# Supplementary material for: Circulating Serum Micro-RNA as Non-Invasive Diagnostic Biomarkers of Endometriosis
Source: Biomedicines. 2024 Oct 19;12(10):2393. doi: 10.3390/biomedicines12102393 (PMC11505445; doi:10.3390/biomedicines12102393)
Supplement: Supplementary file 1 [file biomedicines-12-02393-s001.zip]

Archive with 7 entries (7 files):
- Table_S1.xlsx
- Table_S2.xlsx
- Table_S3.xlsx
- Table_S4.xlsx
- Table_S5.xlsx
- Table_S6.xlsx
- Thumbs.db
