# Supplementary material for: Circulating Serum Micro-RNA as Non-Invasive Diagnostic Biomarkers of Endometriosis
Source: Biomedicines. 2024 Oct 19;12(10):2393. doi: 10.3390/biomedicines12102393 (PMC11505445; doi:10.3390/biomedicines12102393)
Supplement: Supplementary file 1 [file biomedicines-12-02393-s001.zip › Table_S1.xlsx]

## Sheet: GO_BP
Table S1:	Target genes of differentially expressed miRNAs between END and controls, and their associated pathways identified through Gene Ontology Biological Processes (GO-BP) annotation enrichment analysis.
ID	Description	GeneRatio	BgRatio	p-value	p-adjust	q-value	geneID	Count
GO:0071559	response to transforming growth factor beta	102/3185	309/18888	2.28197e-12	1.04646e-08	7.73242e-09	SMAD1/APAF1/MEF2C/SMAD5/SPRY2/ACVR1/ADAM17/EP300/FUT8/GLG1/OGT/SDCBP/SMAD4/TGFBR2/WNT5A/ZNF451/ZNF703/ADAM9/CD2AP/FERMT2/PARP1/PEG10/SKIL/IGF1R/SMAD2/TGFB2/YES1/PALS1/NR3C1/SKI/FOS/AMHR2/ARID4A/ASPN/AXIN1/BMP2/CDH3/CDH5/CDKN1C/CITED2/CLDN1/CLEC3B/COL3A1/DCSTAMP/DUSP22/FBN2/GCNT2/GDF15/GDF5/GDF9/HSPA1A/HSPA5/HTRA3/HTRA4/IL17RD/IL4/ITGB5/ITGB6/ITGB8/KMT2A/LATS1/LDLRAD4/LEMD3/LOX/LRRC32/LTBP1/LTBP2/…	102
GO:0016055	Wnt signaling pathway	138/3185	466/18888	3.58392e-12	1.04646e-08	7.73242e-09	SOX4/FOXO3/PTEN/TMEM64/TNFAIP3/XIAP/BCL7B/CCNE1/CSNK1A1/CTR9/DDB1/DDX3X/FGF9/FRAT2/GSK3B/PRKAA1/SMAD4/WNK1/WNT5A/ZNF703/BCL9/CELSR3/CSNK1G1/CTHRC1/FERMT2/FRZB/G3BP1/KLF4/LMBR1L/NOTCH1/RNF138/RNF220/SNAI1/CDH2/CTNND1/EGFR/FZD7/ILK/JADE1/KREMEN1/NDRG2/SOX2/VGLL4/CCND1/FZD6/RAC1/SKI/WWTR1/APCDD1L/BMAL1/AXIN1/BMP2/CCDC88C/CCN4/CDH3/COL6A1/CPE/CTNNBIP1/DAAM1/DACT1/DDIT3/DKK1/DKK2/DKK4/DLX5/FGF10/FOXO1…	138
GO:0198738	cell-cell signaling by wnt	138/3185	468/18888	5.05213e-12	1.04646e-08	7.73242e-09	SOX4/FOXO3/PTEN/TMEM64/TNFAIP3/XIAP/BCL7B/CCNE1/CSNK1A1/CTR9/DDB1/DDX3X/FGF9/FRAT2/GSK3B/PRKAA1/SMAD4/WNK1/WNT5A/ZNF703/BCL9/CELSR3/CSNK1G1/CTHRC1/FERMT2/FRZB/G3BP1/KLF4/LMBR1L/NOTCH1/RNF138/RNF220/SNAI1/CDH2/CTNND1/EGFR/FZD7/ILK/JADE1/KREMEN1/NDRG2/SOX2/VGLL4/CCND1/FZD6/RAC1/SKI/WWTR1/APCDD1L/BMAL1/AXIN1/BMP2/CCDC88C/CCN4/CDH3/COL6A1/CPE/CTNNBIP1/DAAM1/DACT1/DDIT3/DKK1/DKK2/DKK4/DLX5/FGF10/FOXO1…	138
GO:0071560	cellular response to transforming growth factor beta stimulus	99/3185	302/18888	7.59155e-12	1.17935e-08	8.7143e-09	SMAD1/APAF1/MEF2C/SMAD5/SPRY2/ACVR1/ADAM17/EP300/FUT8/GLG1/OGT/SDCBP/SMAD4/TGFBR2/WNT5A/ZNF451/ZNF703/ADAM9/FERMT2/PARP1/PEG10/SKIL/IGF1R/SMAD2/TGFB2/YES1/PALS1/NR3C1/SKI/FOS/AMHR2/ARID4A/ASPN/AXIN1/BMP2/CDH3/CDH5/CDKN1C/CITED2/CLDN1/CLEC3B/COL3A1/DCSTAMP/DUSP22/FBN2/GCNT2/GDF15/GDF5/GDF9/HSPA1A/HSPA5/HTRA3/HTRA4/IL17RD/IL4/ITGB5/ITGB6/ITGB8/KMT2A/LATS1/LDLRAD4/LEMD3/LOX/LRRC32/LTBP1/LTBP2/LTBP4/…	99
GO:0007178	transmembrane receptor protein serine/threonine kinase signaling pathway	125/3185	417/18888	1.53797e-11	1.91139e-08	1.41234e-08	SMAD1/HES1/SMAD5/SPRY2/XIAP/ACVR1/ADAM17/EP300/FGF9/FUT8/GLG1/OGT/SDCBP/SMAD4/SPTBN1/TGFBR2/TOB1/WNT5A/ZNF451/ZNF703/ADAM9/BECN1/FERMT2/NOTCH1/PARP1/PEG10/SKIL/UBE2D3/ILK/SMAD2/TGFB2/ACVR2B/PALS1/SKI/WWTR1/FOS/AMHR2/ARID4A/ASPN/ATF2/AXIN1/BMP2/CDH3/CDH5/CDKN1C/CHRDL2/CITED2/COL3A1/CRB2/DKK1/DLX5/DUSP22/FBN2/FGF10/FKBP8/FZD1/GCNT2/GDF15/GDF5/GDF9/HSPA1A/HSPA5/HTRA3/HTRA4/IL17RD/INHBB/ITGB5/ITGB6/I…	125
GO:0001503	ossification	131/3185	446/18888	2.36583e-11	2.45022e-08	1.81049e-08	SMAD1/CBFB/PPP3CA/BCAP29/GJA1/IL6R/KLF10/MEF2C/PTPN11/SMAD5/TMEM64/ACVR1/BMP2K/CDK6/FGF9/GSK3B/HGF/HNRNPU/PTGS2/SMAD4/TOB1/WNT5A/CTHRC1/FERMT2/NIPBL/NOTCH1/PPARGC1B/SNAI1/SNRNP200/CCN2/EGFR/ILK/JAG1/KREMEN1/MAP2K6/MMP14/SOX2/ACVR2B/FOXC1/RPL38/SKI/WWTR1/HIF1A/MMP2/SMO/ADAMTS12/ANKH/AREG/ASPN/BMP1/BMP2/CCN4/CDH11/CHRDL2/CLEC11A/CLEC3B/COL11A1/COL6A1/CSF1/CSGALNACT1/CTNNBIP1/DHH/DHRS3/DKK1/DLX5/DNA…	131
GO:0001894	tissue homeostasis	86/3185	259/18888	8.49381e-11	6.286e-08	4.64478e-08	VEGFA/GJA1/PTPN11/TMEM64/TNFAIP3/XIAP/PTGS2/RB1/IQCB1/NOTCH1/PPARGC1B/ACTB/CCN2/EGFR/F11R/FOXC1/WWTR1/SMO/ABCA4/ABCC8/ADAM8/ANKH/APBB2/ATP1B2/CCR2/CD38/CDH3/CDH5/CLCN3/CLDN1/CNGB1/COL3A1/CRB2/CSF1/CYTL1/DCSTAMP/ESAM/ESRRB/GATA1/GCNT2/GJB6/IAPP/IL17A/IL6/IL7/ILDR1/INAVA/KMT2A/LCA5/LIPA/MUC4/MUC6/NDP/NFKBIZ/NOS3/NXNL2/OCLN/P2RX4/PDK4/PIWIL4/PTH/PTK2B/RAB3D/RP1L1/RPE65/SERPINA3/SLC1A1/SOX9/SPP1/TF/T…	86
GO:0060249	anatomical structure homeostasis	86/3185	259/18888	8.49381e-11	6.286e-08	4.64478e-08	VEGFA/GJA1/PTPN11/TMEM64/TNFAIP3/XIAP/PTGS2/RB1/IQCB1/NOTCH1/PPARGC1B/ACTB/CCN2/EGFR/F11R/FOXC1/WWTR1/SMO/ABCA4/ABCC8/ADAM8/ANKH/APBB2/ATP1B2/CCR2/CD38/CDH3/CDH5/CLCN3/CLDN1/CNGB1/COL3A1/CRB2/CSF1/CYTL1/DCSTAMP/ESAM/ESRRB/GATA1/GCNT2/GJB6/IAPP/IL17A/IL6/IL7/ILDR1/INAVA/KMT2A/LCA5/LIPA/MUC4/MUC6/NDP/NFKBIZ/NOS3/NXNL2/OCLN/P2RX4/PDK4/PIWIL4/PTH/PTK2B/RAB3D/RP1L1/RPE65/SERPINA3/SLC1A1/SOX9/SPP1/TF/T…	86
GO:0141091	transforming growth factor beta receptor superfamily signaling pathway	116/3185	388/18888	9.95568e-11	6.286e-08	4.64478e-08	SMAD1/HES1/SMAD5/SPRY2/XIAP/ACVR1/ADAM17/EP300/FGF9/FUT8/GLG1/OGT/SDCBP/SMAD4/TGFBR2/TOB1/WNT5A/ZNF451/ZNF703/ADAM9/FERMT2/NOTCH1/PARP1/PEG10/SKIL/UBE2D3/ILK/SMAD2/TGFB2/ACVR2B/PALS1/SKI/FOS/AMHR2/ARID4A/ASPN/ATF2/AXIN1/BMP2/CDH3/CDH5/CDKN1C/CHRDL2/CITED2/COL3A1/CRB2/DKK1/DLX5/DUSP22/FBN2/FGF10/FKBP8/FZD1/GCNT2/GDF15/GDF5/GDF9/HSPA1A/HSPA5/HTRA3/HTRA4/IL17RD/INHBB/ITGB5/ITGB6/ITGB8/KDR/ELAPOR2/LA…	116
GO:0045165	cell fate commitment	93/3185	289/18888	1.01159e-10	6.286e-08	4.64478e-08	SMAD1/HES1/IL6R/MEF2C/SMAD5/SPRY2/ACVR1/CTR9/IRF4/MCL1/NRP1/SMAD4/WNT5A/CASP3/DLL4/FOXA1/FOXG1/JAK1/KLF4/NOTCH1/POU4F1/PRDM1/RAB10/SOCS3/ERBB4/FZD7/JAG1/NANOG/POU5F1/SMAD2/SOX2/SMO/ARHGEF2/ARX/ATOH1/BHLHE22/BMP2/CDON/DHH/DKK1/DLL1/DMRT3/ESRP1/FGF10/FGF8/FKBP8/FOXA2/GATA1/GATA5/HOXA11/HOXA2/IL6/IL7/JAG2/KDM6B/KDR/LATS1/MGA/MTA2/MYOD1/MYT1L/NEUROD4/NEUROG1/NOTCH3/OLIG3/PML/PROX1/SFRP1/SHH/SOSTDC1/S…	93
GO:0010720	positive regulation of cell development	129/3185	454/18888	3.71564e-10	1.95355e-07	1.44349e-07	CXCL12/PLAG1/CBFB/PPP3CA/SOX4/VEGFA/FOXO3/HES1/KLF10/MAP1B/POU4F2/TMEM64/EIF4G2/LIF/NRP1/PPP1CC/RB1/TGFBR2/BCL6/FOXG1/LRP8/NAP1L1/NOTCH1/PBRM1/PLXNA1/POU4F1/PPARGC1B/SKIL/SOCS1/ACTB/EGFR/F11R/MMP14/MYRF/NEDD9/ROBO2/DICER1/RAB21/FOS/HIF1A/SMO/ACE/ADAM8/ANXA1/AP3D1/BIN1/BMP2/BNC1/CCL19/CD101/CD27/CD46/CDH5/CDON/CLCN2/CSF1/CTNNBIP1/CUL7/CYSLTR1/DCSTAMP/EFNA5/EGR3/EPHA4/ETV5/EEIG1/GFAP/GPER1/GRM5/HAP…	129
GO:0007179	transforming growth factor beta receptor signaling pathway	81/3185	245/18888	3.77254e-10	1.95355e-07	1.44349e-07	SMAD1/SMAD5/SPRY2/ACVR1/ADAM17/EP300/FUT8/GLG1/OGT/SDCBP/SMAD4/TGFBR2/ZNF451/ZNF703/ADAM9/FERMT2/PARP1/PEG10/SKIL/SMAD2/TGFB2/PALS1/SKI/FOS/AMHR2/ARID4A/ASPN/AXIN1/BMP2/CDH3/CDH5/CDKN1C/CITED2/COL3A1/DUSP22/FBN2/GCNT2/GDF15/GDF5/GDF9/HSPA1A/HSPA5/HTRA3/HTRA4/IL17RD/ITGB5/ITGB6/ITGB8/LATS1/LDLRAD4/LEMD3/LOX/LRRC32/LTBP1/LTBP2/LTBP4/NDP/PML/PPARA/PXN/SLC2A10/SMAD3/SPRED1/VASN/WFIKKN1/ZEB1/ZEB2/ZMIZ…	81
GO:0030099	myeloid cell differentiation	125/3185	439/18888	6.02904e-10	2.88188e-07	2.12945e-07	CBFB/MYC/PPP3CA/VEGFA/FOXO3/HMGB2/KLF10/MEF2C/PIK3R1/POU4F2/PTPN11/SMAD5/TMEM64/CDK6/CTR9/EP300/H4C16/HOXA5/IRF4/LIF/MFHAS1/PRDX3/RB1/RCOR1/SFXN1/TET2/TGFBR2/BCL6/CASP3/IREB2/NCOA6/PARP1/PIP4K2A/POU4F1/PPARGC1B/SH2B3/SOCS1/VPS33A/FLI1/JAG1/NEDD9/STAT1/NR3C1/FOS/HIF1A/MYH9/ADGRF5/ARID4A/BATF2/BMP2/CCL19/CCN4/CCR7/CD101/CDKN1C/CITED2/CSF1/CTNNBIP1/DCSTAMP/DLL1/EFNA2/EEIG1/FOXP1/G6PD/GAB2/GAB3/GATA1…	125
GO:0045444	fat cell differentiation	81/3185	248/18888	7.28296e-10	3.23259e-07	2.38859e-07	ATAT1/HES1/TMEM64/CTBP1/EP300/HMGA2/HNRNPU/PIM1/PLAC8/PTGS2/WNT5A/FERMT2/FRZB/JDP2/KLF4/NIPBL/PER2/SOCS1/WDFY2/JAG1/KLF5/CCND1/RORA/WWTR1/ADGRF5/ADIG/BMAL1/ATF2/AXIN1/BBS9/BMP2/CCN4/CDS1/CLIP3/DDIT3/ERAP1/FABP4/FAM120B/FGF10/FOXO1/GPER1/HDAC6/ID4/IL6/INHBB/INSIG1/LMO3/LRP5/MAFB/NR1D1/NR4A1/NR4A2/PNPLA3/PPARGC1A/RARRES2/RNASEL/RORC/SFRP1/SLC2A4/SMAD3/SOX13/SREBF1/TAF8/TFAP2B/TFE3/TMEM120A/TRIB3/TR…	81
GO:0071375	cellular response to peptide hormone stimulus	95/3185	311/18888	1.43334e-09	5.93786e-07	4.38754e-07	IRS1/PPP3CA/MAP1B/PIK3R1/POU4F2/PTPN11/CA2/CDC6/CPEB2/FER/GSK3B/MDM2/NUCKS1/OGT/PIK3C2A/PRKAA1/PRKCD/RB1/RHOQ/GAB1/GNAI2/JAK1/NDEL1/PARP1/PIP4K2A/PRKAR1A/RAB10/SOCS1/SOCS3/IGF1R/IRS2/SP1/STAT1/NFE2L2/FOS/ACE/ADCY6/COL6A1/CRHR2/CTSD/FOXO1/FOXO4/GCK/GDF15/GJB2/GPER1/GRB10/GRIA1/INHBB/INSIG1/INSIG2/JAK2/JAK3/KANK1/LPIN1/LPIN2/LPIN3/MBD5/NR4A1/NR4A2/PCSK9/PDK4/PIK3CA/PNPLA3/PTPRA/PTPRE/PXN/RARRES2/RO…	95
GO:0043254	regulation of protein-containing complex assembly	119/3185	418/18888	1.57289e-09	6.0459e-07	4.46737e-07	FSCN1/VEGFA/ADD3/ATAT1/HES1/MAP1B/PTPN11/ABCA1/BAG4/BID/CAPZA1/CSNK1A1/DDX3X/DYRK1A/EP300/FER/GSK3B/HSPA8/PDE4DIP/PRKCD/RB1/SPTBN1/SSH2/ANKRA2/ATM/CAND1/FERMT2/LCP1/MAPK8/TWF1/VPS33A/VPS41/ARF6/MMP1/RASA1/ADD2/CAMSAP2/RAC1/RAP1B/MSN/ABCA3/ANKRD53/ARPC5L/BIK/BIN1/CCL24/CCL26/CCR7/CD36/CDC42EP4/CDH5/CLDN7/CLIP3/CTNNBIP1/DACT1/DKK1/ESAM/CYRIA/FBLIM1/FCHSD1/GBP2/GFAP/GSN/HDAC6/HIP1R/HSPA1A/HSPA1B/HSP…	119
GO:0048545	response to steroid hormone	101/3185	338/18888	1.65401e-09	6.0459e-07	4.46737e-07	CNOT1/FOXO3/HMGB2/POU4F2/TXNIP/ABHD2/ADM/BRCA1/DDIT4/EP300/ESR1/HNRNPU/HSPA8/MDM2/PTGS2/RNF6/ADAM9/CASP3/FOXA1/KDM3A/PARP1/PPARGC1B/CDKN1A/EGFR/EIF4E/IGF1R/TGFB2/AGL/NR3C1/UBE3A/FOS/ABCA3/ACE/ACR/ANXA1/AREG/BMAL1/BCHE/CD38/CLDN1/CLDN4/CYP7B1/ESR2/ESRRB/FLT3/FOXP1/GJB2/GPER1/HDAC6/HSD3B2/HSPA1A/HSPA1B/IDH1/IGFBP2/IL22/IL6/JAK2/KDM4C/KDM5D/KLF9/LATS1/LMO3/LOX/MYOD1/NPC1/NR1D1/NR3C2/PAQR8/PER1/PIK3C…	101
GO:1901653	cellular response to peptide	109/3185	376/18888	2.53411e-09	8.50837e-07	6.28691e-07	IRS1/PPP3CA/FOXO3/GJA1/KLF3/MAP1B/PIK3R1/POU4F2/PTPN11/CA2/CDC6/CPEB2/FER/GSK3B/MDM2/NUCKS1/OGT/PIK3C2A/PRKAA1/PRKCD/RB1/RHOQ/GAB1/GNAI2/JAK1/KLF4/NDEL1/PARP1/PIP4K2A/PRKAR1A/RAB10/SOCS1/SOCS3/IGF1R/IRS2/SP1/STAT1/NFE2L2/FOS/ACE/ADCY6/ANO1/ARHGEF2/BCL2L2/CD36/COL6A1/CRHR2/CTSD/EPHA4/FOXO1/FOXO4/GCK/GDF15/GJB2/GPER1/GRB10/GRIA1/GRM5/ICAM1/INHBB/INSIG1/INSIG2/JAK2/JAK3/KANK1/LPIN1/LPIN2/LPIN3/LRP1/…	109
GO:0060070	canonical Wnt signaling pathway	97/3185	323/18888	2.60153e-09	8.50837e-07	6.28691e-07	SOX4/FOXO3/PTEN/TMEM64/XIAP/CSNK1A1/DDX3X/FGF9/FRAT2/GSK3B/SMAD4/WNK1/WNT5A/ZNF703/BCL9/CSNK1G1/CTHRC1/FRZB/G3BP1/KLF4/LMBR1L/NOTCH1/RNF220/SNAI1/CDH2/CTNND1/EGFR/FZD7/ILK/JADE1/KREMEN1/SOX2/FZD6/WWTR1/BMAL1/AXIN1/BMP2/CCDC88C/CDH3/COL6A1/CTNNBIP1/DACT1/DDIT3/DKK1/DKK2/DKK4/DLX5/FGF10/FOXO1/FZD1/FZD10/FZD8/GLI1/IGFBP2/IGFBP4/JUP/KANK1/LATS1/LGR6/LRP5/LRP6/LRRK2/LZTS2/NDP/NR4A2/PLEKHA4/PRKN/PTPRU/…	97
GO:0030111	regulation of Wnt signaling pathway	101/3185	342/18888	3.31226e-09	1.02912e-06	7.60425e-07	SOX4/FOXO3/TMEM64/TNFAIP3/XIAP/CSNK1A1/DDX3X/FGF9/GSK3B/SMAD4/WNK1/WNT5A/ZNF703/CSNK1G1/CTHRC1/FRZB/G3BP1/LMBR1L/NOTCH1/RNF220/CDH2/CTNND1/EGFR/FZD7/ILK/JADE1/KREMEN1/SOX2/VGLL4/FZD6/SKI/WWTR1/APCDD1L/BMAL1/AXIN1/BMP2/CCDC88C/CCN4/CDH3/CTNNBIP1/DACT1/DDIT3/DKK1/DKK2/DKK4/DLX5/FGF10/FOXO1/FZD1/GLI1/GRB10/HIC1/IGFBP2/IGFBP4/JUP/KANK1/LATS1/LGR6/LRP1/LRRK2/LZTS2/MDFI/PBXIP1/PLEKHA4/PLPP3/PRKN/PTPRU/…	101
GO:0098727	maintenance of cell number	64/3185	186/18888	4.38315e-09	1.2483e-06	9.2238e-07	EZH2/MYC/SOX4/CNOT1/FOXO3/HES1/KLF10/BCL7B/CTR9/HMGA2/LIF/OGT/BCL9/KDM3A/KLF4/NIPBL/NOTCH1/RIF1/ACTB/CDH2/EIF4E/FZD7/JAG1/NANOG/POU5F1/SOX2/GNL3/MTF2/SKI/SMO/ARID4A/ASCL2/BCL7A/BICRAL/CDX2/DLL1/EIF4ENIF1/ESRRB/FGF10/FGF4/FOXO1/KDM4C/KIT/LIN28A/LRP5/MCPH1/NCOA3/PADI4/PROX1/REST/SALL4/SFRP1/SOX9/TRIM8/ARID4B/BRMS1L/HOOK3/NFIB/RBBP7/STAT3/ARID1A/BMPR1A/RBPJ/TPT1	64
GO:0019827	stem cell population maintenance	63/3185	182/18888	4.41947e-09	1.2483e-06	9.2238e-07	MYC/SOX4/CNOT1/FOXO3/HES1/KLF10/BCL7B/CTR9/HMGA2/LIF/OGT/BCL9/KDM3A/KLF4/NIPBL/NOTCH1/RIF1/ACTB/CDH2/EIF4E/FZD7/JAG1/NANOG/POU5F1/SOX2/GNL3/MTF2/SKI/SMO/ARID4A/ASCL2/BCL7A/BICRAL/CDX2/DLL1/EIF4ENIF1/ESRRB/FGF10/FGF4/FOXO1/KDM4C/KIT/LIN28A/LRP5/MCPH1/NCOA3/PADI4/PROX1/REST/SALL4/SFRP1/SOX9/TRIM8/ARID4B/BRMS1L/HOOK3/NFIB/RBBP7/STAT3/ARID1A/BMPR1A/RBPJ/TPT1	63
GO:0031667	response to nutrient levels	133/3185	490/18888	4.93401e-09	1.33304e-06	9.84996e-07	APAF1/ASNS/FOXO3/KLF10/MAP1B/SESN2/TNRC6A/TSC1/ABCA1/ADM/CPEB4/CSNK1A1/EP300/GDAP1/HSPA8/LARP1/MDM2/OGT/PIK3R4/PIM1/PMAIP1/PRKAA1/PTGS2/SLC38A2/TFAM/BECN1/BMT2/GNAI2/H6PD/LDLR/MAPK8/PLIN3/RRAGD/VPS41/CDKN1A/EGFR/IGF1R/MAP1LC3B/PPM1D/SOX2/SP1/STAT1/AGL/GABARAPL2/NFE2L2/SLC16A1/FOS/ABCG8/ACE/ACSL1/ADSS1/ATF2/BCHE/C2/COL6A1/CYP26A1/DAP/DDIT3/DEPDC5/DSC2/EIF2AK3/FABP1/FADS1/FGF23/FOLR2/FOXA2/FOXA3/FO…	133
GO:0032970	regulation of actin filament-based process	110/3185	385/18888	5.22569e-09	1.35302e-06	9.99758e-07	CXCL12/FSCN1/ADD3/CNN2/LPAR1/PIK3R1/TSC1/BAG4/CAPZA1/FER/NRP1/PRKCD/RHOQ/SMAD4/SPTBN1/SSH2/ATP2A2/CD2AP/FERMT2/PDGFRB/TAOK1/TWF1/ABRACL/ARF6/CCN2/F11R/GMFB/NEDD9/RASA1/SWAP70/ADD2/RAC1/MYH9/AKAP13/ANK2/ARPC5L/ASAP3/BIN1/CCL24/CCL26/CCR7/CDC42EP4/CGNL1/CORO2B/DSC2/EFNA5/EPHA1/ESAM/CYRIA/FCHSD1/FZD10/GRHL3/GSN/HIP1R/IL1A/JUP/KANK1/KIRREL1/LATS1/LMOD1/LMOD3/LRP1/MEGF9/MYO3B/PAK3/PDE4D/PIK3CA/PLEKHH2…	110
GO:0007219	Notch signaling pathway	63/3185	183/18888	5.64217e-09	1.40242e-06	1.03626e-06	HES1/ADAM17/BMP2K/CDK6/CHAC1/PDCD10/TGFBR2/BCL6/DLL4/FOXA1/MIB1/NOTCH1/SLC35C1/SNAI1/APH1A/JAG1/MMP14/ROBO2/TGFB2/FOXC1/TRAF7/ANGPT4/ARRB1/ATOH1/BMP2/CD46/CFAP58/DLL1/DTX1/ENHO/EPN2/FGF10/GATA5/GRIP2/HEY1/IL17A/IL6ST/JAG2/KIT/KRT19/LFNG/LLGL2/MAML2/MFNG/MIB2/NEUROD4/NFKBIA/NOS3/NOTCH3/NRIP2/RIPPLY2/SEL1L/SORBS2/SOX9/SREBF2/TCIM/TSPAN15/TSPAN5/ZMIZ1/AAK1/STAT3/ZBTB7A/RBPJ	63
GO:0042063	gliogenesis	101/3185	346/18888	6.50484e-09	1.55466e-06	1.14875e-06	EZH2/PLAG1/SOX4/HES1/LPAR1/PTEN/PTPN11/CDK6/LIF/PPP1CC/RB1/B4GALT5/FOXG1/LDLR/LRP8/NOTCH1/CDH2/EGFR/ILK/MMP14/MYRF/SOX2/TGFB2/DICER1/PALS1/NR3C1/SKI/SMO/ABCC8/ANO1/AREG/ASCL2/ATOH1/ATP1B2/B4GALT6/BIN1/BMP2/C1QA/C5AR1/CCR2/CD9/CLCN2/COL3A1/COL6A1/CSF1/CYSLTR1/DLL1/DTX1/EPHA4/ETV5/FGF10/GFAP/GPR17/GPR37L1/HAPLN1/HAPLN2/ID4/IL33/IL6/IL6ST/ITGB4/LAMB1/LEPR/LIN28A/LRP1/MXRA8/NAB1/NAB2/NDP/NDRG1/NEUROD…	101
GO:0062197	cellular response to chemical stress	93/3185	311/18888	6.96028e-09	1.6019e-06	1.18365e-06	EZH2/FOXO3/SESN2/TNFAIP3/CPEB2/DDX3X/FER/FUT8/HGF/MDM2/PDCD10/PRDX3/PRKAA1/PRKCD/PTGS2/TP53INP1/TRAP1/WNK1/ATM/ATP2A2/BECN1/CASP3/KLF4/LRRC8D/MAPK8/NFAT5/PARP1/PAWR/PPARGC1B/STAU1/ARL6IP5/EGFR/NFE2L2/SLC25A24/FOS/HIF1A/MMP2/PLEKHA1/ANKZF1/AQP5/ARHGEF2/BMAL1/ATF2/ATP7A/CD36/DDIT3/EIF2AK3/ERCC6L2/ERMP1/ETV5/FABP1/FBLN5/FOXO1/FOXP1/G6PD/GCH1/GJB2/GPR37/GPR37L1/HDAC6/HSPA1A/HSPA1B/IL18BP/IL6/KDM6B/LR…	93
GO:0009267	cellular response to starvation	60/3185	172/18888	7.34621e-09	1.63033e-06	1.20467e-06	ASNS/FOXO3/KLF10/SESN2/TNRC6A/TSC1/CPEB4/HSPA8/PIK3R4/PMAIP1/PRKAA1/SLC38A2/BECN1/BMT2/MAPK8/PLIN3/RRAGD/VPS41/CDKN1A/IGF1R/MAP1LC3B/PPM1D/SP1/GABARAPL2/NFE2L2/FOS/ATF2/DAP/DEPDC5/DSC2/EIF2AK3/FADS1/FOXA3/FOXO1/GABARAPL1/HSPA5/IFI16/INHBB/JMY/LRRK2/MAP1LC3A/MYOD1/PCSK9/PDK4/PIK3C2B/PPARA/SESN3/SFRP1/SREBF1/SREBF2/WDR59/ZC3H12A/ZFYVE1/EIF2S1/MAPK1/MTMR3/YWHAZ/YWHAG/FNIP1/XBP1	60
GO:0031669	cellular response to nutrient levels	76/3185	239/18888	9.08512e-09	1.94672e-06	1.43845e-06	ASNS/FOXO3/KLF10/SESN2/TNRC6A/TSC1/CPEB4/CSNK1A1/EP300/GDAP1/HSPA8/MDM2/OGT/PIK3R4/PIM1/PMAIP1/PRKAA1/SLC38A2/BECN1/BMT2/MAPK8/PLIN3/RRAGD/VPS41/CDKN1A/IGF1R/MAP1LC3B/PPM1D/SP1/GABARAPL2/NFE2L2/FOS/ATF2/DAP/DEPDC5/DSC2/EIF2AK3/FADS1/FGF23/FOLR2/FOXA2/FOXA3/FOXO1/GABARAPL1/HSPA5/IFI16/INHBB/JMY/LRRK2/MAP1LC3A/MN1/MYOD1/PCSK9/PDK4/PIK3C2B/PPARA/RICTOR/RXRB/SESN3/SFRP1/SREBF1/SREBF2/TNC/ULK1/USF2/WD…	76
GO:0071496	cellular response to external stimulus	98/3185	335/18888	9.63579e-09	1.99589e-06	1.47478e-06	ASNS/CNN2/FOXO3/KLF10/SESN2/TNRC6A/TSC1/CHEK1/CPEB4/CSNK1A1/EP300/GDAP1/HSPA8/MAP3K2/MDM2/OGT/PIK3R4/PIM1/PMAIP1/PRKAA1/PTGS2/SLC38A2/BECN1/BMT2/HABP4/MAPK8/PLIN3/RRAGD/TNFRSF10B/VPS41/CDKN1A/EGFR/F11R/IGF1R/MAP1LC3B/PPM1D/SP1/GABARAPL2/GADD45A/NFE2L2/FOS/ASGR1/ATF2/CDA/DAP/DEPDC5/DSC2/EIF2AK3/FADS1/FGF23/FOLR2/FOXA2/FOXA3/FOXO1/GABARAPL1/HSPA5/IFI16/IL33/INHBB/ITGA2/JMY/KCNK4/LRRK2/MAP1LC3A/MN1/…	98
GO:0001649	osteoblast differentiation	80/3185	257/18888	1.0965e-08	2.19794e-06	1.62408e-06	SMAD1/CBFB/PPP3CA/BCAP29/GJA1/IL6R/MEF2C/SMAD5/TMEM64/ACVR1/CDK6/FGF9/GSK3B/HGF/HNRNPU/SMAD4/TOB1/CTHRC1/FERMT2/NOTCH1/SNAI1/SNRNP200/ILK/JAG1/MAP2K6/SOX2/ACVR2B/SKI/WWTR1/SMO/AREG/BMP2/CCN4/COL6A1/CTNNBIP1/DHH/DLX5/DNAJC13/FBN2/FGF23/FZD1/GABBR1/GLI1/HOXA2/ID4/IFITM1/IL6/IL6ST/JUND/LOX/LRP5/REST/RORB/RRBP1/RSPO2/SEMA4D/SFRP1/SHH/SIRT7/SMAD3/SOX9/SPP1/TMEM53/TNC/TRPM4/UCMA/WNT10B/WNT7B/BAMBI/CRIM…	80
GO:0070482	response to oxygen levels	102/3185	354/18888	1.15888e-08	2.2504e-06	1.66284e-06	CXCL12/MYC/SOX4/VEGFA/APAF1/FOXO3/LPAR1/POU4F2/TSC1/ADAM17/ADM/CPEB2/CPEB4/DDIT4/EP300/LIF/MDM2/COX1/PMAIP1/PRKAA1/PTGS2/SMAD4/TFAM/ADO/ATM/BECN1/CASP3/DDAH1/NOTCH1/ANGPT2/CDKN1A/MMP14/SOX2/TGFB2/ATP6V1G1/NFE2L2/RORA/FOS/HIF1A/MMP2/ABAT/ACE/ADAM8/ANG/ANGPT4/ASCL2/ATF2/ATP7A/BMP2/CD38/CHRNA7/CITED2/COL6A1/CYGB/CYSLTR1/EGLN1/EPHA4/FABP1/FMN2/FOXO1/GNGT1/GUCY1A2/HMOX1/HSP90B1/HSPG2/HYOU1/IL1A/ITGA2/…	102
GO:0061448	connective tissue development	87/3185	288/18888	1.2496e-08	2.35303e-06	1.73867e-06	SMAD1/IL6R/MEF2C/POU4F2/PTPN11/SMAD5/FGF9/GLG1/HMGA2/HOXA5/PRKAA1/RB1/TGFBR2/WNT5A/FOXA1/FRZB/NOTCH1/PARP1/PDGFRB/SNAI1/CCN2/CD44/COL5A1/CREB3L2/LNPK/TRPS1/HIF1A/ADAMTS12/ARRDC3/ATF2/ATP7A/BARX2/BMP1/BMP2/CCN4/CHRDL2/CNMD/COL11A1/COL3A1/COL6A1/CSF1/CSGALNACT1/CYTL1/DYRK1B/EIF2AK3/EVC/FGF4/GDF5/HOXA11/ID4/ITGB8/KLF7/LIPA/LOX/LRP5/MGP/NKX3-2/OTOR/PBXIP1/PIK3CA/PPARGC1A/PRKG2/PTH/RARG/RORC/RSPO2/SCI…	87
GO:1902903	regulation of supramolecular fiber organization	110/3185	392/18888	1.5368e-08	2.77041e-06	2.04708e-06	CXCL12/ADD3/LPAR1/MAP1B/PIK3R1/TSC1/BAG4/CAPZA1/DYRK1A/FER/HSPA8/NRP1/PDE4DIP/PRKCD/RB1/SMAD4/SPTBN1/SSH2/FERMT2/LDLR/TAOK1/TWF1/ARF6/CCN2/F11R/GMFB/RASA1/SWAP70/ADD2/CAMSAP2/RAC1/AKAP13/ANKRD53/ARHGEF2/ARPC5L/ASAP3/BIN1/CCL24/CCL26/CCR7/CDC42EP4/CDH5/CGNL1/CHRNA7/CLIP3/COL6A1/CORO2B/EPHA1/ESAM/CYRIA/FCHSD1/GSN/HDAC6/HIP1R/HSPA1A/HSPA1B/IAPP/KANK1/KIRREL1/LATS1/LMOD1/LMOD3/MAP2/MEGF9/NUMA1/OCLN/P…	110
GO:0043434	response to peptide hormone	120/3185	438/18888	1.56042e-08	2.77041e-06	2.04708e-06	CXCL12/IRS1/PPP3CA/MAP1B/PIK3R1/POU4F2/PTPN11/SESN2/TSC1/ADM/CA2/CDC6/CPEB2/FER/GSK3B/MDM2/NUCKS1/OGT/PIK3C2A/PRKAA1/PRKCD/PTGS2/RB1/RHOQ/TNFSF10/GAB1/GNAI2/JAK1/NDEL1/PARP1/PIP4K2A/PRKAR1A/RAB10/SOCS1/SOCS3/IGF1R/IRS2/SP1/STAT1/NFE2L2/FOS/ABCC8/ACE/ADCY6/AGRP/AREG/COL3A1/COL6A1/CRHR2/CTSD/EREG/FOXO1/FOXO4/GCK/GDF15/GIP/GJB2/GPER1/GRB10/GRIA1/INHBB/INPPL1/INSIG1/INSIG2/JAK2/JAK3/KANK1/KL/LPIN1/LP…	120
GO:0036293	response to decreased oxygen levels	95/3185	327/18888	2.34853e-08	4.05382e-06	2.99541e-06	CXCL12/MYC/SOX4/VEGFA/APAF1/FOXO3/TSC1/ADAM17/ADM/CPEB2/CPEB4/DDIT4/EP300/LIF/MDM2/COX1/PMAIP1/PRKAA1/PTGS2/SMAD4/TFAM/ADO/ATM/BECN1/CASP3/DDAH1/NOTCH1/ANGPT2/MMP14/SOX2/TGFB2/NFE2L2/RORA/FOS/HIF1A/MMP2/ABAT/ACE/ADAM8/ANG/ANGPT4/ASCL2/ATF2/ATP7A/BMP2/CD38/CHRNA7/CITED2/COL6A1/CYGB/CYSLTR1/EGLN1/EPHA4/FABP1/FMN2/GNGT1/HMOX1/HSP90B1/HSPG2/HYOU1/IL1A/ITGA2/ITPR1/ITPR2/MAP1LC3A/NDP/NDRG1/NR4A2/PLAT/P…	95
GO:0071692	protein localization to extracellular region	106/3185	379/18888	3.3739e-08	5.61505e-06	4.14901e-06	IRS1/PPP3CA/PTPRN2/SOX4/PTPN11/ABCA1/MYH10/SERP1/TTN/ADAM9/BLOC1S6/CD2AP/PER2/PPP3CB/PRKAR1A/SEC24A/TMED2/AP1G1/ARF6/CFTR/EGFR/IRS2/SMAD2/TGFB2/ACSL4/ACVR2B/RAB8B/SLC16A1/HIF1A/UBE2Q1/ABAT/ABCA12/ABCC8/ADAM8/ANG/ANO1/APBB1/BMAL1/CBLN4/CCDC186/CD33/CD38/CHRM3/COPG1/CYP51A1/EFNA5/FAM3B/FBN2/FFAR1/FOXA2/FOXO1/GCK/GIP/GPER1/HMGCR/IL1A/IL6/INHBB/ITPR1/JAK2/KLF7/LLGL2/LRP5/LRRC8A/LTBP1/LTBP2/NR1D1/OSBP…	106
GO:0032535	regulation of cellular component size	104/3185	370/18888	3.43373e-08	5.61505e-06	4.14901e-06	CXCL12/VEGFA/ADD3/CDH1/MAP1B/POU4F2/PTEN/SEMA6D/TSC1/BAG4/BLOC1S2/CAPZA1/EIF4G2/FER/GSK3B/NRP1/PRKCD/RNF6/SPTBN1/SSH2/WNK1/WNT5A/PICALM/TWF1/ARF6/RASA1/SWAP70/ADD2/RAB21/RAC1/MSN/ARHGAP5/ARPC5L/ATP7A/BIN1/BORCS5/CCL24/CCL26/CCR7/CDC42EP4/CDHR2/CDHR5/CLCN3/CLCN6/COL6A1/EFNA5/ESAM/CYRIA/FCHSD1/GSN/HDAC6/HIP1R/KANK1/KIRREL1/L1CAM/LATS1/LMOD1/LMOD3/LRRC8A/MAP2/MEGF9/MYO3B/PAK3/PIK3CA/PLEKHH2/PLXNA3/P…	104
GO:0042594	response to starvation	68/3185	212/18888	3.68391e-08	5.8697e-06	4.33717e-06	ASNS/FOXO3/KLF10/SESN2/TNRC6A/TSC1/ADM/CPEB4/HSPA8/LARP1/PIK3R4/PMAIP1/PRKAA1/SLC38A2/BECN1/BMT2/MAPK8/PLIN3/RRAGD/VPS41/CDKN1A/IGF1R/MAP1LC3B/PPM1D/SP1/GABARAPL2/NFE2L2/FOS/ADSS1/ATF2/DAP/DDIT3/DEPDC5/DSC2/EIF2AK3/FADS1/FOXA3/FOXO1/GABARAPL1/GIP/HSPA5/IFI16/INHBB/JMY/LRRK2/MAP1LC3A/MYOD1/PCSK9/PDK4/PIK3C2B/PPARA/PPARGC1A/SESN3/SFRP1/SREBF1/SREBF2/ULK1/ULK2/WDR59/ZC3H12A/ZFYVE1/EIF2S1/MAPK1/MTMR3…	68
GO:0060828	regulation of canonical Wnt signaling pathway	81/3185	268/18888	3.82968e-08	5.94941e-06	4.39607e-06	SOX4/FOXO3/TMEM64/XIAP/CSNK1A1/DDX3X/FGF9/GSK3B/SMAD4/WNK1/WNT5A/ZNF703/CSNK1G1/CTHRC1/FRZB/G3BP1/LMBR1L/NOTCH1/RNF220/CDH2/CTNND1/EGFR/FZD7/ILK/JADE1/KREMEN1/SOX2/FZD6/WWTR1/BMAL1/AXIN1/BMP2/CCDC88C/CDH3/CTNNBIP1/DACT1/DDIT3/DKK1/DKK2/DKK4/DLX5/FGF10/FOXO1/FZD1/GLI1/IGFBP2/IGFBP4/JUP/KANK1/LATS1/LGR6/LRRK2/LZTS2/PLEKHA4/PRKN/PTPRU/RECK/RSPO1/RSPO2/RSPO3/SFRP1/SHH/NHERF1/SMAD3/SOST/SOSTDC1/SOX13/…	81
GO:0061614	miRNA transcription	33/3185	76/18888	4.8846e-08	7.40314e-06	5.47025e-06	SMAD1/MYC/VEGFA/FOXO3/ESR1/SMAD4/FOXA1/KLF4/EGFR/KLF5/POU5F1/TGFB2/GNL3/NR3C1/FOS/HIF1A/BMP2/LILRB4/NGFR/NOTCH3/PPARA/REST/SMAD3/SOX9/SREBF1/SREBF2/TERT/DDX5/NFIB/SMAD6/STAT3/BMPR1A/FGF2	33
GO:0045667	regulation of osteoblast differentiation	54/3185	156/18888	5.47293e-08	8.09733e-06	5.98319e-06	SMAD1/PPP3CA/IL6R/MEF2C/SMAD5/TMEM64/ACVR1/CDK6/GSK3B/HGF/TOB1/CTHRC1/FERMT2/NOTCH1/ILK/JAG1/ACVR2B/SKI/WWTR1/AREG/BMP2/CCN4/CTNNBIP1/FBN2/FGF23/FZD1/GLI1/HOXA2/IFITM1/IL6/IL6ST/JUND/LRP5/REST/RORB/SEMA4D/SFRP1/SMAD3/SOX9/TMEM53/TRPM4/UCMA/WNT10B/WNT7B/BAMBI/CRIM1/DDX5/SMAD6/SMOC1/SUCO/BMPR1A/FGF2/TENT5A/DDR2	54
GO:0003170	heart valve development	32/3185	73/18888	5.9082e-08	8.53804e-06	6.30883e-06	SOX4/MEF2C/ACVR1/MDM2/RB1/SMAD4/TGFBR2/DLL4/MATR3/NOTCH1/PRDM1/SNAI1/JAG1/ROBO2/SMAD2/TGFB2/HECTD1/BMP2/CDH11/DKK1/EFNA1/FGFRL1/GATA5/HEY1/NOS3/PDE2A/ROCK1/SOX9/TBX5/SMAD6/BMPR1A/RBPJ	32
GO:0007015	actin filament organization	124/3185	467/18888	6.34956e-08	8.95295e-06	6.61541e-06	CXCL12/FSCN1/ADD3/CNN2/LPAR1/PIK3R1/TSC1/BAG4/CAPZA1/FER/NRP1/PRKCD/RHOQ/SPTBN1/SSH2/TTN/CD2AP/FERMT2/LCP1/PAWR/PPARGC1B/SHROOM3/TWF1/ARF6/CCN2/F11R/GMFB/MYO6/NEDD9/RASA1/SWAP70/TPM3/ADD2/RAC1/ALDOA/ANG/ARHGAP12/ARHGEF2/ARPC5L/ARRB1/ASAP3/BIN1/CCL24/CCL26/CCR7/CDC42EP4/CGNL1/CORO2B/CORO7/EPHA1/ESAM/CYRIA/FCHSD1/FMN2/FSCN2/GSN/HDAC6/HIP1R/HSP90B1/INPPL1/ITGB5/JAK2/JMY/KANK1/KHDC3L/KIRREL1/LATS1/LM…	124
GO:0022612	gland morphogenesis	46/3185	125/18888	6.48347e-08	8.95295e-06	6.61541e-06	PLAG1/TNFAIP3/ESR1/HGF/NRP1/TGFBR2/WNT5A/FEM1B/FOXA1/NOTCH1/PLXNA1/EGFR/TGFB2/NR3C1/MMP2/MSN/AREG/CSF1/CYP7B1/DDR1/FGF10/FGF8/GLI1/ID4/IL6/KDM5B/LAMA5/LIPA/LRP5/NTN4/PLXND1/PML/PROX1/RARG/SERPINB5/SFRP1/SHH/NHERF1/SOSTDC1/SOX9/STAT6/TNC/BTBD7/FRS2/NFIB/XBP1	46
GO:0009306	protein secretion	103/3185	370/18888	6.78971e-08	9.17201e-06	6.77728e-06	IRS1/PPP3CA/PTPRN2/SOX4/PTPN11/ABCA1/MYH10/SERP1/TTN/ADAM9/BLOC1S6/CD2AP/PER2/PPP3CB/PRKAR1A/SEC24A/TMED2/AP1G1/ARF6/CFTR/EGFR/IRS2/SMAD2/TGFB2/ACSL4/ACVR2B/RAB8B/SLC16A1/HIF1A/UBE2Q1/ABAT/ABCA12/ABCC8/ADAM8/ANG/ANO1/APBB1/BMAL1/CBLN4/CCDC186/CD33/CD38/CHRM3/COPG1/CYP51A1/EFNA5/FAM3B/FFAR1/FOXA2/FOXO1/GCK/GIP/GPER1/HMGCR/IL1A/IL6/INHBB/ITPR1/JAK2/KLF7/LLGL2/LRP5/LRRC8A/LTBP2/NR1D1/OSBP/P3H1/PDE8B…	103
GO:0006979	response to oxidative stress	109/3185	398/18888	7.20366e-08	9.52416e-06	7.03749e-06	EZH2/FOXO3/SESN2/TNFAIP3/TXNIP/CPEB2/FER/FUT8/HGF/MDM2/COX1/PDCD10/PPP1R15B/PRDX3/PRKAA1/PRKCD/PTGS2/TP53INP1/TRAP1/ADAM9/ATM/ATP2A2/BECN1/CASP3/KLF4/MAPK8/PARP1/PAWR/PPARGC1B/STAU1/ARL6IP5/EGFR/MMP14/SP1/STAT1/NFE2L2/SLC25A24/UBE3A/FOS/HIF1A/MMP2/PLEKHA1/ANKZF1/AREG/BMAL1/ATF2/ATP7A/CD36/CD38/COL6A1/CYGB/ERCC6L2/ERMP1/ETV5/FABP1/FBLN5/FGF8/FOXO1/FOXO4/FOXP1/G6PD/GCH1/GJB2/GPR37/GPR37L1/GPX2/HDAC…	109
GO:0035592	establishment of protein localization to extracellular region	103/3185	371/18888	7.86485e-08	1.01817e-05	7.52335e-06	IRS1/PPP3CA/PTPRN2/SOX4/PTPN11/ABCA1/MYH10/SERP1/TTN/ADAM9/BLOC1S6/CD2AP/PER2/PPP3CB/PRKAR1A/SEC24A/TMED2/AP1G1/ARF6/CFTR/EGFR/IRS2/SMAD2/TGFB2/ACSL4/ACVR2B/RAB8B/SLC16A1/HIF1A/UBE2Q1/ABAT/ABCA12/ABCC8/ADAM8/ANG/ANO1/APBB1/BMAL1/CBLN4/CCDC186/CD33/CD38/CHRM3/COPG1/CYP51A1/EFNA5/FAM3B/FFAR1/FOXA2/FOXO1/GCK/GIP/GPER1/HMGCR/IL1A/IL6/INHBB/ITPR1/JAK2/KLF7/LLGL2/LRP5/LRRC8A/LTBP2/NR1D1/OSBP/P3H1/PDE8B…	103
GO:0032956	regulation of actin cytoskeleton organization	97/3185	344/18888	8.3244e-08	1.05567e-05	7.80044e-06	CXCL12/FSCN1/ADD3/LPAR1/PIK3R1/TSC1/BAG4/CAPZA1/FER/NRP1/PRKCD/RHOQ/SMAD4/SPTBN1/SSH2/CD2AP/FERMT2/PDGFRB/TAOK1/TWF1/ARF6/CCN2/F11R/GMFB/NEDD9/RASA1/SWAP70/ADD2/RAC1/AKAP13/ARPC5L/ASAP3/BIN1/CCL24/CCL26/CCR7/CDC42EP4/CGNL1/CORO2B/EFNA5/EPHA1/ESAM/CYRIA/FCHSD1/FZD10/GRHL3/GSN/HIP1R/IL1A/KANK1/KIRREL1/LATS1/LMOD1/LMOD3/LRP1/MEGF9/MYO3B/PAK3/PIK3CA/PLEKHH2/PPM1E/PRKN/PROX1/PTK2B/PXN/RAPGEF3/RGCC/RIC…	97
GO:1903131	mononuclear cell differentiation	127/3185	484/18888	9.13418e-08	1.1352e-05	8.38806e-06	EZH2/CBFB/MYC/MERTK/SOX4/VEGFA/FOXO3/IL6R/PIK3R1/TSC1/ADAM17/CDK6/EP300/IRF4/KDELR1/TGFBR2/ATM/BCL6/DLL4/JAK1/LMBR1L/PBRM1/PPP3CB/PRDM1/SOCS1/SOCS3/ACTB/FZD7/MMP14/RC3H1/RORA/FOS/MYH9/ADAM8/ANXA1/AP3D1/ASCL2/ATF2/ATP7A/BATF2/CCL19/CCR2/CCR7/CCR9/CD1D/CD27/CD46/CD79A/CD8A/CRTAM/CSF1/CTNNBIP1/DCSTAMP/DLL1/DNAJB9/DOCK11/DTX1/EGR3/FGL2/FLT3/FOXP1/FZD8/GATA1/HMGB3/IFI16/IFNA21/IL1A/IL27/IL31RA/IL4/IL6…	127
GO:0008544	epidermis development	106/3185	387/18888	1.07878e-07	1.31442e-05	9.71238e-06	EZH2/KRT7/PPP3CA/HES1/STS/TXNIP/CLIC4/SMAD4/WNT5A/ADAM9/ATP2A2/CASP3/KLF4/NOTCH1/SLC4A7/SNAI1/CCN2/CDKN1A/EGFR/JAG1/MYO6/TGFB2/FOXC1/FZD6/PITX2/TFDP1/SMO/ABCA12/ANXA1/ASAH1/ATOH1/ATP7A/BNC1/CALML5/CASP14/CDH3/CLDN1/CLDN4/CNFN/COL6A1/CST6/DKK1/DKK4/DLL1/EMP1/EREG/ESRP1/EXTL3/FGF10/FLG2/FOXQ1/GJB5/GLI1/GRHL3/IL17A/IL1A/IRF6/IVL/JAG2/KDF1/ELAPOR2/KLF7/KLK7/KRT32/KRT4/KRT5/KRT71/KRT72/LAMA5/LATS1/MAF…	106
GO:0034599	cellular response to oxidative stress	75/3185	248/18888	1.17331e-07	1.4021e-05	1.03603e-05	EZH2/FOXO3/SESN2/TNFAIP3/CPEB2/FER/FUT8/HGF/MDM2/PDCD10/PRDX3/PRKAA1/PRKCD/TP53INP1/TRAP1/ATM/ATP2A2/BECN1/KLF4/MAPK8/PARP1/PAWR/PPARGC1B/STAU1/ARL6IP5/EGFR/NFE2L2/SLC25A24/FOS/HIF1A/MMP2/PLEKHA1/ANKZF1/BMAL1/ATF2/ATP7A/CD36/ERCC6L2/ERMP1/ETV5/FABP1/FBLN5/FOXO1/FOXP1/G6PD/GCH1/GJB2/GPR37/GPR37L1/HDAC6/HSPA1A/HSPA1B/IL18BP/IL6/KDM6B/LRRK2/MAP1LC3A/MGAT3/NOS3/NR4A2/PPARGC1A/PRKN/PXN/RHOB/SETX/SLC1A…	75
GO:0010586	miRNA metabolic process	41/3185	108/18888	1.23044e-07	1.44264e-05	1.06598e-05	SMAD1/MYC/VEGFA/FOXO3/ESR1/LIN28B/SMAD4/FOXA1/KLF4/TENT4B/EGFR/KLF5/POU5F1/TGFB2/DICER1/GNL3/NR3C1/RC3H1/FOS/HIF1A/AGO4/BMP2/LILRB4/LIN28A/NGFR/NOTCH3/PPARA/REST/SMAD3/SOX9/SREBF1/SREBF2/TERT/TUT7/ZC3H12A/DDX5/NFIB/SMAD6/STAT3/BMPR1A/FGF2	41
GO:1902893	regulation of miRNA transcription	32/3185	75/18888	1.27818e-07	1.45232e-05	1.07313e-05	SMAD1/MYC/VEGFA/FOXO3/ESR1/SMAD4/FOXA1/KLF4/EGFR/KLF5/POU5F1/TGFB2/GNL3/NR3C1/FOS/HIF1A/BMP2/LILRB4/NGFR/NOTCH3/PPARA/REST/SMAD3/SOX9/SREBF1/SREBF2/TERT/NFIB/SMAD6/STAT3/BMPR1A/FGF2	32
GO:0050767	regulation of neurogenesis	107/3185	393/18888	1.3079e-07	1.45232e-05	1.07313e-05	CXCL12/EZH2/PLAG1/PPP3CA/VEGFA/CDH1/HES1/HMGB2/MAP1B/POU4F2/PTEN/SEMA6D/EIF4G2/LIF/NRP1/PPP1CC/RB1/RNF6/WNT5A/DLL4/FOXG1/LDLR/LRP8/NAP1L1/NOTCH1/PER2/PLXNA1/POU4F1/SKIL/EGFR/HLTF/MYRF/ROBO2/BHLHE40/DICER1/RAB21/SKI/HIF1A/SMO/ABCC8/ACE/BMAL1/ASCL2/ATOH1/BHLHE41/BIN1/BMP2/CDON/CLCN2/CUL7/CYSLTR1/DLL1/DPYSL5/EFNA5/EPHA4/ETV5/GFAP/GPER1/GPR37L1/GRM5/HAPLN1/HAPLN2/HDAC6/HES2/HEY1/ID4/IL33/IL6/IL6ST/KH…	107
GO:0003018	vascular process in circulatory system	81/3185	275/18888	1.30881e-07	1.45232e-05	1.07313e-05	VEGFA/ADD3/DOCK4/ADM/PIK3C2A/PTGS2/SLC38A2/SLC5A3/SLC7A1/DDAH1/FERMT2/PER2/EGFR/YES1/ABCG2/FOXC1/SLC16A1/SLC38A1/MMP2/ABCC3/ABCC8/ACE/ADCY6/ATP1B2/ATP2B4/ATP8A1/AVP/AVPR1B/CD36/CD38/CDH5/CHRM3/CTNNBIP1/CXCR2/CYSLTR1/DBH/DRD5/ECE1/FGFBP3/GCH1/GPER1/GRIP2/HRH2/HTR1A/HTR1D/HTR7/ITGA1/LEPR/LRP1/NOS3/OCLN/P2RX1/P2RY2/PDE2A/PTPRJ/ROCK1/SLC1A1/SLC1A4/SLC22A2/SLC27A1/SLC2A10/SLC2A13/SLC2A3/SLC2A4/SLC4A8/…	81
GO:0021954	central nervous system neuron development	35/3185	86/18888	1.38538e-07	1.5103e-05	1.11598e-05	PTEN/NRP1/B4GALT5/FBXO45/FOXG1/NDEL1/PLXNA1/TAOK1/PALS1/ARHGEF28/ARX/ATP7A/B4GALT6/CDH11/EPHA4/FGF8/GBX2/LHX6/MAP2/NPY/NR4A2/NRP2/NTRK2/OGDH/PLXNA3/PLXNA4/RAPGEF2/SCN1B/SOX1/ZMIZ1/ARHGAP35/NFIB/PAFAH1B1/BTG2/KIFBP	35
GO:0048872	homeostasis of number of cells	91/3185	322/18888	1.85438e-07	1.98674e-05	1.46802e-05	EZH2/MERTK/SOX4/VEGFA/FOXO3/HMGB2/MEF2C/PTPN11/SMAD5/TNFAIP3/XIAP/ADAM17/CDK6/HOXA5/MFHAS1/PMAIP1/RB1/RCOR1/SFXN1/BCL6/CASP3/IREB2/NOTCH1/PPP3CB/SH2B3/SKIL/CDH2/STAT1/RC3H1/HIF1A/SMO/ADGRF5/ANXA1/ARID4A/GPR15LG/CCR2/CCR4/CCR7/CITED2/COL6A1/CSF1/CXCR2/DOCK11/EMCN/FLT3/FOXA3/G6PD/GATA1/GCNT4/HDAC6/HMOX1/HSPA1A/HSPA1B/IL6/IL7/JAK2/JAK3/KIT/KLF13/KMT2A/KMT2E/LGALS9/LIPA/LRRC19/MAFB/MPIG6B/MYCT1/NFKBI…	91
GO:0110053	regulation of actin filament organization	80/3185	273/18888	1.97606e-07	2.08122e-05	1.53783e-05	CXCL12/ADD3/LPAR1/PIK3R1/TSC1/BAG4/CAPZA1/FER/NRP1/PRKCD/SPTBN1/SSH2/FERMT2/TWF1/ARF6/CCN2/F11R/GMFB/RASA1/SWAP70/ADD2/RAC1/ARPC5L/ASAP3/BIN1/CCL24/CCL26/CCR7/CDC42EP4/CGNL1/CORO2B/EPHA1/ESAM/CYRIA/FCHSD1/GSN/HIP1R/KANK1/KIRREL1/LATS1/LMOD1/LMOD3/MEGF9/PAK3/PIK3CA/PLEKHH2/PPM1E/PRKN/PTK2B/PXN/RAPGEF3/RGCC/RICTOR/ROCK1/SCIN/SFRP1/SH3BP1/SHANK1/SMAD3/SNX9/SPTB/SPTBN2/SPTBN5/SVIL/SYNPO2/TACSTD2/TMEF…	80
GO:0031668	cellular response to extracellular stimulus	79/3185	269/18888	2.12796e-07	2.20385e-05	1.62845e-05	ASNS/FOXO3/KLF10/SESN2/TNRC6A/TSC1/CPEB4/CSNK1A1/EP300/GDAP1/HSPA8/MDM2/OGT/PIK3R4/PIM1/PMAIP1/PRKAA1/SLC38A2/BECN1/BMT2/MAPK8/PLIN3/RRAGD/VPS41/CDKN1A/IGF1R/MAP1LC3B/PPM1D/SP1/GABARAPL2/NFE2L2/FOS/ASGR1/ATF2/DAP/DEPDC5/DSC2/EIF2AK3/FADS1/FGF23/FOLR2/FOXA2/FOXA3/FOXO1/GABARAPL1/HSPA5/IFI16/INHBB/JMY/LRRK2/MAP1LC3A/MN1/MYOD1/NR4A2/PCSK9/PDK4/PIK3C2B/PPARA/RICTOR/RXRB/SESN3/SFRP1/SREBF1/SREBF2/TNC/…	79
GO:0150063	visual system development	107/3185	397/18888	2.2645e-07	2.30682e-05	1.70453e-05	MERTK/SOX4/VEGFA/GJA1/HES1/POU4F2/SPRY2/CLIC4/FGF9/NRP1/RAB18/TGFBR2/WNT5A/DLL4/KLF4/NIPBL/NOTCH1/PDGFRB/PRDM1/SKIL/COL5A1/EGFR/JAG1/SOX2/TGFB2/ACVR2B/FOXC1/PITX2/SKI/HIF1A/AQP5/ATF6/ATP2B4/BFSP2/C1QA/CDK20/CDKN1C/CDON/CELF4/CITED2/CLCN2/COL8A2/CPAMD8/CRB2/CRYBA1/CRYBA2/CRYGC/CRYGN/CRYGS/DLL1/FBN2/FGF10/FKBP8/FSCN2/GJA8/GNGT1/GRHL3/IFT122/KDM5B/KDR/KERA/LIM2/LPCAT1/LRP5/MEGF11/MEIS3/MYO7A/NDP/NEU…	107
GO:0030217	T cell differentiation	88/3185	310/18888	2.37023e-07	2.37558e-05	1.75534e-05	CBFB/SOX4/FOXO3/IL6R/PIK3R1/TSC1/ADAM17/CDK6/IRF4/KDELR1/TGFBR2/BCL6/DLL4/JAK1/LMBR1L/PBRM1/PPP3CB/PRDM1/SOCS1/SOCS3/ACTB/FZD7/RC3H1/RORA/ADAM8/ANXA1/AP3D1/ASCL2/ATF2/ATP7A/CCL19/CCR2/CCR7/CCR9/CD1D/CD27/CD46/CD8A/CRTAM/DTX1/EGR3/FGL2/FOXP1/FZD8/IL1A/IL27/IL4/IL6/IL7/JAG2/JAK3/KIT/KLRC1/KMT2A/LCK/LEPR/LFNG/LGALS9/LILRB4/LIPA/MAFB/NFKBIZ/RASGRP1/RORC/SHH/SLC46A2/SOS2/SOX13/SPINK5/STAT6/TESPA1/TNFR…	88
GO:0071383	cellular response to steroid hormone stimulus	66/3185	213/18888	2.46957e-07	2.40423e-05	1.77651e-05	CNOT1/FOXO3/POU4F2/ABHD2/BRCA1/DDIT4/EP300/ESR1/HNRNPU/HSPA8/RNF6/FOXA1/KDM3A/PARP1/PPARGC1B/EGFR/EIF4E/IGF1R/NR3C1/UBE3A/ACE/ANXA1/BMAL1/CYP7B1/ESR2/ESRRB/FLT3/FOXP1/GJB2/GPER1/HDAC6/HSPA1A/HSPA1B/JAK2/KDM4C/KDM5D/KLF9/LATS1/LMO3/MYOD1/NPC1/NR1D1/NR3C2/PAQR8/PER1/PPARA/REST/RXRB/SCGB2A2/SCNN1D/SERPINF1/SFRP1/TFAP4/TFPI/TRERF1/WBP2/ZMIZ1/CRY2/DDX5/MAPK1/RAN/ZBTB7A/ARID1A/BCL2L11/VPS54/CLOCK	66
GO:0001654	eye development	106/3185	393/18888	2.47619e-07	2.40423e-05	1.77651e-05	MERTK/SOX4/VEGFA/GJA1/HES1/POU4F2/SPRY2/CLIC4/FGF9/NRP1/RAB18/TGFBR2/WNT5A/DLL4/KLF4/NIPBL/NOTCH1/PDGFRB/PRDM1/SKIL/COL5A1/EGFR/JAG1/SOX2/TGFB2/ACVR2B/FOXC1/PITX2/SKI/HIF1A/AQP5/ATF6/ATP2B4/BFSP2/CDK20/CDKN1C/CDON/CELF4/CITED2/CLCN2/COL8A2/CPAMD8/CRB2/CRYBA1/CRYBA2/CRYGC/CRYGN/CRYGS/DLL1/FBN2/FGF10/FKBP8/FSCN2/GJA8/GNGT1/GRHL3/IFT122/KDM5B/KDR/KERA/LIM2/LPCAT1/LRP5/MEGF11/MEIS3/MYO7A/NDP/NEUROD4/…	106
GO:0048880	sensory system development	108/3185	403/18888	2.70816e-07	2.589e-05	1.91303e-05	MERTK/SOX4/VEGFA/GJA1/HES1/POU4F2/SPRY2/CLIC4/FGF9/NRP1/RAB18/TGFBR2/WNT5A/DLL4/KLF4/NIPBL/NOTCH1/PDGFRB/POU4F1/PRDM1/SKIL/COL5A1/EGFR/JAG1/SOX2/TGFB2/ACVR2B/FOXC1/PITX2/SKI/HIF1A/AQP5/ATF6/ATP2B4/BFSP2/C1QA/CDK20/CDKN1C/CDON/CELF4/CITED2/CLCN2/COL8A2/CPAMD8/CRB2/CRYBA1/CRYBA2/CRYGC/CRYGN/CRYGS/DLL1/FBN2/FGF10/FKBP8/FSCN2/GJA8/GNGT1/GRHL3/IFT122/KDM5B/KDR/KERA/LIM2/LPCAT1/LRP5/MEGF11/MEIS3/MYO7A/…	108
GO:0043410	positive regulation of MAPK cascade	123/3185	475/18888	3.1367e-07	2.95325e-05	2.18218e-05	EZH2/VEGFA/NTRK3/LPAR1/MEF2C/PTPN11/SPRY2/XIAP/HGF/KLHDC10/LIF/MFHAS1/NRP1/PDCD10/SDCBP/WNT5A/ADAM9/FERMT2/GNAI2/NOTCH1/PDGFRB/TAOK1/ARL6IP5/CCN2/CD44/CDH2/EGFR/ERBB4/FZD7/IGF1R/MAP2K6/SOX2/TGFB2/GADD45A/RAP1B/TRAF7/ABCA7/ACKR3/ADAM8/AKAP13/ARRB1/AVPR1B/AXIN1/BMP2/C1QTNF1/C5AR1/CCL19/CCL20/CCL24/CCL25/CCL26/CCR7/CD27/CD36/CDON/CHRNA7/DKK1/DOK6/DUSP22/EFNA1/FGF10/FGF23/FGF4/FGF8/FLT3/FZD10/GCNT2/G…	123
GO:0051047	positive regulation of secretion	88/3185	312/18888	3.22487e-07	2.99094e-05	2.21003e-05	CXCL12/PPP3CA/SOX4/GRK2/LAMP1/PTPN11/ACSL3/MYH10/SDCBP/SERP1/SMAD4/TTN/ADAM9/CD2AP/PPP3CB/PRKAR1A/SEC24A/AP1G1/ARF6/CFTR/EGFR/IRS2/MAP2K6/TGFB2/ACSL4/GPR158/RAB8B/HIF1A/ABAT/ABCC8/ADAM8/ANG/ANO1/APBB1/AVP/AVPR1B/BMP2/C1QTNF1/CADPS2/CD177/CD33/CD38/CHRM3/CYP19A1/FFAR1/GAB2/GABBR1/GATA1/GCK/GIP/GPER1/IL1A/ILDR1/INHBB/ITGB2/ITPR1/JAK2/KLRC2/LRRC8A/NTSR1/OSBP/P2RX4/P2RY2/PLA2G10/PTAFR/PTGES/RAB3D/RAP…	88
GO:0006935	chemotaxis	121/3185	466/18888	3.34418e-07	3.05599e-05	2.2581e-05	CXCL12/VEGFA/NTRK3/CXCL8/DOCK4/HMGB2/IL6R/LPAR1/POU4F2/SEMA6D/ADAM17/FER/HGF/NRP1/PIKFYVE/PRKCD/WNK1/WNT5A/GAB1/NOTCH1/PDGFRB/SERPINE1/ANGPT2/CAMK1D/NEDD9/ROBO2/SWAP70/TGFB2/RAC1/RIPOR2/YTHDF1/MMP2/ACKR3/ADAM8/ANXA1/GPR15LG/C5AR1/CCL19/CCL20/CCL24/CCL25/CCL26/CCR2/CCR4/CCR7/CCR9/CMTM1/CMTM3/COLEC10/CSF1/CXCL16/CXCL2/CXCL3/CXCL9/CXCR1/CXCR2/CYP19A1/CYP7B1/CYSLTR1/DAPK2/DEFB104A/DEFB104B/EFNA5/EGR3…	121
GO:0030178	negative regulation of Wnt signaling pathway	57/3185	177/18888	3.90658e-07	3.51818e-05	2.59962e-05	FOXO3/TMEM64/CSNK1A1/FGF9/GSK3B/SMAD4/WNT5A/CTHRC1/FRZB/G3BP1/LMBR1L/NOTCH1/CDH2/CTNND1/JADE1/KREMEN1/SOX2/VGLL4/FZD6/WWTR1/APCDD1L/AXIN1/BMP2/CCDC88C/CTNNBIP1/DACT1/DDIT3/DKK1/DKK2/DKK4/FOXO1/FZD1/GLI1/GRB10/HIC1/IGFBP2/IGFBP4/LATS1/LRP1/LZTS2/MDFI/PRKN/PTPRU/RNF213/RNF43/SFRP1/SHH/NHERF1/SOST/SOSTDC1/SOX13/SOX9/TLE4/TMEM170B/WIF1/DKK3/NLK	57
GO:0042330	taxis	121/3185	468/18888	4.26183e-07	3.74676e-05	2.76852e-05	CXCL12/VEGFA/NTRK3/CXCL8/DOCK4/HMGB2/IL6R/LPAR1/POU4F2/SEMA6D/ADAM17/FER/HGF/NRP1/PIKFYVE/PRKCD/WNK1/WNT5A/GAB1/NOTCH1/PDGFRB/SERPINE1/ANGPT2/CAMK1D/NEDD9/ROBO2/SWAP70/TGFB2/RAC1/RIPOR2/YTHDF1/MMP2/ACKR3/ADAM8/ANXA1/GPR15LG/C5AR1/CCL19/CCL20/CCL24/CCL25/CCL26/CCR2/CCR4/CCR7/CCR9/CMTM1/CMTM3/COLEC10/CSF1/CXCL16/CXCL2/CXCL3/CXCL9/CXCR1/CXCR2/CYP19A1/CYP7B1/CYSLTR1/DAPK2/DEFB104A/DEFB104B/EFNA5/EGR3…	121
GO:0000302	response to reactive oxygen species	63/3185	203/18888	4.31288e-07	3.74676e-05	2.76852e-05	EZH2/FOXO3/SESN2/TNFAIP3/TXNIP/FER/HGF/MDM2/PDCD10/PPP1R15B/PRDX3/PRKAA1/PRKCD/TRAP1/ADAM9/ATM/BECN1/CASP3/KLF4/MAPK8/PAWR/PPARGC1B/EGFR/STAT1/NFE2L2/UBE3A/FOS/HIF1A/MMP2/PLEKHA1/ANKZF1/AREG/ATP7A/CD36/COL6A1/ERCC6L2/FABP1/FBLN5/FOXP1/GCH1/GPR37/GPR37L1/HDAC6/HMOX1/IL18BP/IL1A/IL6/KDM6B/LRRK2/MAP1LC3A/NOS3/PLK3/PTK2B/PXN/RHOB/SESN3/SETX/STAT6/CRK/MAPK1/MAPK9/MAP2K4/DDR2	63
GO:0140747	regulation of ncRNA transcription	37/3185	97/18888	4.34128e-07	3.74676e-05	2.76852e-05	SMAD1/MYC/VEGFA/FOXO3/ESR1/SMAD4/FOXA1/KLF4/WDR82/EGFR/KLF5/POU5F1/TGFB2/GNL3/NR3C1/FOS/HIF1A/BMP2/LILRB4/MYOD1/NGFR/NOTCH3/PPARA/REST/SIRT7/SMAD3/SOX9/SREBF1/SREBF2/TERT/NFIB/SMAD6/STAT3/BMPR1A/FGF2/NCL/PWP1	37
GO:2000628	regulation of miRNA metabolic process	35/3185	90/18888	5.1389e-07	4.3744e-05	3.23228e-05	SMAD1/MYC/VEGFA/FOXO3/ESR1/LIN28B/SMAD4/FOXA1/KLF4/EGFR/KLF5/POU5F1/TGFB2/GNL3/NR3C1/RC3H1/FOS/HIF1A/BMP2/LILRB4/NGFR/NOTCH3/PPARA/REST/SMAD3/SOX9/SREBF1/SREBF2/TERT/ZC3H12A/NFIB/SMAD6/STAT3/BMPR1A/FGF2	35
GO:0048511	rhythmic process	84/3185	297/18888	5.22429e-07	4.38699e-05	3.24159e-05	EZH2/FOXO3/KLF10/PTEN/DDB1/DYRK1A/EP300/ESR1/GSK3B/HNRNPU/OGT/PPP1CC/PRKAA1/SFPQ/CASP3/CBX3/MAPK8/NOTCH1/PARP1/PER2/EGFR/IGF1R/MAP2K6/NR1D2/ROBO2/SP1/TGFB2/BHLHE40/RORA/TOP1/UBE3A/MMP2/PLEKHA1/AGRP/BMAL1/BHLHE41/BTBD9/CA12/CGA/CLDN4/COL6A1/EGR3/EREG/GDF9/GFPT1/HTR7/ID4/KDM5A/KDM5B/KLF9/KMT2A/NFIL3/NGFR/NOS3/NPAS2/NR1D1/NR2F6/NTRK2/PER1/PML/PPARA/PPARGC1A/PRKCG/PROX1/PTGDS/RORB/RORC/RPE65/SCN9A/SE…	84
GO:0030098	lymphocyte differentiation	113/3185	432/18888	5.47372e-07	4.53516e-05	3.35107e-05	EZH2/CBFB/MERTK/SOX4/FOXO3/IL6R/PIK3R1/TSC1/ADAM17/CDK6/EP300/IRF4/KDELR1/TGFBR2/ATM/BCL6/DLL4/JAK1/LMBR1L/PBRM1/PPP3CB/PRDM1/SOCS1/SOCS3/ACTB/FZD7/MMP14/RC3H1/RORA/ADAM8/ANXA1/AP3D1/ASCL2/ATF2/ATP7A/CCL19/CCR2/CCR7/CCR9/CD1D/CD27/CD46/CD79A/CD8A/CRTAM/DLL1/DNAJB9/DOCK11/DTX1/EGR3/FGL2/FLT3/FOXP1/FZD8/HMGB3/IFNA21/IL1A/IL27/IL4/IL6/IL7/JAG2/JAK3/KIT/KLRC1/KMT2A/LCK/LEPR/LFNG/LGALS9/LILRB4/LIPA/LR…	113
GO:0045598	regulation of fat cell differentiation	49/3185	146/18888	6.39365e-07	5.22765e-05	3.86275e-05	ATAT1/HES1/TMEM64/HNRNPU/PIM1/PTGS2/WNT5A/FERMT2/FRZB/JDP2/WDFY2/JAG1/KLF5/RORA/WWTR1/ADIG/BMAL1/AXIN1/BMP2/CCN4/CDS1/DDIT3/FOXO1/GPER1/HDAC6/ID4/IL6/INSIG1/LMO3/LRP5/NR1D1/RARRES2/RORC/SFRP1/SMAD3/SOX13/TAF8/TFE3/TRIB3/TRPM4/TRPV4/WIF1/WNT10B/ZBTB7B/ZBTB7C/ZC3H12A/E2F1/ZNF385A/XBP1	49
GO:0001708	cell fate specification	40/3185	110/18888	6.5546e-07	5.24229e-05	3.87358e-05	NRP1/SMAD4/FOXA1/NOTCH1/POU4F1/FZD7/NANOG/POU5F1/SOX2/SMO/ATOH1/CDON/DHH/DKK1/DLL1/DMRT3/ESRP1/FKBP8/FOXA2/HOXA11/MGA/MTA2/MYT1L/OLIG3/SHH/SOX1/SOX18/SOX9/TBX15/TBX19/TBX22/TBX5/TENM4/TLX3/NFIB/RBBP7/BMPR1A/FGF2/GATAD2B/RBPJ	40
GO:1903706	regulation of hemopoiesis	111/3185	424/18888	6.58029e-07	5.24229e-05	3.87358e-05	CBFB/MYC/PPP3CA/SOX4/FOXO3/HMGB2/KLF10/MEF2C/PIK3R1/POU4F2/TMEM64/CDK6/CTR9/H4C16/HOXA5/IRF4/LIF/RB1/RCOR1/TGFBR2/BCL6/PBRM1/POU4F1/PPARGC1B/PRDM1/SOCS1/ACTB/JAG1/MMP14/NEDD9/STAT1/RC3H1/FOS/HIF1A/ADAM8/ANXA1/AP3D1/ASCL2/CCL19/CCR2/CD101/CD27/CD46/CRTAM/CSF1/CTNNBIP1/DCSTAMP/DLL1/DTX1/EGR3/EEIG1/FGL2/FOXP1/GATA1/HMGB3/HSPA1A/HSPA1B/IAPP/IL17A/IL27/IL4/IL5/IL7/JAK3/KAT6B/KLF13/LGALS9/LILRB4/LOX/LR…	111
GO:0001701	in utero embryonic development	106/3185	401/18888	7.11711e-07	5.59819e-05	4.13655e-05	VEGFA/CNOT1/GJA1/HES1/RPL7L1/TERF2/ACVR1/ADM/CHEK1/CTR9/E2F7/FUT8/LIF/PPP1CC/RPL13/RRM2/SMAD4/TGFBR2/UBR3/GNA13/KLF4/MATR3/MBNL1/MIB1/NDEL1/NOTCH1/PRDM1/SKIL/SNAI1/SOCS3/TMED2/ZFAND5/CDKN1A/EGFR/POU5F1/SMAD2/FOXC1/OCRL/HIF1A/MYH9/SMO/ASCL2/ATF2/ATP7A/AXIN1/BMP2/BPTF/C2CD3/CDKN1C/CDX2/CDX4/CELF4/CITED2/CMTM3/COL3A1/DNAAF2/EGLN1/FOXD3/GATA1/GJB5/HEY1/JAG2/KDM4C/KRT19/LATS1/MAFF/MDFI/MFNG/NECAB1/NOS…	106
GO:0035265	organ growth	57/3185	180/18888	7.25081e-07	5.63207e-05	4.16158e-05	PLAG1/SMAD1/MEF2C/PSAP/PTEN/PTPN11/SPRY2/ESR1/FGF9/PIM1/SERP1/TGFBR2/NOTCH1/PRKAR1A/ERBB4/SMAD2/TGFB2/VGLL4/ACVR2B/FOXC1/SKI/UBE3A/SMO/ARX/ATF2/CGA/CITED2/CTDP1/CYP19A1/DLL1/DUSP6/EVC/FGF10/FGF8/FOXP1/G6PD/GLI1/IL7/LATS1/LEPR/PPARA/PROX1/RARG/RSPO2/SHH/SLC6A4/SORBS2/SOX9/TBX5/TENM4/THBS3/BCL2L11/BMPR1A/FGF2/MAP2K4/RBPJ/DDR2	57
GO:0032869	cellular response to insulin stimulus	63/3185	206/18888	7.62052e-07	5.84616e-05	4.31978e-05	IRS1/PIK3R1/POU4F2/PTPN11/CPEB2/FER/GSK3B/NUCKS1/OGT/PIK3C2A/PRKAA1/PRKCD/RB1/RHOQ/GAB1/GNAI2/NDEL1/PARP1/PIP4K2A/RAB10/SOCS1/SOCS3/IGF1R/IRS2/SP1/STAT1/COL6A1/CTSD/FOXO1/FOXO4/GCK/GRB10/INHBB/INSIG1/INSIG2/KANK1/LPIN1/LPIN2/LPIN3/PCSK9/PDK4/PIK3CA/PNPLA3/PTPRA/PTPRE/RARRES2/SESN3/SLC27A1/SLC2A4/SOS2/SREBF1/TNS2/TRARG1/TRIB3/USO1/ZBTB7B/ATP2B1/MAPK1/PIP4K2C/YWHAG/APPL1/NCL/XBP1	63
GO:0060348	bone development	65/3185	215/18888	8.05953e-07	6.10755e-05	4.51292e-05	SMAD1/GJA1/MEF2C/SMAD5/BBX/GLG1/RPL13/TGFBR2/MAP2K6/MMP14/FOXC1/PITX2/SKI/ADAMTS12/AKAP13/ATF2/BMP2/CCN4/CITED2/COL3A1/COL6A1/CSGALNACT1/DHRS3/DLX5/EVC/FGF4/FGF8/FOXP1/FREM1/HOXA11/INPPL1/INSIG1/INSIG2/ITGB6/KDR/LEPR/LIPA/LOX/LRP5/LRRC17/MCPH1/NAB1/NAB2/NEUROG1/P3H1/PTH/RARG/RIPPLY2/SEMA4D/SH3PXD2B/SLC10A7/SOX9/SPNS2/TAPT1/THBS3/TRPV4/TULP3/NSD2/PAFAH1B1/TTC9/FBN1/FOXN3/MEF2D/PTGER4/DDR2	65
GO:0048568	embryonic organ development	117/3185	455/18888	8.84928e-07	6.62523e-05	4.89544e-05	VEGFA/CXCL8/GJA1/HES1/MEF2C/SPRY2/ACVR1/ADM/E2F7/FGF9/HOXA5/LIF/TGFBR2/WNT5A/CTHRC1/FOXG1/FRZB/HOXA1/MIB1/NIPBL/NOTCH1/PRDM1/RAD23B/SH2B3/SNAI1/SOCS3/TMED2/EGFR/MMP14/MYO6/SMAD2/TGFB2/FOXC1/FZD6/PITX2/RPL38/HIF1A/SMO/ASB2/ASCL2/ATOH1/BPTF/C2CD3/CCDC103/CDK20/CDKN1C/CDX2/CDX4/CITED2/COL11A1/CRB2/DLL1/DLX5/ECE1/EFNA1/EGLN1/FBN2/FGF10/FGF8/FOXI1/GATA1/GBX2/GJB5/GJB6/GLI1/GRHL3/HEY1/HOXA11/HOXA2/HOXB…	117
GO:0048762	mesenchymal cell differentiation	77/3185	269/18888	9.2018e-07	6.80714e-05	5.02986e-05	EZH2/HES1/MEF2C/PTEN/SEMA6D/SPRY2/ACVR1/GSK3B/HGF/HMGA2/NRP1/SDCBP/SMAD4/TGFBR2/WNT5A/ZNF703/FERMT2/FOXA1/FRZB/NOTCH1/SNAI1/CDH2/ERBB4/JAG1/SMAD2/STAT1/TGFB2/FOXC1/PITX2/POLR1B/WWTR1/HIF1A/SMO/ADAM8/BMP2/CITED2/CRB2/CUL7/EFNA1/EPHA4/FGF10/FGF8/FOXA2/GATA5/GBX2/GCNT2/HEY1/IL17RD/IL6/LAMA5/LDLRAD4/LRP6/NRP2/PDCD4/POFUT2/RGCC/ROCK1/SEMA3B/SEMA4B/SEMA4D/SFRP1/SHH/SMAD3/SOX9/SPRED1/TAPT1/TBX5/TIAM1/VA…	77
GO:0030900	forebrain development	107/3185	408/18888	9.50467e-07	6.94847e-05	5.13429e-05	CXCL12/EZH2/APAF1/ATAT1/CDH1/HES1/LPAR1/PTEN/TSC1/BTBD3/CDK6/GSK3B/NRP1/SLC38A2/WNT5A/YWHAE/ZSWIM6/CASP3/FBXO45/FOXG1/LRP8/NDEL1/NOTCH1/PLXNA1/POU4F1/CDH2/EGFR/ERBB4/IGF1R/ROBO2/SOX2/PALS1/PITX2/SKI/TACC1/HIF1A/SMO/APLP1/ARX/ATOH1/ATP1B2/ATP2B4/ATP7A/BMP2/CCDC141/CDON/COL3A1/DKK1/DLX5/EFNA2/EMX2/FGF10/FGF8/FOXP1/GBX2/GLI1/GRIA1/HSD3B2/ID4/INHBB/KCNC1/KDM6B/LAMB1/LHX6/LRRK2/MCPH1/NEUROG1/NOTCH3/NP…	107
GO:0002064	epithelial cell development	65/3185	216/18888	9.65406e-07	6.94881e-05	5.13453e-05	VEGFA/GJA1/CDK6/CLIC4/ESR1/FER/GSK3B/HOXA5/WNT5A/FEM1B/FOXA1/FRZB/NOTCH1/PRDM1/CDH2/CDKN1A/F11R/JAG1/KLF5/PODXL/RAP1B/HIF1A/MSN/SMO/ABCA12/AFDN/ARID4A/BMAL1/BFSP2/CCDC88C/CDH5/CLDN1/DLL1/GATA1/HAPLN2/ICAM1/IKBKB/IL1A/IL6ST/KDF1/KDR/NKX3-2/NPHS2/PDE2A/PDE4D/PROX1/RAPGEF2/RAPGEF3/RARG/RFX3/ROBO4/ROCK1/SOX18/SOX9/SPDEF/ST14/TJP3/WNT7B/ARID4B/FRMD6/FRS2/GDF11/GSTM3/ABI2/CLOCK	65
GO:0030850	prostate gland development	23/3185	49/18888	9.72878e-07	6.94881e-05	5.13453e-05	PLAG1/PSAP/ESR1/WNT5A/FEM1B/FOXA1/NOTCH1/UBE3A/MMP2/CYP19A1/CYP7B1/FGF10/GLI1/HOXA11/ID4/RARG/SERPINB5/SERPINF1/SFRP1/SHH/SOX9/TNC/FRS2	23
GO:0008593	regulation of Notch signaling pathway	37/3185	100/18888	1.04307e-06	7.36548e-05	5.44242e-05	HES1/BMP2K/CHAC1/PDCD10/BCL6/DLL4/NOTCH1/SLC35C1/JAG1/MMP14/ROBO2/TGFB2/ARRB1/CD46/DLL1/DTX1/ENHO/EPN2/FGF10/GATA5/HEY1/IL6ST/JAG2/KIT/LFNG/LLGL2/MFNG/NFKBIA/NOS3/SREBF2/TCIM/TSPAN15/TSPAN5/ZMIZ1/AAK1/STAT3/ZBTB7A	37
GO:1903532	positive regulation of secretion by cell	81/3185	288/18888	1.05824e-06	7.38866e-05	5.45954e-05	CXCL12/SOX4/GRK2/LAMP1/PTPN11/MYH10/SDCBP/SERP1/SMAD4/TTN/ADAM9/CD2AP/PPP3CB/PRKAR1A/SEC24A/AP1G1/ARF6/CFTR/EGFR/IRS2/MAP2K6/TGFB2/ACSL4/GPR158/RAB8B/HIF1A/ABAT/ABCC8/ADAM8/ANG/ANO1/APBB1/AVP/BMP2/C1QTNF1/CADPS2/CD177/CD33/CD38/CHRM3/CYP19A1/FFAR1/GAB2/GABBR1/GATA1/GCK/GIP/GPER1/IL1A/ILDR1/INHBB/ITGB2/ITPR1/JAK2/KLRC2/LRRC8A/NTSR1/OSBP/P2RX4/PLA2G10/PTAFR/PTGES/RAB3D/RAPGEF4/RGCC/RPH3AL/SLC4A8/SL…	81
GO:0060562	epithelial tube morphogenesis	91/3185	335/18888	1.2341e-06	8.5208e-05	6.29609e-05	MYC/VEGFA/APAF1/GJA1/HES1/MEF2C/SPRY2/TSC1/ACVR1/ADM/CLIC4/ESR1/HOXA5/NRP1/SMAD4/TGFBR2/WNT5A/CASP3/CTHRC1/DLL4/FOXA1/GNA13/MIB1/NOTCH1/TMED2/ILK/MMP14/PODXL/TGFB2/FZD6/NR3C1/SKI/HIF1A/SMO/ADAMTS12/ADAMTS16/AREG/ASB2/BMP2/C2CD3/CCDC103/CDK20/CITED2/CSF1/CTNNBIP1/CXCR2/DDR1/DLL1/EPHA4/FGF10/FGF8/FOXP1/FZD1/GBX2/GRHL3/HOXA11/IFT122/IRX2/KDM5B/KDR/LAMA5/LRP5/LZTS2/PLXND1/PML/PROX1/RARG/RASIP1/RHOB/R…	91
GO:0023061	signal release	123/3185	487/18888	1.27283e-06	8.6916e-05	6.4223e-05	CXCL12/IRS1/PPP3CA/PTPRN2/SOX4/GJA1/MEF2C/PTPN11/ABCA1/LIF/PTGS2/SERP1/SLC38A2/SMAD4/ATP2A2/BLOC1S6/FBXO45/LIN7C/PER2/PPP3CB/PREPL/PRKAR1A/TPRG1L/CFTR/EGFR/IRS2/MAP2K6/SMAD2/ACSL4/ACVR2B/GPR158/RAB8B/RAP1B/SLC16A1/STXBP2/HIF1A/UBE2Q1/ABAT/ABCA12/ABCC8/ANO1/ANXA1/BMAL1/C1QTNF1/CADPS2/CCDC186/CD38/CGA/CHRM3/CHRNB4/CPE/CYP19A1/EFNA5/FAM3B/FFAR1/FGF23/FOXA2/FOXO1/GABBR1/GCK/GDF9/GIP/GPER1/HTR1A/IL1A/…	123
GO:0018209	peptidyl-serine modification	82/3185	294/18888	1.31394e-06	8.81618e-05	6.51435e-05	VEGFA/NTRK3/GRK2/NEK6/PTEN/SPRY2/BAG4/CAMKV/CSNK1A1/DYRK1A/GALNT3/GSK3B/HGF/LIF/PDCD10/PIKFYVE/PRKAA1/PRKCD/PTGS2/TTK/WNK1/WNT5A/ATM/CSNK1G1/GALNT1/MAPK8/CAMK1D/CD44/EGFR/GADD45A/TOP1/ATP2B4/AVP/AXIN1/DKK1/DMPK/DYRK1B/EIF2AK3/GALNT16/HDAC6/HIPK3/HRC/IFNA21/IKBKB/IL6/INPP5F/LATS1/LMTK2/LRRK2/MAST1/MKNK2/MYO3B/NTF3/NTRK2/PDE4D/PRKCG/RICTOR/ROCK1/RPS6KA2/RPS6KA6/SH2D3A/SH2D3C/SMG1/SRPK3/STOX1/TAF1/U…	82
GO:0051216	cartilage development	63/3185	209/18888	1.32116e-06	8.81618e-05	6.51435e-05	SMAD1/MEF2C/PTPN11/SMAD5/FGF9/GLG1/HMGA2/HOXA5/RB1/TGFBR2/WNT5A/FRZB/SNAI1/CCN2/CD44/CREB3L2/LNPK/TRPS1/HIF1A/ADAMTS12/ATF2/ATP7A/BARX2/BMP1/BMP2/CCN4/CHRDL2/CNMD/COL11A1/COL3A1/COL6A1/CSGALNACT1/CYTL1/EIF2AK3/EVC/FGF4/GDF5/HOXA11/ITGB8/MGP/NKX3-2/OTOR/PBXIP1/PRKG2/PTH/RARG/RSPO2/SCIN/SMAD3/SOX5/SOX9/TAPT1/THBS3/TRPV4/WNT10B/WNT7B/WNT9A/ZEB1/NFIB/RUNX3/BMPR1A/FGF2/MEF2D	63
GO:0045664	regulation of neuron differentiation	60/3185	196/18888	1.33364e-06	8.81618e-05	6.51435e-05	CXCL12/FOXO3/HES1/MAP1B/MEF2C/POU4F2/GSK3B/BCL6/FOXA1/FOXG1/MIB1/NOTCH1/EIF4E/JAG1/SOX2/PTBP1/ARHGEF2/ATOH1/BIN1/BMP2/CDON/DKK1/DLL1/DTX1/DUOXA1/EIF4ENIF1/ESRP1/ETV5/GDF5/GPR37L1/HEY1/HOXA2/ID4/LIN28A/LRRK2/LTK/MMD/MYCL/NEUROD2/NEUROG1/NOTCH3/NTF3/PROX1/REST/ROCK1/SFRP1/SHH/SHOC2/SLC6A4/SOX9/SPAG9/TIAM1/TLX3/ZEB1/GDF11/MOSMO/TCF4/YWHAG/CDK5R1/FGF2	60
GO:0007623	circadian rhythm	62/3185	205/18888	1.41152e-06	9.23284e-05	6.82222e-05	EZH2/KLF10/PTEN/DDB1/DYRK1A/EP300/GSK3B/HNRNPU/OGT/PPP1CC/PRKAA1/SFPQ/MAPK8/PARP1/PER2/EGFR/NR1D2/BHLHE40/RORA/TOP1/UBE3A/AGRP/BMAL1/BHLHE41/BTBD9/CLDN4/COL6A1/EGR3/GFPT1/HTR7/ID4/KDM5A/KLF9/KMT2A/NFIL3/NGFR/NPAS2/NR1D1/NR2F6/NTRK2/PER1/PML/PPARA/PPARGC1A/PRKCG/PROX1/PTGDS/RORB/RORC/RPE65/SCN9A/SETX/SLC6A4/SREBF1/ZPBP2/CRY2/GPR157/MAPK9/SIK1/BMAL2/FXR1/CLOCK	62
GO:0001666	response to hypoxia	86/3185	313/18888	1.4435e-06	9.25967e-05	6.84205e-05	CXCL12/MYC/SOX4/VEGFA/APAF1/FOXO3/ADAM17/ADM/CPEB2/DDIT4/EP300/LIF/MDM2/COX1/PMAIP1/PRKAA1/PTGS2/SMAD4/TFAM/ADO/ATM/BECN1/CASP3/DDAH1/NOTCH1/ANGPT2/MMP14/TGFB2/NFE2L2/RORA/FOS/HIF1A/MMP2/ABAT/ACE/ADAM8/ANG/ANGPT4/ASCL2/ATF2/ATP7A/BMP2/CD38/CHRNA7/CITED2/CYGB/CYSLTR1/EGLN1/EPHA4/FABP1/FMN2/GNGT1/HMOX1/HSP90B1/HSPG2/HYOU1/IL1A/ITGA2/ITPR1/ITPR2/NDP/NDRG1/NR4A2/PLAT/PLK3/PML/PPARA/PTK2B/REST/RGCC/RY…	86
GO:0051223	regulation of protein transport	113/3185	440/18888	1.44543e-06	9.25967e-05	6.84205e-05	IRS1/PPP3CA/SOX4/CDH1/PIK3R1/PTPN11/ACSL3/EP300/FRAT2/GSK3B/HSPA8/MDM2/MYH10/PDCD10/PRKCD/PTGS2/SERP1/TMEM30A/TTN/YWHAE/ADAM9/CD2AP/LCP1/NDEL1/PER2/PPP3CB/PRKAR1A/SEC24A/XPO1/YOD1/ARF6/CFTR/EGFR/IRS2/TGFB2/ACSL4/SLC16A1/HIF1A/SMO/ABAT/ABCA12/ABCC8/ADAM8/ANG/ANO1/APBB1/BMAL1/CABP1/CD33/CD36/CD38/CHRM3/CYP51A1/EDEM1/EFNA5/FFAR1/FOXA2/FOXO1/GCK/GIP/GPER1/TAMALIN/HMGCR/IL1A/IL6/INHBB/INSIG1/ITPR1/JAK…	113
GO:0045747	positive regulation of Notch signaling pathway	23/3185	50/18888	1.51488e-06	9.60559e-05	7.09766e-05	HES1/BMP2K/PDCD10/DLL4/NOTCH1/JAG1/ROBO2/TGFB2/DLL1/ENHO/EPN2/FGF10/GATA5/IL6ST/JAG2/KIT/LFNG/MFNG/NOS3/TSPAN5/ZMIZ1/AAK1/STAT3	23
GO:0060512	prostate gland morphogenesis	16/3185	28/18888	1.61167e-06	0.000100717	7.44204e-05	ESR1/WNT5A/FEM1B/FOXA1/NOTCH1/MMP2/CYP7B1/FGF10/ID4/RARG/SERPINB5/SFRP1/SHH/SOX9/TNC/FRS2	16
GO:0030177	positive regulation of Wnt signaling pathway	48/3185	146/18888	1.6208e-06	0.000100717	7.44204e-05	SOX4/TNFAIP3/XIAP/DDX3X/FGF9/WNK1/WNT5A/CSNK1G1/RNF220/EGFR/ILK/SKI/BMAL1/BMP2/CCN4/CDH3/DACT1/DKK1/DKK2/DLX5/FGF10/JUP/KANK1/LGR6/LRRK2/PBXIP1/PLEKHA4/RECK/RSPO1/RSPO2/RSPO3/RSPO4/SFRP1/SHH/SMAD3/TBL1X/TERT/TLR2/TMEM198/TNKS2/TRPM4/WNT10B/ZEB2/BAMBI/TBL1XR1/ZRANB1/FGF2/RBPJ	48
GO:0018105	peptidyl-serine phosphorylation	79/3185	282/18888	1.69091e-06	0.000104033	7.68707e-05	VEGFA/NTRK3/GRK2/NEK6/PTEN/SPRY2/BAG4/CAMKV/CSNK1A1/DYRK1A/GSK3B/HGF/LIF/PDCD10/PIKFYVE/PRKAA1/PRKCD/PTGS2/TTK/WNK1/WNT5A/ATM/CSNK1G1/MAPK8/CAMK1D/CD44/EGFR/GADD45A/TOP1/ATP2B4/AVP/AXIN1/DKK1/DMPK/DYRK1B/EIF2AK3/HDAC6/HIPK3/HRC/IFNA21/IKBKB/IL6/INPP5F/LATS1/LMTK2/LRRK2/MAST1/MKNK2/MYO3B/NTF3/NTRK2/PDE4D/PRKCG/RICTOR/ROCK1/RPS6KA2/RPS6KA6/SH2D3A/SH2D3C/SMG1/SRPK3/STOX1/TAF1/UHMK1/ULK1/ULK2/AKT3/DY…	79
GO:0003179	heart valve morphogenesis	26/3185	61/18888	1.94146e-06	0.000118277	8.73959e-05	SOX4/MEF2C/ACVR1/MDM2/RB1/SMAD4/TGFBR2/DLL4/NOTCH1/SNAI1/JAG1/ROBO2/SMAD2/TGFB2/BMP2/CDH11/EFNA1/FGFRL1/GATA5/HEY1/NOS3/ROCK1/SOX9/TBX5/SMAD6/BMPR1A	26
GO:0061458	reproductive system development	85/3185	311/18888	2.0911e-06	0.000126156	9.32178e-05	PLAG1/MERTK/VEGFA/CSDE1/FOXO3/GJA1/HMGB2/PSAP/PTPN11/RNF38/ESR1/FER/FGF9/SMAD4/TNFSF10/WNT5A/ATM/CASP3/CD2AP/FEM1B/FOXA1/NIPBL/NOTCH1/MMP14/ROBO2/TGFB2/FOXC1/UBE3A/MMP2/PLEKHA1/UBE2Q1/ACE/ADAM2/ADAM21/ADAM32/AGO4/AMHR2/ANG/ARID4A/ASB1/BCL2L2/BIK/CDKN1C/CGA/CITED2/COL6A1/CYP19A1/CYP7B1/DHCR24/DHH/EREG/FGF10/FGF8/GATA1/GDF9/GLI1/HOXA11/HSD17B3/ID4/IDH1/IL1A/INHBB/KDM5B/KDR/KIT/LFNG/LHX9/MAMLD1/NEUR…	85
GO:0048608	reproductive structure development	84/3185	307/18888	2.28207e-06	0.000136354	0.000100753	PLAG1/MERTK/VEGFA/CSDE1/FOXO3/GJA1/HMGB2/PSAP/PTPN11/RNF38/ESR1/FER/FGF9/SMAD4/TNFSF10/WNT5A/ATM/CASP3/CD2AP/FEM1B/FOXA1/NIPBL/NOTCH1/MMP14/ROBO2/TGFB2/FOXC1/UBE3A/MMP2/PLEKHA1/ACE/ADAM2/ADAM21/ADAM32/AGO4/AMHR2/ANG/ARID4A/ASB1/BCL2L2/BIK/CDKN1C/CGA/CITED2/COL6A1/CYP19A1/CYP7B1/DHCR24/DHH/EREG/FGF10/FGF8/GATA1/GDF9/GLI1/HOXA11/HSD17B3/ID4/IDH1/IL1A/INHBB/KDM5B/KDR/KIT/LFNG/LHX9/MAMLD1/NEUROG1/NOS…	84
GO:0002573	myeloid leukocyte differentiation	69/3185	239/18888	2.38127e-06	0.000140926	0.000104131	MYC/PPP3CA/VEGFA/KLF10/PIK3R1/POU4F2/TMEM64/CDK6/IRF4/LIF/RB1/TGFBR2/IREB2/PARP1/POU4F1/PPARGC1B/SOCS1/NEDD9/NR3C1/FOS/MYH9/BATF2/BMP2/CCL19/CCN4/CCR7/CD101/CITED2/CSF1/CTNNBIP1/DCSTAMP/EFNA2/EEIG1/FOXP1/GAB2/GAB3/GATA1/IAPP/IFI16/IL17A/IL25/IL31RA/IL33/IL4/IL5/ITGB6/ITGB8/KIT/LILRB4/LRRC17/MAFB/NDP/ROR2/SFRP1/SH3PXD2A/TF/TFE3/TLR2/TLR4/TMEM178A/TRIB1/UBD/GLO1/GPR137B/PAFAH1B1/QKI/FBN1/RBPJ/VPS54	69
GO:0090092	regulation of transmembrane receptor protein serine/threonine kinase signaling pathway	86/3185	317/18888	2.53074e-06	0.000147569	0.00010904	HES1/SPRY2/XIAP/ACVR1/ADAM17/EP300/FGF9/GLG1/OGT/SDCBP/SMAD4/TGFBR2/TOB1/WNT5A/ZNF451/ZNF703/NOTCH1/PARP1/PEG10/SKIL/UBE2D3/ILK/SMAD2/TGFB2/ACVR2B/PALS1/SKI/ARID4A/ASPN/AXIN1/BMP2/CDH3/CDH5/CDKN1C/CHRDL2/CITED2/CRB2/DKK1/FBN2/FGF10/FKBP8/FZD1/GDF5/HSPA1A/HSPA5/HTRA3/HTRA4/IL17RD/JAK2/KDR/ELAPOR2/LATS1/LDLRAD4/LEMD3/LOX/LRP1/LTBP1/LTBP4/NUMA1/PPARA/SFRP1/SLC2A10/SMAD3/SOST/SOSTDC1/SPRED1/TFAP2B/TM…	86
GO:0007163	establishment or maintenance of cell polarity	66/3185	226/18888	2.54102e-06	0.000147569	0.00010904	FSCN1/ERBIN/GJA1/HES1/MAP1B/SPRY2/WEE1/CLIC4/DST/GSK3B/MAD2L1/RHOQ/WNT5A/LIN7C/NDEL1/RAB10/ACTB/ARF6/IGF1R/ILK/PALS1/PARD6B/RAC1/RAP1B/RIPOR2/MSN/MYH9/CCL19/CCR7/CDH5/CDX2/CORO7/CRB2/CRB3/CRTAM/CYTH1/CYTH3/DLG2/DLG3/FGF10/FRMD4B/FSCN2/GSN/INSC/KANK1/LIN7A/LLGL2/MCPH1/MISP/NUMA1/PLEKHG3/RHOBTB1/RICTOR/ROCK1/SDCCAG8/SH3BP1/SHH/NHERF1/UST/WNT7B/ARHGAP35/CRK/GBF1/MAP7/PAFAH1B1/WDR1	66
GO:1901617	organic hydroxy compound biosynthetic process	71/3185	249/18888	2.798e-06	0.000160989	0.000118956	HMGCS1/AMACR/NUS1/PRKAA1/PSAT1/WNT5A/ERLIN1/H6PD/PER2/SNAI1/CFTR/SPTLC1/TGFB2/ACOT8/ALDH2/ASAH1/ASIP/ATP7A/AVPR1B/BAAT/BMP2/CDH3/CLCN2/CYP19A1/CYP39A1/CYP51A1/CYP7A1/CYP7B1/DBH/DHCR24/DHCR7/FDFT1/G6PD/GCH1/GPER1/GPR37/HMGCR/HSD17B3/HSD17B7/HSD3B7/INSIG1/INSIG2/IPMK/KL/LIPA/LSS/MSMO1/NR1D1/NR4A2/NTSR1/OSBP/PAH/PLCG2/PLTP/PMEL/PROX1/PTAFR/PTH/RAPGEF2/REST/SC5D/SQLE/SREBF1/SREBF2/TM7SF2/TRPC1/ZEB2/I…	71
GO:0030832	regulation of actin filament length	50/3185	157/18888	2.82492e-06	0.000161046	0.000118998	CXCL12/ADD3/BAG4/CAPZA1/FER/PRKCD/SPTBN1/SSH2/TWF1/ARF6/RASA1/SWAP70/ADD2/ARPC5L/BIN1/CCL24/CCL26/CCR7/CDC42EP4/ESAM/CYRIA/FCHSD1/GSN/HIP1R/KANK1/KIRREL1/LATS1/LMOD1/LMOD3/MEGF9/MYO3B/PAK3/PIK3CA/PLEKHH2/PTK2B/RICTOR/SCIN/SH3BP1/SNX9/SPTB/SPTBN2/SPTBN5/SVIL/TMOD2/TMOD4/VILL/ARHGAP35/CFL2/WDR1/CAPZB	50
GO:0043010	camera-type eye development	92/3185	346/18888	2.8924e-06	0.000163172	0.000120569	MERTK/SOX4/VEGFA/GJA1/HES1/POU4F2/SPRY2/CLIC4/NRP1/TGFBR2/WNT5A/DLL4/KLF4/NOTCH1/PDGFRB/PRDM1/SKIL/EGFR/JAG1/TGFB2/ACVR2B/FOXC1/PITX2/SKI/HIF1A/AQP5/ATP2B4/BFSP2/CDK20/CDKN1C/CDON/CELF4/CITED2/CLCN2/COL8A2/CRB2/CRYBA1/CRYBA2/CRYGC/CRYGN/CRYGS/DLL1/FBN2/FGF10/FKBP8/GJA8/GRHL3/IFT122/KDM5B/KDR/KERA/LIM2/LPCAT1/LRP5/MEGF11/NDP/NEUROD4/NTRK2/PROX1/PTPRM/RARG/RORB/RP1L1/RPE65/SERPINF1/SHH/SLC17A7/SLC1…	92
GO:0060740	prostate gland epithelium morphogenesis	15/3185	26/18888	2.91473e-06	0.000163172	0.000120569	ESR1/WNT5A/FEM1B/FOXA1/NOTCH1/MMP2/CYP7B1/FGF10/ID4/RARG/SFRP1/SHH/SOX9/TNC/FRS2	15
GO:0046883	regulation of hormone secretion	72/3185	254/18888	3.01635e-06	0.000167354	0.000123659	IRS1/PPP3CA/SOX4/GJA1/PTPN11/LIF/SERP1/SMAD4/PER2/PPP3CB/PRKAR1A/CFTR/EGFR/IRS2/ACSL4/RAB8B/SLC16A1/HIF1A/ABAT/ABCA12/ABCC8/ANO1/ANXA1/BMAL1/C1QTNF1/CD38/CHRM3/CYP19A1/EFNA5/FFAR1/FGF23/FOXA2/FOXO1/GABBR1/GCK/GDF9/GIP/GPER1/HTR1A/IL6/ILDR1/INHBB/ITPR1/JAK2/KDM5B/KLF7/LRP5/LRRC8A/NR1D1/OSBP/PDE8B/POMC/PRKN/RAB11FIP1/RAPGEF4/REN/REST/RFX3/RPH3AL/SFRP1/SPP1/SREBF1/STX1A/TACR2/TFAP2B/TIAM1/TRPM4/CRY2…	72
GO:1990830	cellular response to leukemia inhibitory factor	37/3185	104/18888	3.09865e-06	0.000170398	0.000125909	SPRY2/HNRNPU/MAT2A/PDCD10/GFPT2/KDM3A/KLF4/MYBL2/RIF1/RNF138/SOCS3/SRSF7/KLF5/MTF2/CTH/DTX1/FGF4/ICAM1/ILDR1/KDM5B/LRAT/NEFH/NRP2/PLA2G10/PML/RARG/RFX2/SOX1/SPRY4/TLE4/PFKP/UBXN2A/BCAT2/NCL/RPS16/SRM/SRSF3	37
GO:0045669	positive regulation of osteoblast differentiation	30/3185	77/18888	3.1332e-06	0.000170787	0.000126196	SMAD1/PPP3CA/IL6R/MEF2C/SMAD5/ACVR1/HGF/CTHRC1/FERMT2/ILK/JAG1/ACVR2B/WWTR1/BMP2/CCN4/CTNNBIP1/FBN2/FZD1/IFITM1/IL6/IL6ST/JUND/LRP5/WNT10B/WNT7B/SUCO/BMPR1A/FGF2/TENT5A/DDR2	30
GO:0043583	ear development	65/3185	223/18888	3.23698e-06	0.000174909	0.000129242	HES1/PTPN11/SPRY2/FGF9/WNT5A/CTHRC1/FOXG1/FRZB/HOXA1/NIPBL/NOTCH1/SLC4A7/JAG1/MYO6/SOX2/TGFB2/FZD6/RPL38/ATOH1/BMP2/COL11A1/CYTL1/DDR1/DLL1/DLX5/ECE1/EPHA4/ESRP1/ESRRB/FGF10/FGF8/FOXI1/GBX2/GJB2/GJB6/GRHL3/HOXA2/INSIG1/INSIG2/JAG2/LIN7A/LRP10/MAFB/MYCL/MYO3B/MYO7A/NEUROG1/NKX3-2/PLPPR4/PROX1/SHH/NHERF1/SOBP/SOX9/STOX1/USH1C/USH2A/WDR19/WHRN/ZEB1/MAPK1/PAFAH1B1/BCL2L11/FGF2/RBPJ	65
GO:0090596	sensory organ morphogenesis	77/3185	278/18888	3.62165e-06	0.000190293	0.000140609	SOX4/VEGFA/SPRY2/FGF9/WNT5A/CTHRC1/FOXG1/FRZB/HOXA1/NIPBL/NOTCH1/PRDM1/COL5A1/JAG1/MYO6/FZD6/PITX2/RPL38/SKI/HIF1A/AQP5/ATOH1/CDON/CITED2/COL11A1/COL8A2/CRB2/DLL1/DLX5/FBN2/FGF10/FGF8/FOXI1/FSCN2/GBX2/GJB6/GNGT1/GRHL3/HOXA2/IFT122/INSIG1/INSIG2/KDR/LRP5/MAFB/MEGF11/MYO3B/MYO7A/NDP/NEUROG1/NKX3-2/NTRK2/PROX1/PTPRM/RARG/RORB/SLC1A1/NHERF1/SOBP/SOX1/SOX9/STOX1/TFAP2B/USH1C/WDR19/WHRN/WNT9A/ZEB1/FJX1…	77
GO:0008064	regulation of actin polymerization or depolymerization	49/3185	154/18888	3.6381e-06	0.000190293	0.000140609	CXCL12/ADD3/BAG4/CAPZA1/FER/PRKCD/SPTBN1/SSH2/TWF1/ARF6/RASA1/SWAP70/ADD2/ARPC5L/BIN1/CCL24/CCL26/CCR7/CDC42EP4/ESAM/CYRIA/FCHSD1/GSN/HIP1R/KANK1/KIRREL1/LATS1/LMOD1/LMOD3/MEGF9/PAK3/PIK3CA/PLEKHH2/PTK2B/RICTOR/SCIN/SH3BP1/SNX9/SPTB/SPTBN2/SPTBN5/SVIL/TMOD2/TMOD4/VILL/ARHGAP35/CFL2/WDR1/CAPZB	49
GO:0015748	organophosphate ester transport	49/3185	154/18888	3.6381e-06	0.000190293	0.000140609	ABCA1/EPG5/PRKCD/SLC25A36/TMEM30A/LDLR/LRRC8B/PITPNC1/SLC25A24/ABCA12/ABCA3/ABCA4/ABCA7/ABCC11/ABCG8/ANKH/ANO3/APOC1/ATP10A/ATP10B/ATP10D/ATP8A1/ATP8B2/ATP9A/CALHM3/GJB1/GLTPD2/BLTP1/LRRC8A/OSBP/PITPNM2/PLA2G10/PLSCR4/PLTP/SHOC2/SLC17A3/SLC25A23/SLC25A31/SLC25A41/SLC33A1/SLC37A1/SLC37A2/SLC46A2/TMEM30B/TMEM41B/XKR4/XKR6/PITPNA/SLC25A32	49
GO:0018108	peptidyl-tyrosine phosphorylation	75/3185	269/18888	3.70541e-06	0.000190293	0.000140609	VEGFA/HES1/IL6R/PTPN11/ACVR1/ADAM17/DYRK1A/FER/HGF/LIF/NRP1/PRKCD/JAK1/LRP8/PDGFRB/SOCS1/SOCS3/CD44/EGFR/ERBB4/IGF1R/NEDD9/YES1/SRCIN1/AATK/ANGPT4/AREG/ARHGEF2/CD36/DDR1/DLG3/DUSP22/EFNA1/EFNA5/EPHA1/EPHA4/FGF10/FGF8/FLT3/GATA1/GRM5/IL31RA/IL4/IL5/IL6/IL6ST/IL7/INPP5F/ITGB2/JAK2/JAK3/KDR/KIT/LCK/LILRA5/LILRB4/LTK/NTF3/OSBP/PLCG2/PLPP3/PTK2B/PTPRJ/RICTOR/SEMA4D/SFRP1/TSLP/VTN/ZFYVE28/PRNP/SOCS5/TS…	75
GO:0032868	response to insulin	75/3185	269/18888	3.70541e-06	0.000190293	0.000140609	IRS1/PIK3R1/POU4F2/PTPN11/SESN2/TSC1/ADM/CPEB2/FER/GSK3B/NUCKS1/OGT/PIK3C2A/PRKAA1/PRKCD/RB1/RHOQ/TNFSF10/GAB1/GNAI2/NDEL1/PARP1/PIP4K2A/RAB10/SOCS1/SOCS3/IGF1R/IRS2/SP1/STAT1/FOS/ABCC8/AGRP/COL6A1/CTSD/FOXO1/FOXO4/GCK/GRB10/INHBB/INPPL1/INSIG1/INSIG2/KANK1/LPIN1/LPIN2/LPIN3/PCSK9/PDK4/PIK3CA/PNPLA3/PPARA/PTPRA/PTPRE/RARRES2/SESN3/SLC27A1/SLC2A4/SOS2/SREBF1/TLR2/TNS2/TRARG1/TRIB3/TRPV4/USO1/ZBTB7…	75
GO:0034976	response to endoplasmic reticulum stress	75/3185	269/18888	3.70541e-06	0.000190293	0.000140609	APAF1/CXCL8/PDIA6/PIK3R1/SERINC3/SESN2/STT3B/CHAC1/CREBZF/DDX3X/EDEM3/GSK3B/PMAIP1/PPP1R15B/SERP1/TMTC3/UGGT1/AFF4/ATP2A2/ERLIN1/FAM8A1/MARCHF6/TMED2/TNFRSF10B/UBXN4/YOD1/CFTR/PARP8/CCND1/CREB3L2/NFE2L2/UBE4A/ABCA7/AGR2/ANKS4B/ANKZF1/ATF6/CTH/DDIT3/DNAJB9/DNAJC3/EDEM1/EIF2AK3/ERMP1/FICD/HERPUD1/HSP90B1/HSPA1A/HSPA5/HYOU1/ITPR1/LRRK2/MAN1A1/NUPR1/PDIA4/PML/PRKN/RNF121/RNF183/RNF186/SDF2L1/SEL1L/SY…	75
GO:0010001	glial cell differentiation	73/3185	260/18888	3.77267e-06	0.000191741	0.000141679	SOX4/HES1/LPAR1/PTEN/PTPN11/CDK6/LIF/B4GALT5/LDLR/NOTCH1/CDH2/EGFR/ILK/MYRF/SOX2/DICER1/PALS1/NR3C1/SKI/SMO/ANO1/B4GALT6/BIN1/BMP2/C1QA/C5AR1/CLCN2/COL6A1/DLL1/DTX1/EPHA4/FGF10/GFAP/GPR17/GPR37L1/HAPLN1/HAPLN2/ID4/IL33/IL6/IL6ST/ITGB4/LIN28A/LRP1/MXRA8/NAB1/NAB2/NDP/NDRG1/NEUROD4/NR1D1/NTRK2/PLPP3/ROR2/SH3TC2/SHH/SOX1/SOX13/SOX9/TENM4/TLR2/TLR4/VTN/ZEB2/GPR157/MAPK1/NFIB/PPP3R1/QKI/STAT3/WDR1/FGF…	73
GO:0002065	columnar/cuboidal epithelial cell differentiation	42/3185	125/18888	3.79533e-06	0.000191741	0.000141679	SOX4/GJA1/HES1/MAP1B/CDK6/GSK3B/HOXA5/WNT5A/FOXA1/KLF4/NOTCH1/PRDM1/SERPINE1/CDH2/CDKN1A/JAG1/KLF5/SMAD2/HIF1A/SMO/AGR2/BMAL1/BMP2/CDX2/CLCN2/DLL1/FGF8/GATA5/IL31RA/IL6ST/NKX3-2/NPY/PROX1/RARG/RFX3/SOX9/SPDEF/ZNF800/GDF11/NFIB/FGF2/CLOCK	42
GO:0051960	regulation of nervous system development	117/3185	468/18888	3.88625e-06	0.000194751	0.000143903	CXCL12/EZH2/PLAG1/PPP3CA/VEGFA/CDH1/HES1/HMGB2/MAP1B/POU4F2/PTEN/SEMA6D/EIF4G2/LIF/NRP1/PPP1CC/PTPN13/RB1/RNF6/WNT5A/DLL4/FOXG1/LDLR/LRP8/NAP1L1/NOTCH1/PER2/PLXNA1/POU4F1/SKIL/EGFR/HLTF/MYRF/ROBO2/BHLHE40/DICER1/RAB21/SKI/HIF1A/SMO/ABCC8/ACE/ADGRB3/BMAL1/ASCL2/ATOH1/BHLHE41/BIN1/BMP2/CDON/CLCN2/CUL7/CYSLTR1/DKK1/DLL1/DPYSL5/EFNA5/EIF2AK3/EPHA4/ETV5/FIG4/GBX2/GFAP/GPER1/GPR37L1/GRM5/HAPLN1/HAPLN2/…	117
GO:0003281	ventricular septum development	29/3185	74/18888	3.96627e-06	0.000196746	0.000145378	SOX4/HES1/ACVR1/MDM2/SMAD4/TGFBR2/WNT5A/MATR3/NOTCH1/PRDM1/ROBO2/TGFB2/HECTD1/CITED2/EGLN1/FGFRL1/FZD1/HEY1/NOS3/PDE2A/PROX1/SALL4/TBX5/XIRP2/FRS2/NSD2/SMAD6/BMPR1A/RBPJ	29
GO:0060840	artery development	39/3185	113/18888	3.98938e-06	0.000196746	0.000145378	SOX4/VEGFA/HES1/NRP1/TGFBR2/DLL4/HOXA1/LDLR/NOTCH1/PDGFRB/PRDM1/JAG1/ROBO2/TGFB2/ACVR2B/FOXC1/HECTD1/ADGRF5/CITED2/COL3A1/DDIT3/FGF8/HEY1/LOX/LOXL1/LRP1/NGFR/NOTCH3/PDE2A/PLXND1/PROX1/SHH/SLC2A10/TFAP2B/ZMIZ1/AKT3/SMAD6/BMPR1A/RBPJ	39
GO:0050921	positive regulation of chemotaxis	46/3185	142/18888	4.15845e-06	0.000203469	0.000150345	CXCL12/VEGFA/NTRK3/CXCL8/IL6R/LPAR1/ADAM17/NRP1/WNK1/WNT5A/PDGFRB/SERPINE1/CAMK1D/NEDD9/SWAP70/RAC1/RIPOR2/C5AR1/CCL19/CCL26/CCR2/CCR4/CCR7/CSF1/CXCR2/DAPK2/FGF10/FGF16/IL6/ITGA2/KDR/LBP/LGALS9/NTF3/P2RX4/PLA2G7/PTK2B/RARRES2/SMAD3/SMOC2/TIAM1/TRPV4/VEGFD/F3/MAPK1/FGF2	46
GO:1902895	positive regulation of miRNA transcription	24/3185	56/18888	4.25601e-06	0.000206616	0.00015267	SMAD1/MYC/FOXO3/SMAD4/FOXA1/KLF4/EGFR/KLF5/TGFB2/GNL3/NR3C1/FOS/HIF1A/BMP2/NGFR/NOTCH3/SMAD3/SREBF1/SREBF2/TERT/SMAD6/STAT3/BMPR1A/FGF2	24
GO:0031589	cell-substrate adhesion	94/3185	359/18888	4.5668e-06	0.000219985	0.000162549	MERTK/VEGFA/PIK3R1/PTEN/TSC1/CDK6/FER/GSK3B/NRP1/ADAM9/BCL6/FERMT2/NOTCH1/SERPINE1/ANGPT2/CCN2/CD44/FZD7/ILK/JAG1/MMP14/NEDD9/RASA1/ACTN4/EPDR1/PLEKHA2/RAC1/SRCIN1/ADAMTS12/AGR2/ATP1B2/CCL25/CCR7/CD36/CD96/CDH11/COL3A1/CORO2B/CSF1/DDR1/DEFB118/DUSP22/EFNA1/EFNA5/EGFLAM/EPHA1/FBLN2/FBLN5/FREM1/GCNT2/ITGA1/ITGA10/ITGA2/ITGB2/ITGB4/ITGB5/ITGB6/ITGB8/JAK2/JUP/KANK1/KDR/L1CAM/LAMA5/LAMB1/LYPD3/MSLN/MU…	94
GO:0007409	axonogenesis	114/3185	455/18888	4.61311e-06	0.000220507	0.000162934	CXCL12/VEGFA/CDH1/MAP1B/POU4F2/PTEN/PTPN11/SEMA6D/ADAM17/EIF4G2/GSK3B/NRP1/RNF6/SMAD4/WNT5A/APLP2/B4GALT5/CELSR3/FBXO45/FOXG1/NDEL1/NOTCH1/PICALM/PLXNA1/POU4F1/PPP3CB/RAB10/SKIL/ZDHHC17/ACTB/CDH2/IGF1R/LYPLA2/ROBO2/PARD6B/RAB21/RAC1/YTHDF1/SMO/APBB1/APBB2/APLP1/ARHGEF28/ARX/ATL1/ATOH1/B4GALT6/CDH11/CHL1/DLX5/DPYSL5/ECE1/EFNA1/EFNA2/EFNA5/EPHA4/ETV1/FGF8/GBX2/HDAC6/HOXA2/KALRN/KIF13B/KLF7/L1CAM/LG…	114
GO:0018212	peptidyl-tyrosine modification	75/3185	271/18888	4.97285e-06	0.000235888	0.0001743	VEGFA/HES1/IL6R/PTPN11/ACVR1/ADAM17/DYRK1A/FER/HGF/LIF/NRP1/PRKCD/JAK1/LRP8/PDGFRB/SOCS1/SOCS3/CD44/EGFR/ERBB4/IGF1R/NEDD9/YES1/SRCIN1/AATK/ANGPT4/AREG/ARHGEF2/CD36/DDR1/DLG3/DUSP22/EFNA1/EFNA5/EPHA1/EPHA4/FGF10/FGF8/FLT3/GATA1/GRM5/IL31RA/IL4/IL5/IL6/IL6ST/IL7/INPP5F/ITGB2/JAK2/JAK3/KDR/KIT/LCK/LILRA5/LILRB4/LTK/NTF3/OSBP/PLCG2/PLPP3/PTK2B/PTPRJ/RICTOR/SEMA4D/SFRP1/TSLP/VTN/ZFYVE28/PRNP/SOCS5/TS…	75
GO:0006869	lipid transport	114/3185	456/18888	5.147e-06	0.000241093	0.000178145	PSAP/PTPN11/ABCA1/ACSL3/NUS1/PRKAA1/PRKCD/PTGS2/TMEM30A/LDLR/PIP4K2A/SEC24A/CFTR/IRS2/MAP2K6/ABCG2/PITPNC1/ZDHHC5/ABCA12/ABCA3/ABCA4/ABCA5/ABCA7/ABCA8/ABCC11/ABCC3/ABCG8/ACE/ACSL1/ACSL5/ANO3/APOC1/APOH/APOL2/ATP10A/ATP10B/ATP10D/ATP8A1/ATP8B2/ATP9A/AVPR1B/C1QTNF1/CD36/CEL/CPT1B/CRABP1/CYP19A1/CYP7A1/FABP1/FABP4/FABP6/GDF9/GLTPD2/GULP1/IL1A/KDM5B/BLTP1/LBP/LIPA/LIPG/LRAT/LRP1/LRP10/LRP6/NFKBIA/NPC…	114
GO:1990823	response to leukemia inhibitory factor	37/3185	106/18888	5.17384e-06	0.000241093	0.000178145	SPRY2/HNRNPU/MAT2A/PDCD10/GFPT2/KDM3A/KLF4/MYBL2/RIF1/RNF138/SOCS3/SRSF7/KLF5/MTF2/CTH/DTX1/FGF4/ICAM1/ILDR1/KDM5B/LRAT/NEFH/NRP2/PLA2G10/PML/RARG/RFX2/SOX1/SPRY4/TLE4/PFKP/UBXN2A/BCAT2/NCL/RPS16/SRM/SRSF3	37
GO:0030834	regulation of actin filament depolymerization	23/3185	53/18888	5.19897e-06	0.000241093	0.000178145	ADD3/CAPZA1/SPTBN1/TWF1/SWAP70/ADD2/GSN/LMOD1/LMOD3/PIK3CA/PLEKHH2/SCIN/SH3BP1/SPTB/SPTBN2/SPTBN5/SVIL/TMOD2/TMOD4/VILL/CFL2/WDR1/CAPZB	23
GO:0032271	regulation of protein polymerization	60/3185	204/18888	5.56146e-06	0.000255992	0.000189155	ADD3/MAP1B/BAG4/CAPZA1/DYRK1A/FER/PDE4DIP/PRKCD/SPTBN1/SSH2/TWF1/ARF6/RASA1/ADD2/CAMSAP2/RAC1/ANKRD53/ARPC5L/BIN1/CCL24/CCL26/CCR7/CDC42EP4/CDH5/CLIP3/ESAM/CYRIA/FCHSD1/GSN/HIP1R/HSPA1A/HSPA1B/KANK1/KIRREL1/LATS1/LMOD1/LMOD3/MAP2/MEGF9/NUMA1/OCLN/PAK3/PTK2B/RICTOR/SCIN/SLC39A12/SNX9/SPTB/SPTBN2/SPTBN5/SVIL/TMOD2/TMOD4/TPPP3/VILL/HAUS8/SLAIN2/CDK5R1/CAPZB/HSP90AA1	60
GO:0022407	regulation of cell-cell adhesion	122/3185	496/18888	5.69884e-06	0.000260387	0.000192402	CXCL12/CBFB/PPP3CA/SOX4/VEGFA/CDH1/FOXO3/FUT4/HES1/PTPN11/HSPD1/MYO10/PRKCD/SLC7A1/TGFBR2/WNK1/WNT5A/ZNF703/BCL6/CASP3/FOXA1/JAK1/KLF4/NFAT5/NOTCH1/PAWR/PBRM1/PRKAR1A/SH2B3/SOCS1/ACTB/CD44/F11R/JAG1/PODXL/SOX2/SWAP70/YES1/PELI1/RC3H1/RIPOR2/ABCA12/ADAM8/AFDN/ANXA1/AP3D1/ASCL2/BMP2/C1QTNF1/CCL19/CCL25/CCR2/CCR7/CD160/CD1D/CD27/CD276/CD46/CD9/CITED2/CRTAM/DTX1/DUSP22/EFNA5/EGR3/FGL2/FOXA2/FUT9/GCNT…	122
GO:0035019	somatic stem cell population maintenance	27/3185	68/18888	6.32817e-06	0.000287031	0.00021209	MYC/SOX4/HES1/KLF10/LIF/BCL9/KLF4/NIPBL/RIF1/NANOG/POU5F1/SOX2/SKI/SMO/ASCL2/CDX2/FGF10/FGF4/KIT/LRP5/REST/SALL4/SFRP1/SOX9/STAT3/BMPR1A/RBPJ	27
GO:0033500	carbohydrate homeostasis	72/3185	259/18888	6.42412e-06	0.000289272	0.000213745	IRS1/PPP3CA/PTPRN2/SOX4/FOXO3/PIK3R1/PTPN11/SESN2/NUCKS1/OGT/PRKAA1/SMAD4/FOXA1/LRRC8D/PPP3CB/TENT4B/CFTR/IGF1R/IRS2/SMAD2/SLC16A1/HIF1A/ABCA12/ABCC8/ACE/ADGRF5/ANO1/CCDC186/CCN4/CYP7A1/DBH/EFNA5/FFAR1/FOXA2/FOXA3/FOXO1/GCK/GJB6/GPER1/HECTD4/ICAM1/IL6/KLF7/LEPR/LIN28A/LRP5/LRRC8A/MBD5/NGFR/NR1D1/OAS1/OSBP/PDE8B/PDK4/PIK3CA/POMC/PPARGC1A/RPH3AL/SERPINF1/SESN3/SLC12A7/SLC2A4/SMAD3/TIAM1/TRPM4/TRPV4…	72
GO:0007162	negative regulation of cell adhesion	83/3185	310/18888	6.51635e-06	0.000291314	0.000215254	CXCL12/CBFB/MUC1/VEGFA/CDH1/PIK3R1/PTEN/PTPN11/PRKCD/WNK1/ZNF703/BCL6/CASP3/KLF4/NOTCH1/PAWR/PLXNA1/PRKAR1A/SERPINE1/SH2B3/SOCS1/ANGPT2/FZD7/JAG1/MMP14/PODXL/RASA1/SWAP70/ACTN4/PELI1/RC3H1/RIPOR2/MMP2/ABCA12/ANXA1/ASCL2/BMP2/C1QTNF1/CCL25/CD9/CLDN7/CORO2B/CRTAM/DEFB118/DTX1/DUSP22/EFNA5/EPHA4/FGL2/GCNT2/HSPG2/JAK2/JAK3/KANK1/LAPTM5/LGALS9/LGALS9B/LGALS9C/LILRB4/LRRC32/MAP2K5/PDE5A/PLA2G2E/PLXNA3/…	83
GO:0001659	temperature homeostasis	55/3185	183/18888	6.65278e-06	0.000295288	0.000218191	VEGFA/GJA1/ADAM17/ELOVL6/IRF4/OGT/PLAC8/PTGS2/RB1/KDM3A/NOTCH1/PER2/PPARGC1B/IGF1R/MAP2K6/ACVR2B/ABAT/ACSL1/BMAL1/ARRDC3/CCR2/CD36/DBH/DDIT3/FABP4/FOXO1/GRB10/IGF2BP2/IL1A/IL4/JAK2/KDM6B/LEPR/LPIN1/NOVA1/NPR3/NR1D1/NTSR1/PPARGC1A/PTGES/SCD/SQSTM1/STAT6/TFE3/TLR4/TRPM8/TSHR/WNT10B/YBX2/ZBTB7B/BSCL2/QKI/STAT3/LNPEP/RBPJ	55
GO:0002067	glandular epithelial cell differentiation	28/3185	72/18888	6.893e-06	0.000298635	0.000220664	HES1/CDK6/GSK3B/HOXA5/WNT5A/FOXA1/KLF4/NOTCH1/CDH2/HIF1A/SMO/AGR2/BMAL1/BMP2/CLCN2/DLL1/FGF8/IL31RA/PROX1/RARG/RFX3/SOX9/SPDEF/ZNF800/GDF11/NFIB/FGF2/CLOCK	28
GO:0060411	cardiac septum morphogenesis	28/3185	72/18888	6.893e-06	0.000298635	0.000220664	SOX4/HES1/ACVR1/MDM2/NRP1/SMAD4/TGFBR2/WNT5A/NOTCH1/JAG1/ROBO2/TGFB2/SMO/CITED2/DHRS3/EGLN1/FGF8/FGFRL1/FZD1/HEY1/NOS3/NRP2/PROX1/TBX5/NSD2/SMAD6/BMPR1A/RBPJ	28
GO:0140238	presynaptic endocytosis	28/3185	72/18888	6.893e-06	0.000298635	0.000220664	CTBP1/PICALM/PPP3CB/ACTB/AP1G1/ARF6/AP3D1/BIN1/BTBD9/BLTP1/LRRK2/NLGN4Y/PRKN/ROCK1/SLC17A7/SLC2A4/SNAP91/SNCB/SNCG/SNX9/STX1A/SYP/SYT1/SYT5/AAK1/FCHO2/GAK/PIP5K1C	28
GO:0048732	gland development	112/3185	449/18888	6.92042e-06	0.000298635	0.000220664	EZH2/PLAG1/VEGFA/CDH1/GJA1/HES1/PSAP/TNFAIP3/E2F7/ESR1/HGF/HOXA5/NRP1/SMAD4/TGFBR2/WNT5A/ZNF703/ATM/FEM1B/FOXA1/FRZB/NOTCH1/PLXNA1/ARF6/EGFR/ERBB4/IRS2/SMAD2/SOX2/TGFB2/CCND1/FOXC1/NR3C1/PITX2/UBE3A/HIF1A/MMP2/MSN/SMO/AREG/ARHGAP5/ATF2/ATP7A/BAAT/BMP2/CDKN1C/CGA/CITED2/CLCN2/CLDN1/CSF1/CSN3/CYP19A1/CYP7B1/DDR1/FGF10/FGF8/GLI1/HOXA11/ID4/IL6/INHBB/IRF6/ITGA2/JAK2/KDM5B/LAMA5/LATS1/LIPA/LRP5/MAFB/N…	112
GO:0006470	protein dephosphorylation	61/3185	210/18888	7.21405e-06	0.000305956	0.000226073	PPP3CA/PTPRN2/PTEN/PTPN11/TSC1/ARPP19/DUSP5/GSK3B/MFHAS1/PPP1CC/PPP1R15B/PPP4R3A/PRKCD/PTPN13/SSH2/YWHAE/PDGFRB/PPP1R2/PPP2R1B/PPP3CB/PPM1D/SWAP70/PTBP1/CD33/CDH5/CTDP1/CTDSP2/DUSP16/DUSP22/DUSP6/HSP90B1/IKBKB/ITGA1/PDP1/PPM1E/PPM1H/PPM1L/PPP2R5A/PPP3R2/PTPN14/PTPN7/PTPRA/PTPRE/PTPRH/PTPRJ/PTPRM/PTPRT/PTPRU/ROCK1/TNS2/CAMTA1/CRY2/DUSP18/DUSP2/MASTL/MTMR3/PPP3R1/PPP6C/PPP6R3/PTPN4/CNEP1R1	61
GO:0003007	heart morphogenesis	74/3185	269/18888	7.23777e-06	0.000305956	0.000226073	SOX4/VEGFA/GJA1/HES1/MEF2C/ACVR1/MDM2/NRP1/PIM1/SMAD4/TGFBR2/TTN/WNT5A/DLL4/MIB1/NIPBL/NOTCH1/POU4F1/SNAI1/TMED2/COL5A1/ILK/JAG1/ROBO2/SMAD2/TGFB2/FOXC1/PITX2/HIF1A/SMO/ASB2/ATF2/BMP2/C2CD3/CCDC103/CITED2/COL11A1/CPE/DHRS3/DKK1/DLL1/EFNA1/EGLN1/EPHB4/FGF8/FGFRL1/FZD1/GATA5/HEY1/NOS3/NPY1R/NRP2/PDCD4/PLXND1/PROX1/RYR2/SHH/SMAD3/SOX18/SOX9/TAFAZZIN/TBX19/TBX5/TEAD2/TNNC1/TNNI1/TNNT2/VANGL2/XIRP2/ZM…	74
GO:0050708	regulation of protein secretion	74/3185	269/18888	7.23777e-06	0.000305956	0.000226073	IRS1/PPP3CA/SOX4/PTPN11/MYH10/SERP1/TTN/ADAM9/CD2AP/PER2/PPP3CB/PRKAR1A/SEC24A/ARF6/CFTR/EGFR/IRS2/TGFB2/ACSL4/SLC16A1/HIF1A/ABAT/ABCA12/ABCC8/ADAM8/ANG/ANO1/APBB1/BMAL1/CD33/CD38/CHRM3/CYP51A1/EFNA5/FFAR1/FOXA2/FOXO1/GCK/GIP/GPER1/HMGCR/IL1A/IL6/INHBB/ITPR1/JAK2/KLF7/LLGL2/LRP5/LRRC8A/NR1D1/OSBP/P3H1/PDE8B/PRKN/RAB11FIP1/RAPGEF4/REST/RFX3/RHBDF2/RPH3AL/SFRP1/SREBF1/STX1A/TFAP2B/TIAM1/TLR2/TLR4/T…	74
GO:0046879	hormone secretion	83/3185	311/18888	7.44107e-06	0.000312424	0.000230853	IRS1/PPP3CA/PTPRN2/SOX4/GJA1/PTPN11/LIF/SERP1/SMAD4/PER2/PPP3CB/PRKAR1A/CFTR/EGFR/IRS2/SMAD2/ACSL4/ACVR2B/RAB8B/SLC16A1/HIF1A/UBE2Q1/ABAT/ABCA12/ABCC8/ANO1/ANXA1/BMAL1/C1QTNF1/CCDC186/CD38/CGA/CHRM3/CPE/CYP19A1/EFNA5/FAM3B/FFAR1/FGF23/FOXA2/FOXO1/GABBR1/GCK/GDF9/GIP/GPER1/HTR1A/IL6/ILDR1/INHBB/ITPR1/JAK2/KDM5B/KLF7/LRP5/LRRC8A/LTBP4/NR1D1/OSBP/PDE8B/POMC/PRKN/RAB11FIP1/RAPGEF4/REN/REST/RFX3/RPH3A…	83
GO:0006984	ER-nucleus signaling pathway	21/3185	47/18888	7.60631e-06	0.000317219	0.000234396	CREBZF/GSK3B/PPP1R15B/ATP2A2/ERLIN1/TMED2/NFE2L2/ABCA7/AGR2/ATF6/DDIT3/EIF2AK3/HSPA5/INSIG1/INSIG2/SREBF1/SREBF2/ZBTB7B/EIF2S1/TMEM33/XBP1	21
GO:0090090	negative regulation of canonical Wnt signaling pathway	46/3185	145/18888	7.77392e-06	0.000322048	0.000237964	FOXO3/TMEM64/CSNK1A1/GSK3B/SMAD4/WNT5A/CTHRC1/FRZB/G3BP1/LMBR1L/NOTCH1/CDH2/CTNND1/JADE1/KREMEN1/SOX2/FZD6/WWTR1/AXIN1/BMP2/CCDC88C/CTNNBIP1/DACT1/DDIT3/DKK1/DKK2/DKK4/FOXO1/FZD1/GLI1/IGFBP2/IGFBP4/LATS1/LZTS2/PRKN/PTPRU/SFRP1/SHH/NHERF1/SOST/SOSTDC1/SOX13/SOX9/TLE4/TMEM170B/DKK3	46
GO:0007517	muscle organ development	93/3185	359/18888	8.19971e-06	0.000337437	0.000249335	PPP3CA/GJA1/MEF2C/EID2B/EP300/FKTN/LIF/PRKAA1/RB1/SERP1/SFMBT1/SMAD4/TTN/WNT5A/ZBTB18/BCL9/BTBD1/DLL4/FOXN2/NOTCH1/POU4F1/PPP3CB/KLF5/NR1D2/TGFB2/FOXC1/NLN/RIPOR2/SKI/FOS/SMO/BMAL1/ASB2/BARX2/BMP2/CASQ1/CDON/CITED2/COL11A1/COL3A1/COL6A1/DISP1/DLL1/EGLN1/EGR3/ETV1/EVC/FGF8/FGFRL1/FHL1/FOXO4/FZD1/LAMA5/LMOD3/LOX/MAFF/MEF2A/MEOX2/MYL11/MYOD1/NEUROG1/NR4A1/NUPR1/POPDC2/POU6F1/PROX1/RCAN1/RYR2/SGCD/SH…	93
GO:0048708	astrocyte differentiation	32/3185	88/18888	8.3329e-06	0.000340662	0.000251718	HES1/PTPN11/CDK6/LIF/LDLR/NOTCH1/EGFR/NR3C1/SMO/BIN1/BMP2/C1QA/C5AR1/DLL1/EPHA4/GFAP/GPR37L1/ID4/IL6/IL6ST/LRP1/NR1D1/PLPP3/ROR2/SHH/SOX9/TLR4/ZEB2/MAPK1/QKI/STAT3/VPS54	32
GO:0003279	cardiac septum development	37/3185	108/18888	8.46926e-06	0.000343974	0.000254165	SOX4/HES1/ACVR1/MDM2/NRP1/SMAD4/TGFBR2/WNT5A/MATR3/NOTCH1/PRDM1/JAG1/ROBO2/TGFB2/HECTD1/SMO/ANK2/CITED2/DHRS3/EGLN1/FGF8/FGFRL1/FZD1/HEY1/NOS3/NRP2/PDE2A/PLXND1/PROX1/SALL4/TBX5/XIRP2/FRS2/NSD2/SMAD6/BMPR1A/RBPJ	37
GO:0050796	regulation of insulin secretion	51/3185	167/18888	8.64251e-06	0.00034745	0.000256734	IRS1/PPP3CA/SOX4/PTPN11/SERP1/PER2/PPP3CB/PRKAR1A/CFTR/IRS2/ACSL4/SLC16A1/HIF1A/ABAT/ABCA12/ABCC8/ANO1/BMAL1/CD38/CHRM3/EFNA5/FFAR1/FOXA2/FOXO1/GCK/GIP/GPER1/IL6/INHBB/ITPR1/JAK2/KLF7/LRP5/LRRC8A/NR1D1/OSBP/PDE8B/PRKN/RAPGEF4/REST/RFX3/RPH3AL/SFRP1/SREBF1/STX1A/TFAP2B/TIAM1/TRPM4/MIDN/ORAI1/CLOCK	51
GO:0030522	intracellular receptor signaling pathway	95/3185	369/18888	8.66669e-06	0.00034745	0.000256734	EZH2/ATAT1/CNOT1/ERBIN/POU4F2/TNFAIP3/XIAP/BRCA1/CSNK1A1/DDX3X/EP300/EPG5/ESR1/HSPA8/PIM1/RNF6/YWHAE/ZDHHC18/BECN1/FOXA1/KDM3A/MAPK8/PARP1/PPARGC1B/MAP2K6/NR1D2/TSPAN6/ACTN4/NR3C1/PELI1/RORA/UBE3A/BMAL1/BMP2/CD36/CITED2/CYP26A1/CYP7B1/DHRS3/ESR2/ESRRB/FAM120B/FOXP1/GBP2/GPER1/HDAC6/HSPA1A/HSPA1B/IKBKB/INAVA/JAK2/KDM4C/KDM5D/LATS1/LMO3/MARK4/MN1/NFKBIA/NLRP1/NR1D1/NR2F6/NR3C2/NR4A1/NR4A2/OAS1/PER1…	95
GO:0021537	telencephalon development	75/3185	275/18888	8.80914e-06	0.000350898	0.000259281	CXCL12/EZH2/ATAT1/HES1/LPAR1/PTEN/TSC1/BTBD3/CDK6/GSK3B/SLC38A2/WNT5A/YWHAE/ZSWIM6/CASP3/FBXO45/FOXG1/LRP8/NDEL1/CDH2/EGFR/ERBB4/IGF1R/ROBO2/PALS1/SKI/TACC1/HIF1A/SMO/ARX/ATOH1/ATP1B2/ATP2B4/BMP2/CCDC141/CDON/COL3A1/DLX5/EFNA2/EMX2/FGF8/FOXP1/GRIA1/HSD3B2/ID4/KCNC1/KDM6B/LAMB1/LHX6/LRRK2/MCPH1/NPY/NTRK2/NUMB/OGDH/PLXNA3/PLXNA4/PROX1/SHH/SRGAP2C/TACC2/ZMIZ1/ATG16L1/CRK/EZH1/NFIB/PAFAH1B1/RAN/SEMA7…	75
GO:0030835	negative regulation of actin filament depolymerization	20/3185	44/18888	9.08563e-06	0.000359606	0.000265716	ADD3/CAPZA1/SPTBN1/TWF1/SWAP70/ADD2/GSN/LMOD1/LMOD3/PIK3CA/PLEKHH2/SCIN/SPTB/SPTBN2/SPTBN5/SVIL/TMOD2/TMOD4/VILL/CAPZB	20
GO:0009914	hormone transport	85/3185	322/18888	9.16992e-06	0.000360645	0.000266484	IRS1/PPP3CA/PTPRN2/SOX4/GJA1/PTPN11/LIF/SERP1/SMAD4/PER2/PPP3CB/PRKAR1A/CFTR/EGFR/IRS2/SMAD2/ACSL4/ACVR2B/RAB8B/SLC16A1/HIF1A/UBE2Q1/ABAT/ABCA12/ABCC8/ANO1/ANXA1/BMAL1/C1QTNF1/CCDC186/CD38/CGA/CHRM3/CPE/CYP19A1/EFNA5/FAM3B/FFAR1/FGF23/FOXA2/FOXO1/GABBR1/GCK/GDF9/GIP/GPER1/HTR1A/IL6/ILDR1/INHBB/ITPR1/JAK2/KDM5B/KLF7/LRP5/LRRC8A/LTBP4/NR1D1/OSBP/PDE8B/POMC/PRKN/RAB11FIP1/RAPGEF4/REN/REST/RFX3/RPH3A…	85
GO:0044843	cell cycle G1/S phase transition	72/3185	262/18888	9.93418e-06	0.000388245	0.000286878	EZH2/MUC1/MYC/PPP3CA/PTEN/WEE1/ACVR1/ADAM17/BCL7B/BID/CCND2/CCNE1/CCNE2/CDC6/CDK6/DDX3X/E2F7/MDM2/RB1/RRM2/SASS6/SDE2/ATM/KLF4/PBRM1/RPA2/USP37/ACTB/CDK4/CDKN1A/EGFR/EIF4E/JADE1/SOX2/CCND1/TFDP1/APBB1/ATP2B4/BCL7A/GPR15LG/CRNN/CTDSP2/DACT1/FGF10/FHL1/GLI1/ID4/KMT2E/LATS1/MN1/PHF8/PLCG2/PLK3/PML/RBL2/RGCC/SPDYA/STOX1/TAF1/TCIM/TERT/USP29/ACVR1B/E2F1/FBXO31/NPAT/PPP6C/ARID1A/APPL1/ARID1B/BCAT1/DDR2	72
GO:0043588	skin development	84/3185	318/18888	1.00453e-05	0.000390133	0.000288273	EZH2/KRT7/PPP3CA/TXNIP/CLIC4/SMAD4/WNT5A/ADAM9/CASP3/KLF4/NOTCH1/SNAI1/CDKN1A/COL5A1/EGFR/JAG1/TGFB2/FOXC1/FZD6/SMO/ABCA12/ANXA1/ARRDC3/ASAH1/ATP7A/CASP14/CDH3/CLDN1/CLDN4/CNFN/COL3A1/COL6A1/DHCR24/DKK1/DKK4/DLL1/EREG/EXTL3/FGF10/FLG2/FOXQ1/GRHL3/IL17A/IL1A/IRF6/ITGA2/ITGB4/ITGB6/IVL/JUP/KDF1/KRT4/KRT5/KRT71/KRT72/LAMA5/LATS1/MAFB/NCOA3/NFKBIZ/NGFR/NUMA1/PLA2G10/POU2F3/PPL/ROCK1/SHH/SLC2A10/SLC39…	84
GO:1902105	regulation of leukocyte differentiation	86/3185	328/18888	1.07875e-05	0.000415555	0.000307058	CBFB/MYC/PPP3CA/SOX4/FOXO3/KLF10/PIK3R1/POU4F2/TMEM64/CDK6/IRF4/LIF/RB1/TGFBR2/BCL6/PBRM1/POU4F1/PPARGC1B/PRDM1/SOCS1/ACTB/MMP14/NEDD9/RC3H1/FOS/ADAM8/ANXA1/AP3D1/ASCL2/CCL19/CCR2/CD101/CD27/CD46/CRTAM/CSF1/CTNNBIP1/DCSTAMP/DTX1/EGR3/EEIG1/FGL2/FOXP1/HMGB3/IAPP/IL17A/IL27/IL4/IL5/IL7/JAK3/LGALS9/LILRB4/LRRC17/MAFB/NFKBIZ/PGLYRP1/RASGRP1/ROR2/SFRP1/SHH/SLC46A2/SOS2/SOX13/SPINK5/TESPA1/TFE3/TLR4/TM…	86
GO:0042593	glucose homeostasis	71/3185	258/18888	1.08336e-05	0.000415555	0.000307058	IRS1/PPP3CA/PTPRN2/SOX4/FOXO3/PIK3R1/PTPN11/SESN2/NUCKS1/OGT/PRKAA1/SMAD4/FOXA1/LRRC8D/PPP3CB/CFTR/IGF1R/IRS2/SMAD2/SLC16A1/HIF1A/ABCA12/ABCC8/ACE/ADGRF5/ANO1/CCDC186/CCN4/CYP7A1/DBH/EFNA5/FFAR1/FOXA2/FOXA3/FOXO1/GCK/GJB6/GPER1/HECTD4/ICAM1/IL6/KLF7/LEPR/LIN28A/LRP5/LRRC8A/MBD5/NGFR/NR1D1/OAS1/OSBP/PDE8B/PDK4/PIK3CA/POMC/PPARGC1A/RPH3AL/SERPINF1/SESN3/SLC12A7/SLC2A4/SMAD3/TIAM1/TRPM4/TRPV4/ZBTB20…	71
GO:0034614	cellular response to reactive oxygen species	47/3185	151/18888	1.09832e-05	0.00041871	0.000309388	EZH2/FOXO3/TNFAIP3/FER/HGF/MDM2/PDCD10/PRDX3/PRKAA1/PRKCD/TRAP1/ATM/BECN1/KLF4/MAPK8/PAWR/PPARGC1B/EGFR/NFE2L2/FOS/MMP2/PLEKHA1/ANKZF1/ATP7A/CD36/ERCC6L2/FABP1/FBLN5/FOXP1/GCH1/GPR37/GPR37L1/HDAC6/IL18BP/IL6/KDM6B/LRRK2/MAP1LC3A/NOS3/PXN/RHOB/SETX/STAT6/MAPK1/MAPK9/MAP2K4/DDR2	47
GO:0050900	leukocyte migration	100/3185	396/18888	1.22411e-05	0.000463819	0.00034272	CXCL12/VEGFA/CNN2/CXCL8/FUT4/IL6R/PIK3R1/ADAM17/FER/PIKFYVE/WNK1/WNT5A/SERPINE1/CAMK1D/F11R/MMP14/NEDD9/SWAP70/TGFB2/YES1/ADD2/RAC1/RIPOR2/MMP2/MSN/MYH9/ADAM8/ANXA1/ASB2/ASCL2/GPR15LG/C5AR1/CCL19/CCL20/CCL24/CCL25/CCL26/CCR2/CCR7/CD177/CD9/CD99L2/CRTAM/CSF1/CXCL16/CXCL2/CXCL3/CXCL9/CXCR1/CXCR2/CYP19A1/CYP7B1/DAPK2/DBH/DEFB104A/DEFB104B/FUT9/HMOX1/HSD3B7/ICAM1/IL17A/IL1A/IL33/IL6/ITGA1/ITGA2/ITGB2…	100
GO:0106106	cold-induced thermogenesis	47/3185	152/18888	1.333e-05	0.000502017	0.000370945	VEGFA/GJA1/ADAM17/ELOVL6/IRF4/OGT/PLAC8/RB1/KDM3A/NOTCH1/PER2/PPARGC1B/IGF1R/MAP2K6/ACVR2B/ACSL1/BMAL1/ARRDC3/CCR2/CD36/DBH/DDIT3/FABP4/GRB10/IGF2BP2/IL4/JAK2/KDM6B/LEPR/LPIN1/NOVA1/NPR3/NR1D1/PPARGC1A/SCD/STAT6/TFE3/TLR4/TRPM8/TSHR/WNT10B/YBX2/ZBTB7B/BSCL2/QKI/LNPEP/RBPJ	47
GO:0045785	positive regulation of cell adhesion	118/3185	485/18888	1.3796e-05	0.000515818	0.000381143	CXCL12/CBFB/PPP3CA/SOX4/VEGFA/FOXO3/FUT4/HES1/PTPN11/TSC1/BAG4/CDK6/GSK3B/HSPD1/LIF/MYO10/NRP1/SLC7A1/TGFBR2/WNT5A/ADAM9/ATM/BCL6/FERMT2/FOXA1/JAK1/NFAT5/PBRM1/SOCS1/ACTB/CD44/F11R/ILK/NEDD9/PODXL/SOX2/TGFB2/YES1/PLEKHA2/RAC1/ADAM8/AFDN/AGR2/ANXA1/AP3D1/CCL19/CCL25/CCR2/CCR7/CD160/CD1D/CD27/CD276/CD36/CD46/CITED2/CSF1/CYTH3/EGFLAM/EGR3/EPHA1/EPHA4/FBLN2/FOXA2/GCNT2/HLA-DMA/HLA-DRB5/IGFBP2/IL1A/IL…	118
GO:0090287	regulation of cellular response to growth factor stimulus	95/3185	373/18888	1.38625e-05	0.000515818	0.000381143	VEGFA/HES1/SPRY2/XIAP/ADAM17/EP300/FGF9/GLG1/NRP1/OGT/SDCBP/SMAD4/TOB1/WNT5A/ZNF451/ZNF703/NOTCH1/PEG10/SKIL/UBE2D3/ZDHHC17/ILK/SMAD2/PALS1/SKI/HIF1A/ADAMTS12/ARID4A/ASPN/ATP2B4/AXIN1/BMP2/CDH3/CDH5/CDKN1C/CHRDL2/CITED2/CRB2/DKK1/DLL1/EPN2/FBN2/FGF10/FGF16/FGF4/FGFBP3/FKBP8/FZD1/GDF5/GRB10/HSPA1A/HSPA5/HTRA3/HTRA4/IL17RD/IL4/KDR/ELAPOR2/LATS1/LDLRAD4/LEMD3/LOX/LTBP1/LTBP4/NGFR/NUMA1/PPARA/SFRP1/S…	95
GO:0043129	surfactant homeostasis	11/3185	17/18888	1.40547e-05	0.000516798	0.000381866	VEGFA/ABCA12/ABCA3/ADGRF5/BPIFA1/ITGB6/KDR/LPCAT1/OAS1/SFTPD/NKIRAS1	11
GO:0007264	small GTPase-mediated signal transduction	121/3185	500/18888	1.40552e-05	0.000516798	0.000381866	RTKN/DOCK4/LPAR1/SPRY2/ABCA1/CSNK1A1/DNMBP/NRAS/NRP1/OGT/RAB18/RB1/RHOQ/SDCBP/SSX2IP/BCL6/CD2AP/G3BP1/GNA13/KBTBD6/NOTCH1/RASGRP3/ARF6/CDKN1A/F11R/SWAP70/TGFB2/RAB21/RAC1/RAP1B/RIPOR2/AKAP13/ARHGAP12/ARHGAP21/ARHGAP5/ARHGEF1/ARHGEF2/ARHGEF28/ARHGEF3/ARHGEF4/ARRB1/CCDC88C/CDC42EP4/CDON/CGNL1/COL3A1/CSF1/CYTH1/CYTH3/DENND3/DHCR24/DOCK11/DOCK6/DOCK9/DOK6/FGD2/FGD3/FGF10/GPR17/KALRN/KANK1/LIPA/LRRK2/…	121
GO:0048873	homeostasis of number of cells within a tissue	17/3185	35/18888	1.43555e-05	0.000524735	0.000387731	PTPN11/XIAP/NOTCH1/SMO/CCR2/CSF1/GATA1/IL7/KMT2A/LIPA/NFKBIZ/NOS3/PTH/SOX9/AKT3/F2R/VPS54	17
GO:0003231	cardiac ventricle development	41/3185	127/18888	1.48414e-05	0.000539323	0.000398511	SOX4/HES1/MEF2C/ACVR1/MDM2/SMAD4/TGFBR2/WNT5A/DLL4/MATR3/NOTCH1/POU4F1/PRDM1/JAG1/ROBO2/TGFB2/FOXC1/HECTD1/HIF1A/CITED2/COL11A1/CPE/EGLN1/FGFRL1/FZD1/HEY1/NOS3/PDE2A/PROX1/RYR2/SALL4/TBX5/TNNC1/TNNI1/TNNT2/XIRP2/FRS2/NSD2/SMAD6/BMPR1A/RBPJ	41
GO:2000630	positive regulation of miRNA metabolic process	26/3185	67/18888	1.51904e-05	0.000548798	0.000405511	SMAD1/MYC/FOXO3/LIN28B/SMAD4/FOXA1/KLF4/EGFR/KLF5/TGFB2/GNL3/NR3C1/FOS/HIF1A/BMP2/NGFR/NOTCH3/SMAD3/SREBF1/SREBF2/TERT/ZC3H12A/SMAD6/STAT3/BMPR1A/FGF2	26
GO:0042886	amide transport	82/3185	312/18888	1.5564e-05	0.000559044	0.000413082	IRS1/PPP3CA/PTPRN2/SOX4/GJA1/PSAP/PTPN11/ABCA1/CA2/SERP1/PER2/PPP3CB/PRKAR1A/CFTR/EGFR/IRS2/SMAD2/ABCG2/ACSL4/ACVR2B/RAB8B/SLC16A1/HIF1A/UBE2Q1/ABAT/ABCA12/ABCB9/ABCC8/ANO1/AQP10/BMAL1/CCDC186/CD38/CHRM3/CPE/DISP1/EFNA5/FAM3B/FFAR1/FOLR2/FOXA2/FOXO1/GABBR1/GCK/GIP/GLTPD2/GPER1/IL6/ILDR1/INHBB/ITPR1/JAK2/KLF7/LRP5/LRRC8A/NR1D1/OSBP/PDE8B/PLTP/PRKN/RAPGEF4/REST/RFX3/RPH3AL/SFRP1/SLC27A1/SLC33A1/NHE…	82
GO:0048771	tissue remodeling	55/3185	188/18888	1.58635e-05	0.000566528	0.000418612	PPP3CA/GJA1/MEF2C/TMEM64/TNFAIP3/LIF/MDM2/CTHRC1/DLL4/PPARGC1B/EGFR/JAG1/MMP14/ACVR2B/FOXC1/HIF1A/MMP2/ACE/ADAM8/ATP7A/CCR2/CD38/COL6A1/CST3/DBH/DCSTAMP/EFNA2/FGF10/FGF8/GDF5/IAPP/IL1A/IL6/IL7/LEPR/LIPA/LRP5/MIR34C/NDP/NOS3/NPR3/PDK4/PTH/PTK2B/RAB3D/ROCK1/RSPO3/SFRP1/SPP1/TF/F2R/GPR137B/SUCO/RBPJ/DDR2	55
GO:0031334	positive regulation of protein-containing complex assembly	57/3185	197/18888	1.60766e-05	0.000570857	0.000421811	FSCN1/VEGFA/ATAT1/MAP1B/ABCA1/BAG4/BID/DDX3X/FER/GSK3B/PDE4DIP/ATM/CAND1/FERMT2/LCP1/MAPK8/ARF6/MMP1/RAC1/RAP1B/MSN/ABCA3/ANKRD53/BIK/BIN1/CCL24/CCL26/CCR7/CD36/CDC42EP4/CDH5/FCHSD1/GBP2/HIP1R/HSPA1A/HSPA1B/IL5/KIRREL1/LMOD1/MARK4/NUMA1/OCLN/PLCG2/PTK2B/RASIP1/RICTOR/SNX9/TLR4/TPPP3/WNT10B/MAPK9/RHOC/SLAIN2/BCL2L11/CDK5R1/FNIP1/HSP90AA1	57
GO:0048488	synaptic vesicle endocytosis	27/3185	71/18888	1.62107e-05	0.000572348	0.000422913	CTBP1/PICALM/PPP3CB/ACTB/AP1G1/ARF6/AP3D1/BIN1/BTBD9/BLTP1/LRRK2/NLGN4Y/PRKN/ROCK1/SLC17A7/SLC2A4/SNAP91/SNCB/SNCG/SNX9/STX1A/SYP/SYT1/SYT5/FCHO2/GAK/PIP5K1C	27
GO:0007041	lysosomal transport	43/3185	136/18888	1.66227e-05	0.000578043	0.000427121	LAMP1/PSAP/EPG5/HSPA8/PIK3R4/BECN1/RBSN/TMEM106B/VPS33A/VPS41/AP1G1/ANKFY1/AP3D1/BIN1/CACNG4/CACNG8/CDX2/DENND3/FHIP1B/HOOK1/HSPA1A/LAPTM5/LIPA/LRP1/LRRK2/LYST/NDP/NPC1/PCSK9/PLEKHF1/PRKN/RHOB/SLC30A2/SPTBN5/VPS16/VPS39/AKTIP/GAK/HOOK3/RAB12/TSG101/VPS4B/VPS54	43
GO:0060326	cell chemotaxis	84/3185	322/18888	1.66434e-05	0.000578043	0.000427121	CXCL12/VEGFA/CXCL8/DOCK4/HMGB2/IL6R/LPAR1/ADAM17/HGF/NRP1/PIKFYVE/PRKCD/WNK1/WNT5A/GAB1/NOTCH1/PDGFRB/SERPINE1/CAMK1D/NEDD9/SWAP70/TGFB2/RAC1/RIPOR2/MMP2/ACKR3/ADAM8/ANXA1/GPR15LG/C5AR1/CCL19/CCL20/CCL24/CCL25/CCL26/CCR2/CCR4/CCR7/CCR9/CSF1/CXCL16/CXCL2/CXCL3/CXCL9/CXCR1/CXCR2/CYP19A1/CYP7B1/DAPK2/DEFB104A/DEFB104B/EGR3/FGF16/FGF4/HSD3B7/IL6/ITGA1/ITGB2/KDR/KIT/LBP/LGALS9/LOX/LYST/MTUS1/NR4A1/P2R…	84
GO:0050673	epithelial cell proliferation	117/3185	482/18888	1.67365e-05	0.000578043	0.000427121	CXCL12/MYC/VEGFA/HES1/HMGB2/MEF2C/TNFAIP3/ADAM17/BID/CDK6/ESR1/FGF9/HGF/HOXA5/NRAS/NRP1/PDCD10/RB1/WNT5A/ZNF703/DLL4/NOTCH1/CDK4/CDKN1A/EGFR/FZD7/IRS2/JAG1/MMP14/SOX2/SP1/STAT1/TGFB2/CCND1/HIF1A/SMO/ANG/APOH/AREG/ARX/ATP7A/BCL2L2/GPR15LG/C5AR1/CCL24/CCL26/CDH3/CDKN1C/CLDN1/CNMD/COL8A2/CRNN/CYP7B1/DBH/DLX5/EGR3/EREG/FGF10/GDF5/GLI1/GPBAR1/HDAC6/HMOX1/HSPG2/IGFBP4/IL17A/IL6/IRF6/KDF1/KDM5B/KDR/KIT/…	117
GO:0042692	muscle cell differentiation	106/3185	428/18888	1.67441e-05	0.000578043	0.000427121	EZH2/SMAD1/PPP3CA/VEGFA/HES1/MEF2C/TSC1/ACVR1/ADM/FGF9/HNRNPU/MDM2/RB1/SMAD4/TTN/ATP2A2/BCL9/CASP3/NOTCH1/PDGFRB/PPP3CB/PRKAR1A/SETD3/CDH2/FZD7/KLF5/MMP14/ACTN4/NLN/PTBP1/RIPOR2/RORA/SKI/MYH9/SMO/ADGRB3/AKAP13/ANK2/ASB2/BARX2/BHLHE41/BIN1/BMP2/CASQ1/CD9/CDON/CEACAM5/COL6A1/CTDP1/CTH/CXCL9/DKK1/DLL1/DMPK/DYRK1B/EREG/FGF10/FOXO4/FOXP1/G6PD/GDF15/GPER1/HEY1/KCNH1/KDM6B/KIT/KRT19/LAMB1/LMOD1/LMOD3/LO…	106
GO:0060541	respiratory system development	62/3185	220/18888	1.72902e-05	0.000593599	0.000438615	VEGFA/HES1/SPRY2/EP300/FGF9/HOXA5/LIF/TGFBR2/WNT5A/FOXA1/NOTCH1/CCN2/EGFR/MMP14/SMAD2/ACVR2B/SKI/ABCA12/ABCA3/ACE/AGR2/ATP7A/BMP2/CLCN2/COL3A1/COL6A1/CRISPLD2/DISP1/DLX5/FGF10/FGF8/FGFRL1/GLI1/GNG8/HSD11B1/ITGB6/KDR/LAMA5/LIPA/LOX/NOS3/PROX1/RARG/RSPO2/SFTPD/SHH/SOX9/SPDEF/SREBF1/TBX5/TNC/TULP3/WNT7B/MAPK1/NFIB/NKIRAS1/PPP3R1/BMPR1A/FGF2/MAN2A1/RBPJ/SLC7A11	62
GO:0007254	JNK cascade	51/3185	171/18888	1.78577e-05	0.000609712	0.000450522	XIAP/FKTN/MFHAS1/SDCBP/STRADB/WNT5A/BECN1/MAPK8/TAOK1/CCN2/EGFR/FZD7/IGF1R/GADD45A/ATF2/AXIN1/CCL19/CCR7/CD27/DACT1/DKK1/DUSP16/DUSP22/FZD10/HIPK3/IL1A/LRRK2/MAP1LC3A/NRK/PDCD4/PER1/PJA2/PRKN/PTK2B/RASGRP1/SH2D3A/SH2D3C/SMAD3/TLR4/TNIK/TPD52L1/TRIB1/TRPV4/UNC5CL/WNT7B/CRK/MAPK9/MINK1/PAFAH1B1/MAP2K4/PTGER4	51
GO:0007411	axon guidance	65/3185	234/18888	1.81436e-05	0.000612741	0.00045276	CXCL12/VEGFA/POU4F2/SEMA6D/ADAM17/NRP1/SMAD4/WNT5A/CELSR3/FOXG1/NOTCH1/LYPLA2/ROBO2/RAC1/YTHDF1/SMO/APBB2/ARX/ATOH1/CHL1/DLX5/DPYSL5/ECE1/EFNA1/EFNA2/EFNA5/EPHA4/ETV1/FGF8/GBX2/HDAC6/HOXA2/KALRN/KLF7/L1CAM/LGR6/LHX9/MYOT/MYPN/NDP/NGFR/NOTCH3/NRP2/NTN3/NTN4/PLA2G10/PLXNA3/PLXNA4/PTPRM/ROBO4/SCN1B/SEMA3B/SEMA4B/SEMA4D/SHH/UNC5C/VANGL2/WNT7B/ARHGAP35/FEZ2/NFIB/RPS6KA5/SEMA7A/CDK5R1/KIF5B	65
GO:0097485	neuron projection guidance	65/3185	234/18888	1.81436e-05	0.000612741	0.00045276	CXCL12/VEGFA/POU4F2/SEMA6D/ADAM17/NRP1/SMAD4/WNT5A/CELSR3/FOXG1/NOTCH1/LYPLA2/ROBO2/RAC1/YTHDF1/SMO/APBB2/ARX/ATOH1/CHL1/DLX5/DPYSL5/ECE1/EFNA1/EFNA2/EFNA5/EPHA4/ETV1/FGF8/GBX2/HDAC6/HOXA2/KALRN/KLF7/L1CAM/LGR6/LHX9/MYOT/MYPN/NDP/NGFR/NOTCH3/NRP2/NTN3/NTN4/PLA2G10/PLXNA3/PLXNA4/PTPRM/ROBO4/SCN1B/SEMA3B/SEMA4B/SEMA4D/SHH/UNC5C/VANGL2/WNT7B/ARHGAP35/FEZ2/NFIB/RPS6KA5/SEMA7A/CDK5R1/KIF5B	65
GO:0015833	peptide transport	73/3185	271/18888	1.82642e-05	0.000613481	0.000453306	IRS1/PPP3CA/PTPRN2/SOX4/GJA1/PTPN11/ABCA1/CA2/SERP1/PER2/PPP3CB/PRKAR1A/CFTR/EGFR/IRS2/SMAD2/ACSL4/ACVR2B/RAB8B/SLC16A1/HIF1A/UBE2Q1/ABAT/ABCA12/ABCB9/ABCC8/ANO1/BMAL1/CCDC186/CD38/CHRM3/CPE/DISP1/EFNA5/FAM3B/FFAR1/FOXA2/FOXO1/GABBR1/GCK/GIP/GPER1/IL6/ILDR1/INHBB/ITPR1/JAK2/KLF7/LRP5/LRRC8A/NR1D1/OSBP/PDE8B/PRKN/RAPGEF4/REST/RFX3/RPH3AL/SFRP1/NHERF1/SREBF1/STX1A/TACR2/TFAP2B/TIAM1/TRPM4/TRPV4/VIP…	73
GO:0048863	stem cell differentiation	68/3185	248/18888	1.87168e-05	0.000623082	0.0004604	EZH2/HES1/MEF2C/SEMA6D/ZNF281/ACVR1/CDK6/ESR1/GSK3B/HMGA2/HNRNPU/LIF/NRP1/SMAD4/TGFBR2/FOXA1/FRZB/KDM3A/LMBR1L/NOTCH1/SH2B3/CDH2/ERBB4/JAG1/TGFB2/FOXC1/MTF2/NFE2L2/PITX2/HIF1A/SMO/ACE/CDX2/CITED2/ESRRB/FOXO4/FZD1/GBX2/KDM4C/KIT/LAMA5/LIN28A/LRP6/MTA2/NRP2/REST/SEMA3B/SEMA4B/SEMA4D/SFRP1/SHC4/SHH/SOX18/SOX5/SOX9/TACSTD2/TAPT1/TBX5/TEAD2/MAPK1/RBBP7/SEMA7A/STAT3/BMPR1A/FGF2/GATAD2B/PWP1/RBPJ	68
GO:0061138	morphogenesis of a branching epithelium	55/3185	189/18888	1.87506e-05	0.000623082	0.0004604	MYC/VEGFA/SPRY2/ACVR1/ADM/CLIC4/ESR1/HGF/HOXA5/NRP1/SMAD4/TGFBR2/WNT5A/DLL4/FEM1B/FOXA1/GNA13/NOTCH1/PLXNA1/SOCS3/TMED2/ILK/MMP14/SMO/ADAMTS16/AREG/BMP2/CSF1/CTNNBIP1/DDR1/FGF10/FGF8/GBX2/HOXA11/KDM5B/KDR/LAMA5/LRP5/NTN4/PLXND1/PML/PROX1/RASIP1/RSPO2/RSPO3/SFRP1/SHH/SOX9/ST14/TACSTD2/TNC/BTBD7/FRS2/PPP3R1/FGF2	55
GO:0003012	muscle system process	112/3185	459/18888	1.97429e-05	0.000652565	0.000482186	EZH2/PPP3CA/DOCK4/FOXO3/GJA1/GRK2/SMAD5/PIK3C2A/PTGS2/SMAD4/TTN/ATP2A2/BECN1/NOTCH1/PARP1/SETD3/TWF1/MAP2K6/TPM3/ABAT/ABCC8/ALDOA/ANK2/APBB1/APBB2/ATP2B4/BIN1/CACNG1/CALML6/CASQ1/CD38/CHRM2/CHRM3/CHRNB4/CLIC2/COL6A1/CTDP1/DMPK/DSC2/FOXO1/FOXP1/G6PD/GATA5/GPER1/GRIP2/GSN/HMOX1/HRC/HTR1D/HTR7/IL6ST/INPP5F/ITGA2/JUP/KCNE5/KCNH2/KIT/LMCD1/LMOD1/LMOD3/MEF2A/MIR34C/MYBPH/MYL11/MYOD1/MYOT/NEUROG1/NOS3/N…	112
GO:0007389	pattern specification process	115/3185	474/18888	2.01664e-05	0.000663038	0.000489925	SMAD1/DYNC2LI1/GJA1/HES1/MEF2C/SMAD5/ACVR1/EP300/HOXA5/NRP1/SMAD4/TGFBR2/WNT5A/ATM/DLL4/FOXA1/FOXG1/MIB1/NOTCH1/RNF220/SHROOM3/SNAI1/TMED2/ERBB4/ROBO2/SMAD2/ACVR2B/BHLHE40/FOXC1/MTF2/PITX2/SKI/HIF1A/SMO/ASB2/AXIN1/BHLHE41/BMP1/BMP2/BPTF/C1QA/C2CD3/CCDC103/CDON/CDX2/CDX4/CITED2/CRB2/CTNNBIP1/DDIT3/DISP1/DKK1/DLL1/DMRT3/DNAAF2/DNAAF3/DOP1B/EMX2/FGF10/FGF8/FKBP8/FOXA2/GATA5/GBX2/GLI1/GRHL3/HES2/HEY1…	115
GO:1902107	positive regulation of leukocyte differentiation	55/3185	190/18888	2.2116e-05	0.000719521	0.000531661	CBFB/PPP3CA/SOX4/FOXO3/KLF10/POU4F2/TMEM64/LIF/RB1/TGFBR2/BCL6/PBRM1/POU4F1/PPARGC1B/SOCS1/ACTB/MMP14/NEDD9/FOS/ADAM8/ANXA1/AP3D1/CCL19/CD101/CD27/CD46/CSF1/CTNNBIP1/DCSTAMP/EGR3/EEIG1/IL17A/IL4/IL5/IL7/LGALS9/LILRB4/NFKBIZ/RASGRP1/ROR2/SHH/SOX13/TESPA1/TNFSF9/TRIB1/WNT10B/ZBTB1/ZBTB7B/ZMIZ1/ITPKB/RUNX3/SOCS5/ARID1A/ARID1B/XBP1	55
GO:1903708	positive regulation of hemopoiesis	55/3185	190/18888	2.2116e-05	0.000719521	0.000531661	CBFB/PPP3CA/SOX4/FOXO3/KLF10/POU4F2/TMEM64/LIF/RB1/TGFBR2/BCL6/PBRM1/POU4F1/PPARGC1B/SOCS1/ACTB/MMP14/NEDD9/FOS/ADAM8/ANXA1/AP3D1/CCL19/CD101/CD27/CD46/CSF1/CTNNBIP1/DCSTAMP/EGR3/EEIG1/IL17A/IL4/IL5/IL7/LGALS9/LILRB4/NFKBIZ/RASGRP1/ROR2/SHH/SOX13/TESPA1/TNFSF9/TRIB1/WNT10B/ZBTB1/ZBTB7B/ZMIZ1/ITPKB/RUNX3/SOCS5/ARID1A/ARID1B/XBP1	55
GO:0003205	cardiac chamber development	50/3185	168/18888	2.28488e-05	0.000739492	0.000546417	SOX4/HES1/MEF2C/ACVR1/MDM2/NRP1/SMAD4/TGFBR2/WNT5A/DLL4/MATR3/NOTCH1/POU4F1/PRDM1/IGF1R/JAG1/ROBO2/TGFB2/FOXC1/HECTD1/HIF1A/SMO/ANK2/BMP2/CITED2/COL11A1/CPE/DHRS3/EGLN1/FGF8/FGFRL1/FZD1/HEY1/NOS3/NRP2/PDE2A/PLXND1/PROX1/RYR2/SALL4/TBX5/TNNC1/TNNI1/TNNT2/XIRP2/FRS2/NSD2/SMAD6/BMPR1A/RBPJ	50
GO:0090257	regulation of muscle system process	67/3185	245/18888	2.35417e-05	0.000757968	0.000560069	PPP3CA/DOCK4/FOXO3/GRK2/PTGS2/SMAD4/ATP2A2/BECN1/NOTCH1/PARP1/SETD3/TWF1/ABAT/ABCC8/ANK2/ATP2B4/BIN1/CACNG1/CASQ1/CHRM2/CHRM3/CHRNB4/CLIC2/CTDP1/DMPK/DSC2/FOXO1/FOXP1/G6PD/GATA5/GPER1/HRC/IL6ST/ITGA2/JUP/KIT/LMCD1/MEF2A/MIR34C/MYBPH/NEUROG1/NOS3/NR4A1/P2RX1/P2RX4/PDE4D/PDE5A/PPARA/PTAFR/REM1/ROCK1/RYR2/SCN4A/SMAD3/TACR2/TACR3/TNNC1/TNNI1/TNNT2/TRIM63/TRPM4/TRPV4/ZC3H12A/ATP2B1/F2R/PPP1R12B/HSP90A…	67
GO:0060211	regulation of nuclear-transcribed mRNA poly(A) tail shortening	10/3185	15/18888	2.41289e-05	0.000772872	0.000571082	CNOT1/TNRC6A/CPEB3/TNRC6B/TOB1/TENT4B/TNRC6C/EIF4ENIF1/BTG2/TENT4A	10
GO:0007584	response to nutrient	49/3185	164/18888	2.45106e-05	0.000781072	0.000577141	APAF1/MAP1B/ABCA1/CSNK1A1/GDAP1/MDM2/OGT/PIM1/PTGS2/TFAM/BECN1/BMT2/GNAI2/EGFR/IGF1R/STAT1/AGL/SLC16A1/ABCG8/ACSL1/BCHE/C2/CYP26A1/FABP1/FGF23/FOLR2/FOXA2/IGFBP2/IL1A/ITGA2/KL/LIPA/LIPG/LRAT/MLYCD/MN1/NFKBIZ/NNT/PPARA/PTH/RXRB/SFRP1/SLC6A4/SPP1/SREBF1/TNC/USF2/SRSF2/XBP1	49
GO:0060412	ventricular septum morphogenesis	19/3185	43/18888	2.49314e-05	0.000788313	0.000582492	SOX4/HES1/ACVR1/SMAD4/TGFBR2/WNT5A/NOTCH1/ROBO2/TGFB2/CITED2/EGLN1/FGFRL1/FZD1/HEY1/NOS3/PROX1/NSD2/BMPR1A/RBPJ	19
GO:0120161	regulation of cold-induced thermogenesis	46/3185	151/18888	2.49916e-05	0.000788313	0.000582492	VEGFA/GJA1/ADAM17/ELOVL6/IRF4/OGT/PLAC8/RB1/KDM3A/NOTCH1/PER2/PPARGC1B/IGF1R/MAP2K6/ACVR2B/ACSL1/BMAL1/ARRDC3/CCR2/CD36/DBH/DDIT3/FABP4/GRB10/IL4/JAK2/KDM6B/LEPR/LPIN1/NOVA1/NPR3/NR1D1/PPARGC1A/SCD/STAT6/TFE3/TLR4/TRPM8/TSHR/WNT10B/YBX2/ZBTB7B/BSCL2/QKI/LNPEP/RBPJ	46
GO:0045637	regulation of myeloid cell differentiation	61/3185	218/18888	2.54618e-05	0.000799088	0.000590453	MYC/PPP3CA/FOXO3/HMGB2/KLF10/MEF2C/PIK3R1/POU4F2/TMEM64/CDK6/CTR9/H4C16/HOXA5/LIF/RB1/RCOR1/POU4F1/PPARGC1B/JAG1/NEDD9/STAT1/FOS/HIF1A/CD101/CSF1/CTNNBIP1/DCSTAMP/DLL1/EEIG1/FOXP1/GATA1/HMGB3/HSPA1A/HSPA1B/IAPP/IL17A/IL4/IL5/KLF13/LILRB4/LOX/LRRC17/MAFB/NFKBIA/PTK2B/RARG/ROR2/SCIN/SFRP1/TFE3/TLR4/TMEM178A/TRIB1/ACVR1B/CNOT4/GPR137B/ITPKB/PURB/QKI/STAT3/FBN1	61
GO:0007160	cell-matrix adhesion	66/3185	241/18888	2.56933e-05	0.000802301	0.000592827	VEGFA/PIK3R1/PTEN/TSC1/CDK6/GSK3B/NRP1/ADAM9/BCL6/FERMT2/SERPINE1/CCN2/CD44/ILK/JAG1/MMP14/RASA1/EPDR1/PLEKHA2/RAC1/ADAMTS12/CCL25/CCR7/CD36/CD96/CDH11/COL3A1/CORO2B/CSF1/DDR1/DEFB118/DUSP22/EFNA5/EPHA1/FBLN5/FREM1/ITGA1/ITGA10/ITGA2/ITGB2/ITGB4/ITGB5/ITGB6/ITGB8/JUP/KDR/L1CAM/LYPD3/MSLN/MUC4/PPFIA2/PTK2B/PTPRA/PTPRJ/ROCK1/SFRP1/SMAD3/SNED1/THBS3/TIAM1/TMEM8B/VTN/MINK1/SLK/BCL2L11/ITGA6	66
GO:0030073	insulin secretion	57/3185	200/18888	2.60362e-05	0.000808946	0.000597737	IRS1/PPP3CA/PTPRN2/SOX4/PTPN11/SERP1/PER2/PPP3CB/PRKAR1A/CFTR/IRS2/SMAD2/ACSL4/ACVR2B/SLC16A1/HIF1A/ABAT/ABCA12/ABCC8/ANO1/BMAL1/CCDC186/CD38/CHRM3/EFNA5/FAM3B/FFAR1/FOXA2/FOXO1/GCK/GIP/GPER1/IL6/INHBB/ITPR1/JAK2/KLF7/LRP5/LRRC8A/NR1D1/OSBP/PDE8B/PRKN/RAPGEF4/REST/RFX3/RPH3AL/SFRP1/SREBF1/STX1A/TFAP2B/TIAM1/TRPM4/MIDN/ORAI1/SELENOT/CLOCK	57
GO:0035904	aorta development	25/3185	65/18888	2.63494e-05	0.000811887	0.00059991	SOX4/HES1/TGFBR2/DLL4/NOTCH1/PDGFRB/PRDM1/JAG1/ROBO2/TGFB2/HECTD1/COL3A1/FGF8/HEY1/LOX/LOXL1/LRP1/NGFR/PDE2A/PLXND1/PROX1/TFAP2B/SMAD6/BMPR1A/RBPJ	25
GO:0010464	regulation of mesenchymal cell proliferation	16/3185	33/18888	2.63922e-05	0.000811887	0.00059991	MYC/FGF9/TGFBR2/WNT5A/IRS2/STAT1/SMO/ARHGAP5/CTNNBIP1/KDR/LRP5/SHH/SOX9/ZEB1/NFIB/BMPR1A	16
GO:0022604	regulation of cell morphogenesis	67/3185	246/18888	2.71004e-05	0.000824584	0.000609292	VEGFA/BRWD1/LPAR1/DNMBP/MYH10/MYO10/RHOQ/WNT5A/CFDP1/FERMT2/GNA13/LRP8/PLXNA1/SHROOM3/STRIP1/CD44/F11R/RASA1/RAB21/RAC1/MSN/MYH9/AGO4/ALDOA/ANXA1/ATP10A/CCL24/CDC42EP4/CLDN4/CPNE5/CPNE6/CUL7/EFNA5/EPHA4/FBLIM1/FGD2/FGD3/FGD6/FMNL3/HDAC6/ITGB2/KANK1/KDR/KIT/PDZD8/PLXNA3/PLXNA4/PLXNC1/PLXND1/PRKN/PTK2B/RNF157/SEMA4D/NHERF1/SPAG9/SYNE3/SYT1/SYT17/TIAM1/ZNF135/ARHGAP35/BAMBI/CRK/PAFAH1B1/WDR1/ZRANB1/…	67
GO:0050769	positive regulation of neurogenesis	67/3185	246/18888	2.71004e-05	0.000824584	0.000609292	CXCL12/PLAG1/VEGFA/HES1/MAP1B/POU4F2/EIF4G2/LIF/NRP1/PPP1CC/FOXG1/LRP8/NAP1L1/NOTCH1/PLXNA1/SKIL/EGFR/MYRF/ROBO2/DICER1/RAB21/HIF1A/SMO/ACE/BIN1/BMP2/CDON/CLCN2/CUL7/CYSLTR1/EFNA5/EPHA4/ETV5/GFAP/GPER1/GRM5/HAPLN1/HAPLN2/HDAC6/ID4/IL33/IL6/IL6ST/KHDC3L/KIT/L1CAM/NTRK2/NUMB/PLXNA3/PLXNA4/PLXNC1/PLXND1/SEMA4D/SERPINF1/SHH/SLITRK1/TENM4/TIAM1/TLR2/LIMK1/PAFAH1B1/QKI/SEMA7A/FGF2/FXR1/MAN2A1/NPTN	67
GO:1990845	adaptive thermogenesis	50/3185	169/18888	2.7203e-05	0.000824584	0.000609292	VEGFA/GJA1/ADAM17/ELOVL6/HNRNPU/IRF4/OGT/PLAC8/RB1/KDM3A/NOTCH1/PER2/PPARGC1B/IGF1R/MAP2K6/ACVR2B/ACSL1/BMAL1/ARRDC3/CCR2/CD36/DBH/DDIT3/FABP4/GRB10/IGF2BP2/IL4/JAK2/KDM6B/LEPR/LIPA/LPIN1/NOVA1/NPR3/NR1D1/PPARGC1A/SCD/STAT6/TFE3/TLR4/TRPM8/TRPV4/TSHR/WNT10B/YBX2/ZBTB7B/BSCL2/QKI/LNPEP/RBPJ	50
GO:0021953	central nervous system neuron differentiation	52/3185	178/18888	2.78243e-05	0.000839321	0.000620181	HES1/PTEN/NRP1/ZSWIM6/B4GALT5/DLL4/FBXO45/FOXG1/NDEL1/PLXNA1/POU4F1/TAOK1/PALS1/RORA/SMO/ARHGEF28/ARX/ATP7A/B4GALT6/CDH11/CEND1/DMRT3/EPHA4/FGF8/GBX2/ID4/LHX6/MAP2/MDGA2/NPY/NR4A2/NRP2/NTRK2/OGDH/OLIG3/PLXNA3/PLXNA4/PROX1/RAPGEF2/SCN1B/SHH/SOX1/TTLL1/TULP3/ZMIZ1/ARHGAP35/NFIB/PAFAH1B1/BMPR1A/BTG2/C21orf91/KIFBP	52
GO:0048839	inner ear development	56/3185	196/18888	2.82211e-05	0.00084718	0.000625988	HES1/PTPN11/SPRY2/FGF9/WNT5A/CTHRC1/FOXG1/FRZB/HOXA1/NOTCH1/SLC4A7/JAG1/MYO6/SOX2/TGFB2/FZD6/ATOH1/BMP2/COL11A1/CYTL1/DLL1/DLX5/EPHA4/ESRP1/ESRRB/FGF10/FGF8/FOXI1/GBX2/GJB2/GJB6/GRHL3/INSIG1/INSIG2/JAG2/LIN7A/LRP10/MAFB/MYCL/MYO3B/MYO7A/NEUROG1/PLPPR4/PROX1/SHH/NHERF1/SOBP/SOX9/STOX1/USH1C/USH2A/WHRN/ZEB1/PAFAH1B1/FGF2/RBPJ	56
GO:0060485	mesenchyme development	86/3185	336/18888	2.85314e-05	0.000852376	0.000629828	EZH2/MYC/SOX4/HES1/MEF2C/PTEN/SEMA6D/SPRY2/ACVR1/FGF9/GSK3B/HGF/HMGA2/HOXA5/MDM2/NRP1/SDCBP/SMAD4/TGFBR2/WNT5A/ZNF703/FERMT2/FOXA1/FRZB/NOTCH1/SNAI1/CDH2/ERBB4/JAG1/ROBO2/SMAD2/STAT1/TGFB2/FOXC1/PITX2/POLR1B/WWTR1/HIF1A/SMO/ADAM8/BMP2/CITED2/CRB2/CUL7/DKK1/EFNA1/EPHA4/FGF10/FGF8/FOXA2/GATA5/GBX2/GCNT2/HEY1/IL17RD/IL6/LAMA5/LDLRAD4/LRP6/NOS3/NRP2/PDCD4/POFUT2/RGCC/ROCK1/SEMA3B/SEMA4B/SEMA4D/SFRP1/…	86
GO:0045665	negative regulation of neuron differentiation	27/3185	73/18888	2.90832e-05	0.000864703	0.000638937	FOXO3/HES1/POU4F2/GSK3B/FOXG1/MIB1/NOTCH1/EIF4E/JAG1/SOX2/PTBP1/DLL1/DTX1/EIF4ENIF1/GPR37L1/HEY1/HOXA2/ID4/NOTCH3/REST/SHH/SHOC2/SLC6A4/SOX9/SPAG9/TLX3/GDF11	27
GO:0050878	regulation of body fluid levels	93/3185	370/18888	2.94611e-05	0.000871544	0.000643991	PPP3CA/MERTK/VEGFA/GJA1/JMJD1C/ADM/PRKCD/WNK1/BLOC1S6/ENPP4/GNA13/GNAI2/SERPINE1/SH2B3/ACTB/CFTR/EGFR/ERBB4/F11R/FLI1/ILK/CCND1/CYP4F11/FZD6/LNPK/NFE2L2/HIF1A/MYH9/ADCY6/AGR2/ANO1/APOH/AQP5/ATP7A/AVP/BPIFA1/C1QTNF1/CD36/CD9/CEL/CHRM3/COL3A1/COPA/CORO2B/CSN3/DDR1/F10/F13B/FGF10/FOXA2/GATA1/GP9/HGFAC/IL6/IL6ST/ITGA2/JAK2/LCK/MMRN1/MPIG6B/NEUROG1/NOS3/NPR3/OAS2/P2RX1/P2RY2/PIK3CA/PLAT/PLCG2/PROS1/SE…	93
GO:0030072	peptide hormone secretion	66/3185	242/18888	2.95938e-05	0.000871544	0.000643991	IRS1/PPP3CA/PTPRN2/SOX4/PTPN11/SERP1/PER2/PPP3CB/PRKAR1A/CFTR/EGFR/IRS2/SMAD2/ACSL4/ACVR2B/RAB8B/SLC16A1/HIF1A/UBE2Q1/ABAT/ABCA12/ABCC8/ANO1/BMAL1/CCDC186/CD38/CHRM3/CPE/EFNA5/FAM3B/FFAR1/FOXA2/FOXO1/GABBR1/GCK/GIP/GPER1/IL6/ILDR1/INHBB/ITPR1/JAK2/KLF7/LRP5/LRRC8A/NR1D1/OSBP/PDE8B/PRKN/RAPGEF4/REST/RFX3/RPH3AL/SFRP1/SREBF1/STX1A/TACR2/TFAP2B/TIAM1/TRPM4/TRPV4/VIP/MIDN/ORAI1/SELENOT/CLOCK	66
GO:0035966	response to topologically incorrect protein	46/3185	152/18888	3.00523e-05	0.000880872	0.000650884	PIK3R1/STT3B/CHAC1/CREBRF/CREBZF/EDEM3/HSPA8/HSPD1/KLHL15/PPP1R15B/SERP1/KBTBD6/TMED2/UBXN4/YOD1/PARP8/CCND1/CREB3L2/NFE2L2/ABCA7/AGR2/ATF6/CTH/DDIT3/DNAJB14/DNAJB9/DNAJC3/EDEM1/EIF2AK3/ERMP1/FICD/HDAC6/HERPUD1/HSPA1A/HSPA1L/HSPA5/HSPB3/OPTN/PRKN/EIF2S1/TMBIM6/BCL2L11/DNAJB12/TMEM33/HSP90AA1/XBP1	46
GO:0030278	regulation of ossification	39/3185	122/18888	3.04821e-05	0.000889276	0.000657094	GJA1/MEF2C/PTPN11/ACVR1/BMP2K/WNT5A/NIPBL/NOTCH1/KREMEN1/ACVR2B/HIF1A/ANKH/BMP2/CSF1/DHRS3/DKK1/FBN2/FGF23/GATA1/KL/MGP/PTH/PTK2B/RXRB/SFRP1/SMAD3/SOST/SOX9/TMEM53/TRPM4/WNT10B/ATP2B1/MAPK1/SMAD6/BMPR1A/PTGER4/RBPJ/TENT5A/DDR2	39
GO:0030042	actin filament depolymerization	23/3185	58/18888	3.09256e-05	0.000894961	0.000661294	ADD3/CAPZA1/SPTBN1/TWF1/SWAP70/ADD2/GSN/LMOD1/LMOD3/PIK3CA/PLEKHH2/SCIN/SH3BP1/SPTB/SPTBN2/SPTBN5/SVIL/TMOD2/TMOD4/VILL/CFL2/WDR1/CAPZB	23
GO:0003002	regionalization	105/3185	429/18888	3.0965e-05	0.000894961	0.000661294	DYNC2LI1/GJA1/HES1/MEF2C/ACVR1/EP300/HOXA5/NRP1/SMAD4/TGFBR2/WNT5A/ATM/DLL4/FOXA1/FOXG1/MIB1/NOTCH1/RNF220/SNAI1/TMED2/ROBO2/SMAD2/ACVR2B/BHLHE40/FOXC1/MTF2/PITX2/SKI/HIF1A/SMO/ASB2/AXIN1/BHLHE41/BMP1/BMP2/BPTF/C1QA/C2CD3/CCDC103/CDON/CDX2/CDX4/CITED2/CRB2/CTNNBIP1/DDIT3/DISP1/DKK1/DLL1/DMRT3/DNAAF2/DNAAF3/EMX2/FGF10/FGF8/FKBP8/FOXA2/GATA5/GBX2/GLI1/HES2/HEY1/HOXA11/HOXA2/HOXB1/HOXC6/IFT122/IRX2/…	105
GO:0002790	peptide secretion	67/3185	247/18888	3.11506e-05	0.000896157	0.000662178	IRS1/PPP3CA/PTPRN2/SOX4/PTPN11/ABCA1/SERP1/PER2/PPP3CB/PRKAR1A/CFTR/EGFR/IRS2/SMAD2/ACSL4/ACVR2B/RAB8B/SLC16A1/HIF1A/UBE2Q1/ABAT/ABCA12/ABCC8/ANO1/BMAL1/CCDC186/CD38/CHRM3/CPE/EFNA5/FAM3B/FFAR1/FOXA2/FOXO1/GABBR1/GCK/GIP/GPER1/IL6/ILDR1/INHBB/ITPR1/JAK2/KLF7/LRP5/LRRC8A/NR1D1/OSBP/PDE8B/PRKN/RAPGEF4/REST/RFX3/RPH3AL/SFRP1/SREBF1/STX1A/TACR2/TFAP2B/TIAM1/TRPM4/TRPV4/VIP/MIDN/ORAI1/SELENOT/CLOCK	67
GO:0030879	mammary gland development	42/3185	135/18888	3.18671e-05	0.0009093	0.00067189	VEGFA/GJA1/ESR1/HOXA5/TGFBR2/WNT5A/ZNF703/ERBB4/IRS2/CCND1/NR3C1/HIF1A/SMO/AREG/ARHGAP5/ATP7A/CSF1/CSN3/CYP19A1/DDR1/FGF10/IRF6/ITGA2/JAK2/KDM5B/LATS1/LRP5/OAS2/PML/SOSTDC1/SOX9/STAT6/USF2/WNT7B/ZBTB7B/ARHGAP35/MAPK1/ORAI1/BCL2L11/FGF2/COX2/XBP1	42
GO:1904659	glucose transmembrane transport	38/3185	118/18888	3.19001e-05	0.0009093	0.00067189	IRS1/PIK3R1/POU4F2/PTPN11/SESN2/TSC1/ARPP19/RHOQ/SLC5A3/IRS2/YES1/NFE2L2/ACE/CLIP3/GIP/GRB10/MEF2A/OCLN/PPBP/PTH/RAB4B/RNASEL/RTN2/SLC27A1/SLC2A10/SLC2A11/SLC2A12/SLC2A14/SLC2A3/SLC2A4/SLC45A1/SLC5A1/SLC5A10/SLC5A4/TERT/TRARG1/TRIB3/APPL1	38
GO:0030323	respiratory tube development	56/3185	197/18888	3.30445e-05	0.000933357	0.000689666	VEGFA/HES1/SPRY2/EP300/FGF9/HOXA5/LIF/TGFBR2/WNT5A/FOXA1/NOTCH1/CCN2/EGFR/MMP14/SMAD2/ACVR2B/ABCA12/ABCA3/ACE/AGR2/ATP7A/BMP2/CLCN2/COL3A1/COL6A1/CRISPLD2/FGF10/FGF8/GLI1/HSD11B1/ITGB6/KDR/LAMA5/LIPA/LOX/NOS3/PROX1/RSPO2/SFTPD/SHH/SOX9/SPDEF/SREBF1/TBX5/TNC/TULP3/WNT7B/MAPK1/NFIB/NKIRAS1/PPP3R1/BMPR1A/FGF2/MAN2A1/RBPJ/SLC7A11	56
GO:0090276	regulation of peptide hormone secretion	56/3185	197/18888	3.30445e-05	0.000933357	0.000689666	IRS1/PPP3CA/SOX4/PTPN11/SERP1/PER2/PPP3CB/PRKAR1A/CFTR/EGFR/IRS2/ACSL4/RAB8B/SLC16A1/HIF1A/ABAT/ABCA12/ABCC8/ANO1/BMAL1/CD38/CHRM3/EFNA5/FFAR1/FOXA2/FOXO1/GABBR1/GCK/GIP/GPER1/IL6/ILDR1/INHBB/ITPR1/JAK2/KLF7/LRP5/LRRC8A/NR1D1/OSBP/PDE8B/PRKN/RAPGEF4/REST/RFX3/RPH3AL/SFRP1/SREBF1/STX1A/TFAP2B/TIAM1/TRPM4/MIDN/ORAI1/SELENOT/CLOCK	56
GO:0050920	regulation of chemotaxis	63/3185	229/18888	3.33649e-05	0.000938144	0.000693203	CXCL12/VEGFA/NTRK3/CXCL8/IL6R/LPAR1/POU4F2/SEMA6D/ADAM17/NRP1/WNK1/WNT5A/NOTCH1/PDGFRB/SERPINE1/ANGPT2/CAMK1D/NEDD9/ROBO2/SWAP70/RAC1/RIPOR2/YTHDF1/C5AR1/CCL19/CCL26/CCR2/CCR4/CCR7/CSF1/CXCR2/CYP19A1/DAPK2/FGF10/FGF16/FGF4/HDAC6/IL6/ITGA2/KDR/LBP/LGALS9/MTUS1/NTF3/P2RX4/PLA2G7/PLXNA3/PLXNA4/PTK2B/RARRES2/SEMA3B/SEMA4B/SEMA4D/SMAD3/SMOC2/ST6GAL1/TIAM1/TRPV4/VEGFD/F3/MAPK1/SEMA7A/FGF2	63
GO:0016311	dephosphorylation	80/3185	309/18888	3.48062e-05	0.00097426	0.000719889	PPP3CA/PTPRN2/MEF2C/PTEN/PTPN11/TSC1/ARPP19/DUSP5/GSK3B/MFHAS1/MTMR12/PPP1CC/PPP1R15B/PPP4R3A/PRKCD/PTPN13/SSH2/YWHAE/PDGFRB/PPP1R2/PPP2R1B/PPP3CB/PTP4A1/ALPG/MTMR14/PPM1D/PTP4A2/SWAP70/OCRL/PTBP1/BMP2/CD33/CDH5/CTDP1/CTDSP2/DUSP16/DUSP22/DUSP6/FIG4/HSP90B1/IKBKB/INPP5F/INPPL1/ITGA1/LHPP/PDP1/PLPP3/PLPPR5/PPM1E/PPM1H/PPM1L/PPP1R17/PPP2R5A/PPP3R2/PTPN14/PTPN7/PTPRA/PTPRE/PTPRH/PTPRJ/PTPRM/PTPRT/PT…	80
GO:0090087	regulation of peptide transport	57/3185	202/18888	3.55554e-05	0.000985387	0.000728111	IRS1/PPP3CA/SOX4/PTPN11/CA2/SERP1/PER2/PPP3CB/PRKAR1A/CFTR/EGFR/IRS2/ACSL4/RAB8B/SLC16A1/HIF1A/ABAT/ABCA12/ABCC8/ANO1/BMAL1/CD38/CHRM3/EFNA5/FFAR1/FOXA2/FOXO1/GABBR1/GCK/GIP/GPER1/IL6/ILDR1/INHBB/ITPR1/JAK2/KLF7/LRP5/LRRC8A/NR1D1/OSBP/PDE8B/PRKN/RAPGEF4/REST/RFX3/RPH3AL/SFRP1/SREBF1/STX1A/TFAP2B/TIAM1/TRPM4/MIDN/ORAI1/SELENOT/CLOCK	57
GO:0003206	cardiac chamber morphogenesis	40/3185	127/18888	3.55742e-05	0.000985387	0.000728111	SOX4/HES1/MEF2C/ACVR1/MDM2/NRP1/SMAD4/TGFBR2/WNT5A/DLL4/NOTCH1/POU4F1/JAG1/ROBO2/TGFB2/FOXC1/HIF1A/SMO/BMP2/CITED2/COL11A1/CPE/DHRS3/EGLN1/FGF8/FGFRL1/FZD1/HEY1/NOS3/NRP2/PROX1/RYR2/TBX5/TNNC1/TNNI1/TNNT2/NSD2/SMAD6/BMPR1A/RBPJ	40
GO:0097306	cellular response to alcohol	35/3185	106/18888	3.58314e-05	0.000985387	0.000728111	CDH1/FOXO3/ABCA1/BRCA1/LARP1/MDM2/PRKAA1/TP53INP1/KLF4/LRP8/CDK4/CFTR/IGF1R/FOS/SMO/ACE/ADCY6/ADCY7/CYP7A1/DEFB104A/DEFB104B/EFNA5/GLRA2/INHBB/ITPR2/JUP/KLF9/LRP6/MLC1/SCNN1D/SFRP1/TNC/XRN1/GRAMD1A/PTGER4	35
GO:0030324	lung development	55/3185	193/18888	3.5838e-05	0.000985387	0.000728111	VEGFA/HES1/SPRY2/EP300/FGF9/HOXA5/LIF/TGFBR2/WNT5A/FOXA1/NOTCH1/CCN2/EGFR/MMP14/SMAD2/ACVR2B/ABCA12/ABCA3/ACE/AGR2/ATP7A/BMP2/CLCN2/COL3A1/COL6A1/CRISPLD2/FGF10/FGF8/GLI1/HSD11B1/ITGB6/KDR/LAMA5/LIPA/LOX/NOS3/PROX1/RSPO2/SFTPD/SHH/SOX9/SPDEF/SREBF1/TBX5/TNC/WNT7B/MAPK1/NFIB/NKIRAS1/PPP3R1/BMPR1A/FGF2/MAN2A1/RBPJ/SLC7A11	55
GO:0031018	endocrine pancreas development	19/3185	44/18888	3.69742e-05	0.00101215	0.000747885	SOX4/HES1/IL6R/CDK6/GSK3B/WNT5A/CDH2/SMO/BMAL1/DLL1/EIF2AK3/FOXA2/GIP/IL6/RFX3/SOX9/ZNF800/GDF11/CLOCK	19
GO:0097529	myeloid leukocyte migration	65/3185	239/18888	3.71805e-05	0.00101327	0.000748717	CXCL12/VEGFA/CNN2/CXCL8/FUT4/IL6R/PIK3R1/PIKFYVE/SERPINE1/CAMK1D/MMP14/SWAP70/TGFB2/RAC1/RIPOR2/MMP2/ADAM8/ANXA1/C5AR1/CCL19/CCL20/CCL24/CCL25/CCL26/CCR2/CCR7/CD177/CD9/CD99L2/CSF1/CXCL2/CXCL3/CXCL9/CXCR1/CXCR2/CYP19A1/DAPK2/DEFB104A/DEFB104B/IL17A/IL1A/IL6/ITGA1/ITGB2/KIT/LBP/MTUS1/P2RX4/PLA2G7/PPBP/PTK2B/RARRES2/ROR2/SFTPD/TRPV4/VEGFD/GBF1/MAPK1/PAFAH1B1/WDR1/MCOLN2/PIP5K1C/PTGER4/BSG/RPS19	65
GO:0009612	response to mechanical stimulus	60/3185	216/18888	3.73414e-05	0.00101327	0.000748717	CXCL12/ATAT1/CNN2/MAP1B/TXNIP/CHEK1/MAP3K2/PTGS2/SLC38A2/TTN/HABP4/MAPK8/TNFRSF10B/ANGPT2/CDH2/EGFR/F11R/IGF1R/MMP14/STAT1/GADD45A/FOS/MMP2/ANO3/CITED2/CLCN6/COL11A1/COL6A1/ETV1/GDF5/GSN/IGFBP2/IL33/ITGA2/JUP/KCNC1/KCNK4/KIT/KRT5/NEUROG1/NFKBIA/PDE2A/PIK3CA/PKD2L1/PPL/PTK2B/RYR2/SCN9A/SOST/SOX9/TLR4/TMEM120A/TNC/TRPV4/WHRN/BTG2/FGF2/MAP2K4/PTGER4/DDR2	60
GO:0045765	regulation of angiogenesis	89/3185	353/18888	3.82965e-05	0.00103467	0.000764527	SMAD1/VEGFA/CXCL8/SPRY2/TNFAIP3/ADM/BRCA1/CEMIP2/HMGA2/HOXA5/MTDH/NRP1/PDCD10/TGFBR2/WNK1/WNT5A/DDAH1/GAB1/JAK1/KLF4/SERPINE1/ANGPT2/SP1/STAT1/TGFB2/FOXC1/GADD45A/NFE2L2/HIF1A/ABCC8/ADGRB3/ANGPT4/APOH/ATF2/ATP2B4/C5AR1/CCL24/CCN6/CCR2/CD160/CDH5/CHRNA7/CNMD/CXCR2/CYSLTR1/DLL1/EFNA1/EGLN1/EPHA1/EPN2/ERAP1/FOXO4/HMOX1/HSPG2/IL1A/IL6/ITGB8/JUP/KDR/KLK3/MIR34C/NOS3/PLXND1/PML/PTK2B/PTPRM/RAPGEF3/RECK…	89
GO:0050678	regulation of epithelial cell proliferation	100/3185	407/18888	4.021e-05	0.00108167	0.000799253	CXCL12/MYC/VEGFA/HES1/HMGB2/MEF2C/TNFAIP3/ADAM17/BID/CDK6/FGF9/HOXA5/NRAS/NRP1/PDCD10/RB1/WNT5A/ZNF703/DLL4/NOTCH1/CDK4/EGFR/FZD7/IRS2/JAG1/SOX2/SP1/STAT1/TGFB2/CCND1/HIF1A/SMO/ANG/APOH/AREG/ARX/ATP7A/GPR15LG/C5AR1/CCL24/CCL26/CDH3/CDKN1C/CLDN1/CNMD/CRNN/CYP7B1/DBH/DLX5/EGR3/EREG/FGF10/GDF5/GLI1/GPBAR1/HDAC6/HMOX1/HSPG2/IRF6/KDF1/KDM5B/KDR/KLF9/KRT4/LAMA5/LAMB1/MAP2K5/NGFR/NR1D1/NR4A1/NRP2/NUPR1/…	100
GO:0034405	response to fluid shear stress	16/3185	34/18888	4.20685e-05	0.00112678	0.000832591	MEF2C/ABCA1/PTGS2/ADAM9/KLF4/NFE2L2/MMP2/ACE/CITED2/MAP2K5/NOS3/P2RX4/PTK2B/SREBF2/SMAD6/SOCS5	16
GO:0010718	positive regulation of epithelial to mesenchymal transition	23/3185	59/18888	4.26517e-05	0.0011375	0.00084051	EZH2/ACVR1/SDCBP/SMAD4/TGFBR2/ZNF703/FERMT2/NOTCH1/SNAI1/JAG1/SMAD2/TGFB2/FOXC1/WWTR1/ADAM8/BMP2/CRB2/GCNT2/IL6/RGCC/SMAD3/TIAM1/BAMBI	23
GO:0090263	positive regulation of canonical Wnt signaling pathway	36/3185	111/18888	4.29855e-05	0.0011415	0.000843467	SOX4/XIAP/DDX3X/FGF9/WNK1/CSNK1G1/RNF220/EGFR/ILK/BMAL1/CDH3/DACT1/DKK2/DLX5/FGF10/JUP/KANK1/LGR6/LRRK2/PLEKHA4/RECK/RSPO1/RSPO2/RSPO3/SFRP1/SMAD3/TBL1X/TMEM198/TNKS2/TRPM4/WNT10B/ZEB2/BAMBI/TBL1XR1/FGF2/RBPJ	36
GO:0051402	neuron apoptotic process	76/3185	292/18888	4.45747e-05	0.00117867	0.000870929	APAF1/FOXO3/MEF2C/XIAP/BID/CPEB4/GSK3B/MCL1/NRP1/PIGT/RB1/ATM/CASP3/MYBL2/PARP1/POU4F1/RASA1/TGFB2/CCND1/NR3C1/TRIM2/HIF1A/MMP2/TRAF7/ADAM8/ATF2/CASP14/CHL1/COL6A1/DDIT3/DKK1/FGF8/FOXQ1/FZD1/G6PD/GCH1/GDF5/HYOU1/IL6ST/ITGA1/JAK2/KDR/NDP/NGFR/NLRP1/NR4A2/NTF3/NTRK2/NUPR1/PCDHGC3/PCDHGC4/PCDHGC5/PCSK9/PIK3CA/PLXND1/PPARGC1A/PRKCG/PRKN/PTK2B/ROCK1/SLC1A1/SNCB/TERT/TFAP2B/VSTM2L/EGLN3/F2R/OXR1/PRNP/T…	76
GO:0060537	muscle tissue development	106/3185	438/18888	4.66356e-05	0.00122694	0.000906598	SMAD1/PPP3CA/VEGFA/GJA1/MEF2C/SMAD5/TSC1/ACVR1/EP300/FGF9/HNRNPU/PIM1/PRKAA1/RB1/SMAD4/TTN/WNT5A/ZBTB18/BCL9/DLL4/FOXN2/NOTCH1/PDGFRB/POU4F1/PPP3CB/PRKAR1A/ZFAND5/ERBB4/FZD7/KLF5/NR1D2/TGFB2/VGLL4/FOXC1/NLN/SKI/FOS/SMO/AKAP13/BMAL1/ASB2/BARX2/BMP2/CASQ1/CDON/CITED2/COL11A1/COL3A1/COL6A1/CTDP1/DKK1/DLL1/EGLN1/FGF8/FOXP1/G6PD/GATA5/GJB6/GLI1/HEY1/KDM6B/LMOD3/LOX/MAFF/MEF2A/MEOX2/MYL11/MYOD1/NR4A1/N…	106
GO:0035270	endocrine system development	42/3185	137/18888	4.67952e-05	0.00122694	0.000906598	SOX4/CDH1/HES1/IL6R/CDK6/GSK3B/HOXA5/SMAD4/WNT5A/CDH2/SMAD2/SOX2/NR3C1/PITX2/SMO/BMAL1/BMP2/CDKN1C/CGA/CITED2/DLL1/EIF2AK3/FGF10/FGF8/FOXA2/GIP/GLI1/IL6/INHBB/RFX3/SHH/SMAD3/SOX9/TBX19/ZNF800/GDF11/MAPK1/BMPR1A/DKK3/FGF2/RBPJ/CLOCK	42
GO:0061180	mammary gland epithelium development	25/3185	67/18888	4.7866e-05	0.00124974	0.000923447	ESR1/HOXA5/WNT5A/ZNF703/ERBB4/CCND1/NR3C1/HIF1A/SMO/AREG/CSF1/DDR1/FGF10/IRF6/JAK2/KDM5B/LATS1/LRP5/PML/SOSTDC1/STAT6/WNT7B/MAPK1/ORAI1/FGF2	25
GO:0002274	myeloid leukocyte activation	65/3185	241/18888	4.90051e-05	0.00127413	0.000941468	CXCL8/FER/HSPD1/IRF4/MFHAS1/PRKCD/TGFBR2/WNT5A/ADAM9/ATM/LDLR/RORA/STXBP2/ADGRF5/ANXA1/BATF2/GPR15LG/C1QA/C5AR1/CCR2/CD177/CD226/CD33/CSF1/CXCR2/DCSTAMP/DNASE1L3/FOXP1/GAB2/GATA1/HAVCR1/IL31RA/IL33/IL4/IL6/ITGB2/ITGB6/ITGB8/JAK2/KIT/KMT2E/LBP/LGALS9/LILRB4/LRRK2/NDRG1/NECTIN2/NR1D1/PJA2/PLA2G10/PLCG2/PRG3/PTAFR/PTGDS/RASGRP1/SPACA3/TLR1/TLR2/TLR4/TSLP/UBD/UNC13D/ZC3H12A/GPR137B/RBPJ	65
GO:0003197	endocardial cushion development	21/3185	52/18888	4.92124e-05	0.00127419	0.000941511	ACVR1/MDM2/SMAD4/TGFBR2/NOTCH1/SNAI1/JAG1/ROBO2/SMAD2/TGFB2/BMP2/CITED2/DKK1/FGF8/GATA5/HEY1/NOS3/SOX9/TBX5/BMPR1A/RBPJ	21
GO:0009913	epidermal cell differentiation	66/3185	246/18888	5.1308e-05	0.00132294	0.00097753	EZH2/KRT7/PPP3CA/HES1/TXNIP/CLIC4/WNT5A/ADAM9/CASP3/KLF4/NOTCH1/SLC4A7/CDKN1A/JAG1/MYO6/FOXC1/PITX2/ABCA12/ANXA1/ASAH1/ATOH1/CASP14/CDH3/CNFN/DLL1/EREG/ESRP1/EXTL3/GLI1/IL17A/IL1A/IRF6/IVL/JAG2/KDF1/KLF7/KRT4/KRT5/KRT71/KRT72/LATS1/MAFB/MAFF/MYCL/MYO7A/NCOA3/NFKBIZ/NUMA1/POU2F3/PPL/ROCK1/SLC39A2/NHERF1/SPINK5/SPRR2G/SPRR3/ST14/UGCG/USH1C/USH2A/WHRN/ZBED2/PAFAH1B1/TSG101/FGF2/RBPJ	66
GO:0002791	regulation of peptide secretion	56/3185	200/18888	5.24284e-05	0.00134624	0.000994748	IRS1/PPP3CA/SOX4/PTPN11/SERP1/PER2/PPP3CB/PRKAR1A/CFTR/EGFR/IRS2/ACSL4/RAB8B/SLC16A1/HIF1A/ABAT/ABCA12/ABCC8/ANO1/BMAL1/CD38/CHRM3/EFNA5/FFAR1/FOXA2/FOXO1/GABBR1/GCK/GIP/GPER1/IL6/ILDR1/INHBB/ITPR1/JAK2/KLF7/LRP5/LRRC8A/NR1D1/OSBP/PDE8B/PRKN/RAPGEF4/REST/RFX3/RPH3AL/SFRP1/SREBF1/STX1A/TFAP2B/TIAM1/TRPM4/MIDN/ORAI1/SELENOT/CLOCK	56
GO:0033002	muscle cell proliferation	67/3185	251/18888	5.35879e-05	0.00136785	0.00101071	SMAD1/GJA1/IL6R/MEF2C/PIK3R1/PTEN/TNFAIP3/FGF9/HGF/MDM2/PIM1/PTGS2/GNA13/GNAI2/KLF4/NOTCH1/PDGFRB/PRKAR1A/CDKN1A/EGFR/ERBB4/IGF1R/NDRG2/STAT1/TGFB2/VGLL4/DSN1/FOXC1/SKI/FOS/MMP2/ANG/BMP2/CCN4/CITED2/CTNNBIP1/DBH/DDIT3/EREG/FOXP1/GLI1/GPER1/HMOX1/IL6/ITGA2/JAK2/NOS3/NOTCH3/PDCD4/PIK3CA/PPARGC1A/PTAFR/SHH/TBX5/TENM4/TERT/TLR4/TRIB1/VIP/FOXJ2/FRS2/BMPR1A/FGF2/MEF2D/RBM10/RBPJ/DDR2	67
GO:0010463	mesenchymal cell proliferation	19/3185	45/18888	5.39302e-05	0.00136785	0.00101071	MYC/FGF9/TGFBR2/WNT5A/IRS2/STAT1/SMO/ARHGAP5/BMP2/CTNNBIP1/DCHS2/FGF4/KDR/LRP5/SHH/SOX9/ZEB1/NFIB/BMPR1A	19
GO:0042149	cellular response to glucose starvation	19/3185	45/18888	5.39302e-05	0.00136785	0.00101071	ASNS/FOXO3/SESN2/CPEB4/PIK3R4/PMAIP1/PRKAA1/BECN1/PLIN3/NFE2L2/EIF2AK3/HSPA5/IFI16/SESN3/ZC3H12A/MTMR3/YWHAZ/YWHAG/XBP1	19
GO:0035633	maintenance of blood-brain barrier	17/3185	38/18888	5.46229e-05	0.00137978	0.00101953	VEGFA/GJA1/PTGS2/ACTB/F11R/ABCC8/CDH5/CLDN1/ESAM/GJB6/IL6/OCLN/SLC1A1/TJP3/ZEB2/LAMC1/WNK3	17
GO:0042634	regulation of hair cycle	14/3185	28/18888	5.48476e-05	0.00137985	0.00101958	SMAD4/WNT5A/NIPBL/TGFB2/SMO/BMAL1/CDH3/DKK4/NGFR/NUMA1/PER1/TERT/WNT10B/CLOCK	14
GO:0006986	response to unfolded protein	42/3185	138/18888	5.64368e-05	0.00141411	0.00104489	PIK3R1/STT3B/CHAC1/CREBRF/CREBZF/EDEM3/HSPA8/HSPD1/PPP1R15B/SERP1/KBTBD6/TMED2/UBXN4/YOD1/PARP8/CCND1/CREB3L2/NFE2L2/ABCA7/AGR2/ATF6/CTH/DDIT3/DNAJB9/DNAJC3/EDEM1/EIF2AK3/ERMP1/FICD/HERPUD1/HSPA1A/HSPA1L/HSPA5/HSPB3/OPTN/PRKN/EIF2S1/TMBIM6/BCL2L11/TMEM33/HSP90AA1/XBP1	42
GO:0008154	actin polymerization or depolymerization	55/3185	196/18888	5.70258e-05	0.00142312	0.00105156	CXCL12/ADD3/BAG4/CAPZA1/FER/PRKCD/SPTBN1/SSH2/TWF1/ARF6/RASA1/SWAP70/ADD2/RAC1/ANG/ARPC5L/BIN1/CCL24/CCL26/CCR7/CDC42EP4/CORO7/ESAM/CYRIA/FCHSD1/GSN/HIP1R/JAK2/KANK1/KIRREL1/LATS1/LMOD1/LMOD3/MEGF9/PAK3/PIK3CA/PLEKHH2/PTK2B/RICTOR/SCIN/SH3BP1/SNX9/SPIRE1/SPTB/SPTBN2/SPTBN5/SVIL/TMOD2/TMOD4/VILL/ARHGAP35/CFL2/WDR1/ABI2/CAPZB	55
GO:0001837	epithelial to mesenchymal transition	53/3185	187/18888	5.77271e-05	0.00143487	0.00106023	EZH2/PTEN/SPRY2/ACVR1/GSK3B/HGF/HMGA2/SDCBP/SMAD4/TGFBR2/WNT5A/ZNF703/FERMT2/FOXA1/NOTCH1/SNAI1/JAG1/SMAD2/TGFB2/FOXC1/POLR1B/WWTR1/HIF1A/ADAM8/BMP2/CRB2/CUL7/EFNA1/EPHA4/FGF8/FOXA2/GCNT2/HEY1/IL17RD/IL6/LDLRAD4/LRP6/PDCD4/POFUT2/RGCC/ROCK1/SFRP1/SMAD3/SOX9/SPRED1/TBX5/TIAM1/VASN/BAMBI/DDX5/PPP3R1/QKI/RBPJ	53
GO:0014009	glial cell proliferation	23/3185	60/18888	5.82101e-05	0.0014411	0.00106484	PLAG1/SOX4/HES1/PPP1CC/RB1/NOTCH1/EGFR/DICER1/SKI/ABCC8/AREG/ASCL2/CSF1/CYSLTR1/ETV5/GFAP/IL33/IL6/LEPR/NDP/PTK2B/SHH/NFIB	23
GO:0008645	hexose transmembrane transport	38/3185	121/18888	5.91122e-05	0.00145763	0.00107706	IRS1/PIK3R1/POU4F2/PTPN11/SESN2/TSC1/ARPP19/RHOQ/SLC5A3/IRS2/YES1/NFE2L2/ACE/CLIP3/GIP/GRB10/MEF2A/OCLN/PPBP/PTH/RAB4B/RNASEL/RTN2/SLC27A1/SLC2A10/SLC2A11/SLC2A12/SLC2A14/SLC2A3/SLC2A4/SLC45A1/SLC5A1/SLC5A10/SLC5A4/TERT/TRARG1/TRIB3/APPL1	38
GO:0021884	forebrain neuron development	13/3185	25/18888	5.99964e-05	0.00147359	0.00108885	NRP1/FOXG1/PLXNA1/ATP7A/FGF8/GBX2/LHX6/NRP2/OGDH/PLXNA3/RAPGEF2/SOX1/ZMIZ1	13
GO:1901342	regulation of vasculature development	90/3185	362/18888	6.04499e-05	0.00147888	0.00109276	CXCL12/SMAD1/VEGFA/CXCL8/SPRY2/TNFAIP3/ADM/BRCA1/CEMIP2/HMGA2/HOXA5/MTDH/NRP1/PDCD10/TGFBR2/WNK1/WNT5A/DDAH1/GAB1/JAK1/KLF4/SERPINE1/ANGPT2/SP1/STAT1/TGFB2/FOXC1/GADD45A/NFE2L2/HIF1A/ABCC8/ADGRB3/ANGPT4/APOH/ATF2/ATP2B4/C5AR1/CCL24/CCN6/CCR2/CD160/CDH5/CHRNA7/CNMD/CXCR2/CYSLTR1/DLL1/EFNA1/EGLN1/EPHA1/EPN2/ERAP1/FOXO4/HMOX1/HSPG2/IL1A/IL6/ITGB8/JUP/KDR/KLK3/MIR34C/NOS3/PLXND1/PML/PTK2B/PTPRM/RAPGE…	90
GO:0048705	skeletal system morphogenesis	62/3185	229/18888	6.40392e-05	0.00156055	0.0011531	MEF2C/GLG1/HOXA5/TGFBR2/HOXA1/NIPBL/PPARGC1B/ZFAND5/CCN2/MMP14/SMAD2/ACVR2B/FOXC1/SKI/MMP2/PLEKHA1/ANKRD11/ATF2/BARX2/BMP1/CITED2/COL11A1/COL3A1/CSGALNACT1/DHRS3/DLX5/FBN2/FGF4/FGF8/FREM1/HOXA11/HOXA2/HOXB1/INPPL1/INSIG1/INSIG2/LAMA5/LRP5/MDFI/MGP/NAB1/NAB2/NEUROG1/NKX3-2/OTOR/RARG/RIPPLY2/SFRP1/SMAD3/SOX5/SOX9/TBX15/THBS3/TRPV4/TULP3/WDR19/DYNC2I1/WNT10B/ZEB1/FOXN3/HOXC8/MEF2D	62
GO:0001763	morphogenesis of a branching structure	57/3185	206/18888	6.48183e-05	0.00157336	0.00116257	MYC/VEGFA/SPRY2/ACVR1/ADM/CLIC4/ESR1/HGF/HOXA5/NRP1/SMAD4/TGFBR2/WNT5A/DLL4/FEM1B/FOXA1/GNA13/NOTCH1/PLXNA1/PRDM1/SOCS3/TMED2/ILK/MMP14/SMO/ADAMTS16/AREG/BMP2/CSF1/CTNNBIP1/DDR1/FGF10/FGF8/GBX2/HOXA11/KDM5B/KDR/LAMA5/LRP5/LRRK2/NTN4/PLXND1/PML/PROX1/RASIP1/RSPO2/RSPO3/SFRP1/SHH/SOX9/ST14/TACSTD2/TNC/BTBD7/FRS2/PPP3R1/FGF2	57
GO:0043401	steroid hormone mediated signaling pathway	42/3185	139/18888	6.78544e-05	0.0016375	0.00120996	CNOT1/POU4F2/ABHD2/BRCA1/EP300/ESR1/RNF6/FOXA1/KDM3A/PARP1/PPARGC1B/NR3C1/UBE3A/BMAL1/CYP7B1/ESR2/ESRRB/FOXP1/GPER1/HDAC6/JAK2/KDM4C/KDM5D/LATS1/LMO3/NR1D1/NR3C2/PAQR8/PER1/PPARA/RXRB/SCGB2A2/SFRP1/TRERF1/WBP2/ZMIZ1/CRY2/DDX5/MAPK1/ZBTB7A/ARID1A/CLOCK	42
GO:0008286	insulin receptor signaling pathway	39/3185	126/18888	6.79876e-05	0.0016375	0.00120996	IRS1/PIK3R1/PTPN11/FER/GSK3B/NUCKS1/OGT/PIK3C2A/PRKAA1/PRKCD/RHOQ/GAB1/GNAI2/NDEL1/PIP4K2A/SOCS1/SOCS3/IGF1R/IRS2/COL6A1/CTSD/FOXO1/FOXO4/GRB10/KANK1/PDK4/PIK3CA/PTPRA/PTPRE/RARRES2/SESN3/SOS2/SREBF1/TNS2/ZBTB7B/MAPK1/PIP4K2C/APPL1/NCL	39
GO:0050730	regulation of peptidyl-tyrosine phosphorylation	61/3185	225/18888	6.9996e-05	0.00167936	0.0012409	VEGFA/HES1/IL6R/PTPN11/ACVR1/ADAM17/HGF/LIF/NRP1/PRKCD/LRP8/SOCS1/SOCS3/CD44/EGFR/ERBB4/NEDD9/YES1/SRCIN1/ANGPT4/AREG/ARHGEF2/CD36/DLG3/DUSP22/EFNA1/EFNA5/EPHA4/FGF10/FGF8/FLT3/GATA1/GRM5/IL31RA/IL4/IL5/IL6/IL6ST/IL7/INPP5F/ITGB2/JAK2/KIT/LILRA5/LILRB4/NTF3/OSBP/PLCG2/PLPP3/PTK2B/PTPRJ/RICTOR/SEMA4D/SFRP1/TSLP/VTN/ZFYVE28/PRNP/SOCS5/TSG101/NCL	61
GO:0010927	cellular component assembly involved in morphogenesis	41/3185	135/18888	7.24949e-05	0.00173263	0.00128025	MFSD14A/PIKFYVE/SMAD4/TTN/PDGFRB/PRKAR1A/TBPL1/DICER1/PALS1/ACTL7A/AKAP13/ANK2/CASQ1/CCDC42/CD9/GARIN1A/FIG4/ITGB4/KRT19/LMOD1/LMOD3/MEF2A/MYBPH/MYPN/NECTIN2/PGM5/PROX1/RFX2/SPPL2C/TENM4/TLR2/TMOD2/TMOD4/TMPRSS12/TNNT2/VPS13B/ZPBP/ZPBP2/CFL2/PAFAH1B1/WDR1	41
GO:0043523	regulation of neuron apoptotic process	65/3185	244/18888	7.33253e-05	0.0017432	0.00128807	FOXO3/MEF2C/CPEB4/GSK3B/MCL1/NRP1/ATM/CASP3/MYBL2/PARP1/POU4F1/RASA1/TGFB2/CCND1/NR3C1/TRIM2/HIF1A/MMP2/TRAF7/ADAM8/CASP14/CHL1/DDIT3/DKK1/FGF8/FOXQ1/FZD1/G6PD/GCH1/GDF5/HYOU1/IL6ST/ITGA1/JAK2/KDR/NR4A2/NTF3/NTRK2/NUPR1/PCDHGC3/PCDHGC4/PCDHGC5/PCSK9/PIK3CA/PLXND1/PPARGC1A/PRKCG/PRKN/PTK2B/ROCK1/SLC1A1/SNCB/TERT/TFAP2B/VSTM2L/EGLN3/F2R/OXR1/PRNP/BCL2L11/BTG2/CDK5R1/MAP2K4/RAD21/VPS54	65
GO:0001678	intracellular glucose homeostasis	48/3185	166/18888	7.34984e-05	0.0017432	0.00128807	PPP3CA/PTPRN2/SOX4/FOXO3/PIK3R1/NUCKS1/OGT/PRKAA1/SMAD4/LRRC8D/PPP3CB/CFTR/IGF1R/IRS2/SMAD2/HIF1A/ABCA12/ABCC8/ACE/ANO1/CCDC186/CYP7A1/EFNA5/FOXA2/FOXA3/FOXO1/GCK/GJB6/GPER1/ICAM1/KLF7/LIN28A/LRP5/LRRC8A/NGFR/NR1D1/OSBP/PDE8B/PIK3CA/PPARGC1A/SERPINF1/SLC12A7/SMAD3/TIAM1/TRPM4/ZBTB20/SELENOT/XBP1	48
GO:0070542	response to fatty acid	22/3185	57/18888	7.42547e-05	0.00175444	0.00129637	IRS1/FOXO3/HES1/PTGS2/LDLR/CDK4/ACSL1/CD36/CLDN1/FFAR1/FOXO1/ILDR1/KCNK4/PDK4/PIK3CA/PTAFR/SCD/SOX9/SREBF1/TBXAS1/TLR2/ZC3H12A	22
GO:0001704	formation of primary germ layer	40/3185	131/18888	7.73323e-05	0.00182024	0.00134499	SMAD1/GJA1/ACVR1/CTR9/DUSP5/HMGA2/WNT5A/KLF4/PRKAR1A/SNAI1/COL5A1/FZD7/MIXL1/MMP14/NANOG/POU5F1/SMAD2/SOX2/FOXC1/HSBP1/MMP2/MYH9/AXIN1/COL11A1/COL6A1/CRB2/DKK1/HOXA11/ITGA2/ITGB2/ITGB4/ITGB5/KDM6B/LAMB1/POFUT2/SMAD3/TBX19/VTN/DUSP2/BMPR1A	40
GO:0008360	regulation of cell shape	42/3185	140/18888	8.1334e-05	0.0019072	0.00140925	VEGFA/BRWD1/LPAR1/DNMBP/MYH10/MYO10/RHOQ/CFDP1/FERMT2/GNA13/PLXNA1/SHROOM3/F11R/RASA1/RAC1/MSN/MYH9/ALDOA/ANXA1/ATP10A/CCL24/CDC42EP4/FBLIM1/FGD2/FGD3/FGD6/FMNL3/ITGB2/KDR/KIT/PLXNA3/PLXNA4/PLXNC1/PLXND1/PTK2B/SEMA4D/NHERF1/SYNE3/ARHGAP35/BAMBI/CRK/WDR1	42
GO:0007492	endoderm development	29/3185	85/18888	8.37498e-05	0.00195647	0.00144565	TNRC6A/CTR9/DUSP5/HMGA2/SMAD4/NOTCH1/COL5A1/MIXL1/MMP14/NANOG/POU5F1/SMAD2/SOX2/HSBP1/MMP2/MYH9/BPTF/COL11A1/COL6A1/DKK1/FGF8/ITGB2/ITGB5/LAMB1/SMAD3/VTN/DUSP2/LAMC1/BMPR1A	29
GO:0003151	outflow tract morphogenesis	28/3185	81/18888	8.48984e-05	0.00197588	0.00145999	VEGFA/HES1/MEF2C/NRP1/SMAD4/TGFBR2/WNT5A/NIPBL/NOTCH1/ILK/JAG1/ROBO2/TGFB2/FOXC1/PITX2/HIF1A/ATF2/CITED2/DHRS3/FGF8/FZD1/NPY1R/NRP2/PLXND1/SOX18/SMAD6/BMPR1A/RBPJ	28
GO:0030833	regulation of actin filament polymerization	41/3185	136/18888	8.70893e-05	0.00201397	0.00148814	ADD3/BAG4/CAPZA1/FER/PRKCD/SPTBN1/SSH2/TWF1/ARF6/RASA1/ADD2/ARPC5L/BIN1/CCL24/CCL26/CCR7/CDC42EP4/ESAM/CYRIA/FCHSD1/GSN/HIP1R/KANK1/KIRREL1/LATS1/LMOD1/LMOD3/MEGF9/PAK3/PTK2B/RICTOR/SCIN/SNX9/SPTB/SPTBN2/SPTBN5/SVIL/TMOD2/TMOD4/VILL/CAPZB	41
GO:0007548	sex differentiation	74/3185	288/18888	8.71833e-05	0.00201397	0.00148814	MERTK/VEGFA/CSDE1/FOXO3/GJA1/HMGB2/PTPN11/RNF38/SMAD5/ESR1/FER/FGF9/SMAD4/TNFSF10/WNT5A/ATM/CASP3/CBX2/CD2AP/LHFPL2/NIPBL/NOTCH1/MMP14/ROBO2/TGFB2/FOXC1/UBE3A/MMP2/PLEKHA1/ACE/ADAM2/ADAM21/ADAM32/AGO4/AMHR2/ANG/ARID4A/ASB1/BCL2L2/BIK/CGA/CITED2/CYP19A1/DHCR24/DHH/DMRT3/EREG/FGF10/FGF8/GATA1/GDF9/HOXA11/HSD17B3/IDH1/IL1A/INHBB/KDR/KIT/LFNG/LHX9/MAMLD1/NEUROG1/NOS3/NUPR1/REN/ROR2/SFRP1/SHH/SOX9/SPO…	74
GO:0015749	monosaccharide transmembrane transport	38/3185	123/18888	8.7536e-05	0.00201462	0.00148862	IRS1/PIK3R1/POU4F2/PTPN11/SESN2/TSC1/ARPP19/RHOQ/SLC5A3/IRS2/YES1/NFE2L2/ACE/CLIP3/GIP/GRB10/MEF2A/OCLN/PPBP/PTH/RAB4B/RNASEL/RTN2/SLC27A1/SLC2A10/SLC2A11/SLC2A12/SLC2A14/SLC2A3/SLC2A4/SLC45A1/SLC5A1/SLC5A10/SLC5A4/TERT/TRARG1/TRIB3/APPL1	38
GO:0032526	response to retinoic acid	34/3185	106/18888	8.87392e-05	0.00203478	0.00150352	ABCA1/GDAP1/GSK3B/WNT5A/ATM/KLF4/FZD7/YES1/MMP2/CD38/CYP26A1/DKK1/DNAAF2/FZD10/GJB2/HOXA2/IGFBP2/LRAT/LTK/PTK2B/RARG/RORB/RXRB/SERPINF1/SETX/SLC6A4/SOX9/SREBF1/TEAD2/TNC/WNT10B/WNT7B/WNT9A/MICB	34
GO:0072659	protein localization to plasma membrane	75/3185	293/18888	8.94192e-05	0.00204283	0.00150947	CDH1/PIK3R1/ACSL3/BAG4/PHAF1/HYCC2/RHOQ/SPTBN1/WNK1/PICALM/PREPL/RAB10/TMED2/ACTB/ARF6/ARL6IP5/CDH2/EGFR/F11R/MMP14/HYCC1/GPR158/PALS1/PIGW/RAB8B/ZDHHC5/ABCA12/AFDN/AGR2/ANK2/ATP2B4/CACNB3/CLIP3/CRB3/FYB2/GPER1/TAMALIN/GRIP2/IKBKB/JUP/LAMA5/LRP1/LRP6/NUMB/OPTN/PLEKHF1/PPP2R5A/PRKG2/RAB26/RAB3C/RAB3D/RAB40A/RAPGEF2/RHBDF2/ROCK1/SCN3B/NHERF1/SQSTM1/TNIK/TRARG1/TSPAN15/TSPAN5/VAMP5/ATP1B3/FCHO2/GAK/…	75
GO:0050890	cognition	81/3185	322/18888	9.05633e-05	0.00206139	0.00152318	MEF2C/PTEN/TSC1/CCND2/CPEB3/EP300/PTGS2/CASP3/HOXA1/LDLR/NIPBL/PICALM/PPP3CB/SETD5/ARL6IP5/EGFR/NEDD9/ATXN1/GPR158/UBE3A/YTHDF1/FOS/HIF1A/ABCA7/ABCC8/ACSS2/ADAM2/ADGRB3/ATP8A1/BCHE/BTBD9/C5AR1/CHL1/CHRNA7/DBH/DKK1/DOP1B/DRD5/GIP/GRIA1/GRM5/HMGCR/JAKMIP1/KCNK4/KIT/KMT2A/MGAT3/NEUROD2/NEUROG1/NLGN4Y/NTF3/NTRK2/NTSR1/PDE8B/PJA2/PRKCG/PRKN/RAPGEF3/RCAN1/SERPINF1/SHANK1/SHROOM4/SLC1A1/SLC1A4/SLC2A4/SL…	81
GO:0010975	regulation of neuron projection development	109/3185	460/18888	9.17093e-05	0.00207986	0.00153683	CXCL12/EZH2/PPP3CA/VEGFA/NTRK3/CDH1/HES1/LPAR1/MAP1B/POU4F2/PTEN/SEMA6D/EIF4G2/EP300/GSK3B/MDM2/NRP1/RNF6/TMEM30A/WNT5A/AP2A1/KLF4/LRP8/MYLIP/NDEL1/PLXNA1/SKIL/TMEM106B/TWF1/ARF6/CAMK1D/CDH2/IGF1R/KREMEN1/ROBO2/CAMSAP2/NFE2L2/RAB21/SRCIN1/UBE3A/YTHDF1/ADCY6/ADGRB3/APBB1/ATP1B2/CD38/CUL7/DDR1/DKK1/DPYSL5/EFNA1/EFNA5/EPHA4/FUT9/FZD1/GFAP/HDAC6/INPP5F/KANK1/KHDC3L/KIF13B/L1CAM/LRRK2/LTK/LZTS3/MAP2/N…	109
GO:0030010	establishment of cell polarity	45/3185	154/18888	9.26178e-05	0.00208873	0.00154338	FSCN1/GJA1/HES1/MAP1B/SPRY2/WEE1/GSK3B/MAD2L1/WNT5A/NDEL1/RAB10/ARF6/IGF1R/RAP1B/RIPOR2/MSN/MYH9/CCL19/CCR7/CDH5/CORO7/CRB2/CRTAM/CYTH1/CYTH3/FGF10/FRMD4B/GSN/INSC/KANK1/LLGL2/MCPH1/MISP/NUMA1/PLEKHG3/RICTOR/ROCK1/SDCCAG8/SH3BP1/SHH/NHERF1/UST/CRK/GBF1/PAFAH1B1	45
GO:0035967	cellular response to topologically incorrect protein	33/3185	102/18888	9.27725e-05	0.00208873	0.00154338	PIK3R1/CREBZF/HSPD1/KLHL15/PPP1R15B/SERP1/TMED2/YOD1/PARP8/CCND1/NFE2L2/ABCA7/AGR2/ATF6/CTH/DDIT3/DNAJB14/DNAJB9/EIF2AK3/ERMP1/FICD/HDAC6/HERPUD1/HSPA1A/HSPA5/OPTN/PRKN/EIF2S1/TMBIM6/BCL2L11/DNAJB12/TMEM33/XBP1	33
GO:0060837	blood vessel endothelial cell differentiation	9/3185	14/18888	9.65128e-05	0.00215905	0.00159534	NRP1/NOTCH1/DLL1/HEY1/KDR/LIPA/PROX1/FOXJ2/RBPJ	9
GO:0003176	aortic valve development	18/3185	43/18888	9.65911e-05	0.00215905	0.00159534	RB1/TGFBR2/DLL4/NOTCH1/SNAI1/JAG1/ROBO2/SMAD2/BMP2/CDH11/EFNA1/GATA5/HEY1/NOS3/ROCK1/SOX9/SMAD6/RBPJ	18
GO:2001233	regulation of apoptotic signaling pathway	96/3185	396/18888	9.70951e-05	0.00216254	0.00159792	CXCL12/MUC1/MYC/APAF1/HMGB2/SERINC3/TNFAIP3/ACVR1/BID/BRCA1/DDX3X/GSK3B/HGF/MCL1/MDM2/NRP1/PMAIP1/PRKCD/PTGS2/RB1/SFPQ/STRADB/TNFSF10/TRAP1/WNT5A/BECN1/FEM1B/GNAI2/NACC2/PARP1/PLAGL2/PPP2R1B/SERPINE1/SKIL/SNAI1/CD44/NFE2L2/HIF1A/MMP2/TRAF7/ACKR3/ARHGEF2/AVP/BCL2L2/CTH/DAPK2/DBH/DDIT3/EIF2AK3/FGF10/FZD1/GATA1/GPER1/HERPUD1/HMOX1/HSPA1A/HSPA1B/HYOU1/ICAM1/IL1A/IL7/INHBB/ITPRIP/JAK2/LCK/LRRK2/MAP2K5…	96
GO:0051146	striated muscle cell differentiation	79/3185	313/18888	9.76059e-05	0.00216615	0.00160059	EZH2/PPP3CA/VEGFA/MEF2C/TSC1/ACVR1/HNRNPU/RB1/SMAD4/TTN/BCL9/CASP3/NOTCH1/PDGFRB/PPP3CB/PRKAR1A/CDH2/FZD7/KLF5/MMP14/NLN/RIPOR2/SKI/MYH9/SMO/ADGRB3/AKAP13/ASB2/BARX2/BHLHE41/BMP2/CASQ1/CD9/CDON/CEACAM5/COL6A1/CTDP1/CXCL9/DKK1/DLL1/DMPK/DYRK1B/FOXP1/G6PD/GDF15/KCNH1/KDM6B/KRT19/LMOD1/LMOD3/MEF2A/MYBPH/MYOD1/MYPN/PGM5/PLD3/POPDC2/PPARA/PROX1/RCAN1/SCGB3A1/SGCD/SHH/SMYD1/SORBS2/SPAG9/TBX5/TMOD2/TMOD…	79
GO:0002053	positive regulation of mesenchymal cell proliferation	13/3185	26/18888	0.000101497	0.00222864	0.00164676	MYC/FGF9/TGFBR2/WNT5A/IRS2/STAT1/SMO/ARHGAP5/KDR/LRP5/SHH/SOX9/BMPR1A	13
GO:0003181	atrioventricular valve morphogenesis	13/3185	26/18888	0.000101497	0.00222864	0.00164676	SOX4/ACVR1/MDM2/SMAD4/TGFBR2/NOTCH1/TGFB2/BMP2/EFNA1/HEY1/TBX5/SMAD6/BMPR1A	13
GO:0050926	regulation of positive chemotaxis	13/3185	26/18888	0.000101497	0.00222864	0.00164676	CXCL12/VEGFA/NTRK3/CXCL8/ANGPT2/CCR4/FGF10/ITGA2/KDR/NTF3/SMAD3/VEGFD/F3	13
GO:0043491	phosphatidylinositol 3-kinase/protein kinase B signal transduction	76/3185	299/18888	0.000102847	0.00225031	0.00166278	IRS1/MERTK/NTRK3/PIK3R1/PTEN/SESN2/SPRY2/BAG4/FER/HGF/MFHAS1/MTDH/PIK3R4/PTPN13/BECN1/CD2AP/FERMT2/PDGFRB/SH2B3/EGFR/ERBB4/IGF1R/ILK/IRS2/TGFB2/UBE3A/PLEKHA1/ADAM8/C1QTNF1/CCL19/CCR7/CD160/COL6A1/CRNN/CRYBA1/DDIT3/EXTL3/FAM110C/FLT3/GAB2/GCNT2/GDF15/GPER1/HCST/INPP5F/JAK2/KDR/KIT/LIN28A/LOX/LTK/MEIS3/MIR34C/NDP/NTRK2/P2RX4/PIK3CA/PLK3/PPARA/PREX2/PTK2B/PTPRJ/RAPGEF3/RASGRP1/RGL2/RICTOR/SEMA4D/SES…	76
GO:0035050	embryonic heart tube development	29/3185	86/18888	0.000106217	0.00231591	0.00171125	GJA1/HES1/MEF2C/ACVR1/TGFBR2/WNT5A/MIB1/NOTCH1/TMED2/FOXC1/PITX2/HIF1A/SMO/ASB2/C2CD3/CCDC103/CITED2/DLL1/ECE1/FGF8/IFT122/CIMAP3/PLXNA4/RYR2/SHH/SMAD3/SOX18/TEAD2/VANGL2	29
GO:0030316	osteoclast differentiation	34/3185	107/18888	0.000109247	0.0023576	0.00174205	PPP3CA/KLF10/PIK3R1/POU4F2/TMEM64/IREB2/POU4F1/PPARGC1B/NEDD9/FOS/BMP2/CCN4/CSF1/DCSTAMP/EFNA2/EEIG1/FOXP1/GAB2/IAPP/IL17A/IL4/LILRB4/LRRC17/MAFB/SFRP1/SH3PXD2A/TF/TFE3/TLR4/TMEM178A/GLO1/GPR137B/PAFAH1B1/FBN1	34
GO:1905314	semi-lunar valve development	19/3185	47/18888	0.000109578	0.0023576	0.00174205	RB1/TGFBR2/DLL4/NOTCH1/SNAI1/JAG1/ROBO2/SMAD2/TGFB2/BMP2/CDH11/EFNA1/GATA5/HEY1/NOS3/ROCK1/SOX9/SMAD6/RBPJ	19
GO:0046661	male sex differentiation	49/3185	173/18888	0.000109582	0.0023576	0.00174205	CSDE1/GJA1/HMGB2/RNF38/SMAD5/ESR1/FER/FGF9/SMAD4/TNFSF10/WNT5A/CD2AP/LHFPL2/MMP14/TGFB2/PLEKHA1/ACE/ADAM2/ADAM21/ADAM32/AGO4/AMHR2/ARID4A/ASB1/BCL2L2/BIK/CITED2/DHCR24/DHH/DMRT3/FGF10/FGF8/GATA1/HOXA11/HSD17B3/IL1A/INHBB/KIT/LHX9/MAMLD1/NUPR1/REN/ROR2/SFRP1/SHH/SOX9/ARID4B/BCL2L11/BMPR1A	49
GO:0032922	circadian regulation of gene expression	25/3185	70/18888	0.000109938	0.0023576	0.00174205	HNRNPU/OGT/PPP1CC/PER2/BHLHE40/RORA/TOP1/BMAL1/BHLHE41/GFPT1/ID4/KDM5A/KMT2A/NGFR/NPAS2/NR1D1/PER1/PML/PPARA/PPARGC1A/RORC/ZPBP2/CRY2/BMAL2/CLOCK	25
GO:0050731	positive regulation of peptidyl-tyrosine phosphorylation	47/3185	164/18888	0.000110083	0.0023576	0.00174205	VEGFA/HES1/IL6R/PTPN11/ACVR1/ADAM17/HGF/LIF/NRP1/LRP8/CD44/ERBB4/NEDD9/YES1/SRCIN1/ANGPT4/AREG/ARHGEF2/CD36/DLG3/EFNA1/EFNA5/EPHA4/FGF10/FGF8/FLT3/GATA1/GRM5/IL31RA/IL4/IL5/IL6/IL6ST/JAK2/KIT/LILRA5/NTF3/OSBP/PLCG2/PLPP3/PTK2B/PTPRJ/RICTOR/SEMA4D/TSLP/VTN/PRNP	47
GO:0030330	DNA damage response, signal transduction by p53 class mediator	26/3185	74/18888	0.000110406	0.0023576	0.00174205	MUC1/SOX4/FOXO3/SESN2/DYRK1A/E2F7/KMT5A/MDM2/PMAIP1/ATM/SNAI1/CD44/CDKN1A/MYO6/PPM1D/HIC1/ING4/NDRG1/PLK3/PML/RPS6KA6/SPRED1/TFAP4/DDX5/ZNF385A/NPM1	26
GO:0097193	intrinsic apoptotic signaling pathway	80/3185	319/18888	0.000111173	0.00236586	0.00174815	CXCL12/MUC1/MYC/APAF1/PIK3R1/POU4F2/SERINC3/BID/BRCA1/CHAC1/DDIT4/DDX3X/EP300/MCL1/MDM2/MSH6/PDCD10/PMAIP1/PRKCD/PTGS2/SFPQ/TRAP1/ATM/BECN1/CASP3/NACC2/PARP1/PLAGL2/POU4F1/SKIL/SNAI1/TNFRSF10B/ARL6IP5/CD44/CDKN1A/NFE2L2/HIF1A/MMP2/ACKR3/ARHGEF2/ATF2/BCL2A1/BCL2L2/DAPK2/DDIT3/EIF2AK3/FZD1/HERPUD1/HIC1/HSPA1A/HYOU1/IFI16/ITPR1/JAK2/JMY/LCK/LRRK2/NUPR1/PLEKHF1/PML/PRKN/RNF183/RNF186/SEPTIN4/NHERF1/S…	80
GO:0038083	peptidyl-tyrosine autophosphorylation	10/3185	17/18888	0.000112476	0.00238233	0.00176033	VEGFA/DYRK1A/EGFR/IGF1R/AATK/DDR1/KDR/LCK/LTK/PTK2B	10
GO:0010717	regulation of epithelial to mesenchymal transition	37/3185	120/18888	0.000112714	0.00238233	0.00176033	EZH2/PTEN/SPRY2/ACVR1/SDCBP/SMAD4/TGFBR2/ZNF703/FERMT2/FOXA1/NOTCH1/SNAI1/JAG1/SMAD2/TGFB2/FOXC1/WWTR1/ADAM8/BMP2/CRB2/EFNA1/EPHA4/FOXA2/GCNT2/IL17RD/IL6/LDLRAD4/POFUT2/RGCC/SFRP1/SMAD3/SPRED1/TBX5/TIAM1/VASN/BAMBI/QKI	37
GO:0051098	regulation of binding	63/3185	238/18888	0.000114335	0.00240839	0.00177958	HES1/HMGB2/POU4F2/GSK3B/HMGA2/NRP1/NUCKS1/PRKCD/RB1/ATP2A2/BTBD1/HABP4/MAPK8/PER2/POU4F1/RNF220/ACTB/CDKN1A/SMAD2/ADD2/FOXC1/RIPOR2/SKI/SMO/BMP2/CCPG1/CLIC2/CTNNBIP1/DACT1/DKK1/EPHA4/GATA1/HIP1R/HMBOX1/IFI16/JAK2/LRP1/LRRK2/MAP2/MDFI/PBXIP1/PCSK9/PRKN/RAPGEF2/ROCK1/SLPI/TAF1/TERT/TFAP4/TIAM1/TMC8/TRIB3/VTN/XIRP1/AKTIP/BAMBI/CRK/E2F1/LRPAP1/RAN/TMBIM6/ZBTB7A/AURKA	63
GO:0008202	steroid metabolic process	82/3185	329/18888	0.000114799	0.00241001	0.00178078	HMGCS1/STS/ABCA1/ADM/AMACR/ESR1/PRKAA1/ERLIN1/H6PD/LDLR/SNAI1/CFTR/IGF1R/NR3C1/RORA/PLEKHA1/ABCA5/ACBD3/ACOT8/APOC1/APOL2/ASAH1/BAAT/BMP2/CGA/CLCN2/CYP19A1/CYP21A2/CYP26A1/CYP2E1/CYP39A1/CYP3A5/CYP51A1/CYP7A1/CYP7B1/DHCR24/DHCR7/DHH/FDFT1/FGF23/G6PD/GC/HMGCR/HSD11B1/HSD17B3/HSD17B7/HSD3B2/HSD3B7/IL1A/IL4/INSIG1/INSIG2/KIT/LEPR/LIPA/LRP5/LSS/MSMO1/NPC1/NR1D1/OSBP/PCSK9/PDE8B/PROX1/RDH5/REST/RORC/S…	82
GO:0045936	negative regulation of phosphate metabolic process	92/3185	378/18888	0.000115418	0.00241485	0.00178435	NTRK3/PTEN/SPRY2/ARPP19/DDIT4/GSK3B/HGF/HNRNPU/MFHAS1/PPP1R15B/PRDX3/PRKCD/PTPN13/RB1/YWHAE/PARP1/PRKAR1A/SOCS1/SOCS3/TMED2/CDKN1A/IRS2/SWAP70/GADD45A/SRCIN1/WWTR1/SMO/APOC1/BMP2/CDA/CDKN1C/CTDSP2/DKK1/DNAJC3/DUSP16/DUSP22/DUSP6/EPHA1/FKBP8/FOXA2/GRB10/HIPK3/IBTK/IKBKB/INPP5F/KIRREL1/LATS1/LILRB4/LPCAT1/LRP5/LRP6/LRRK2/NNT/NTF3/NUPR1/OCLN/PDCD4/PDE4D/PIP5KL1/PLPP3/PPARA/PPM1E/PPP2R5A/PRKN/PTPRJ/P…	92
GO:0001667	ameboidal-type cell migration	116/3185	498/18888	0.000118244	0.00246567	0.0018219	VEGFA/GJA1/MEF2C/PTEN/PTPN11/SEMA6D/ACVR1/ADAM17/BAG4/FER/FUT8/NRP1/NUS1/PDCD10/PIK3C2A/PTGS2/SMAD4/TGFBR2/WNT5A/ADAM9/DLL4/GNA13/KLF4/NOTCH1/SNAI1/ZFAND5/ANGPT2/ARF6/CDH2/ERBB4/ILK/IRS2/MIXL1/SP1/TGFB2/GADD45A/NFE2L2/PITX2/RAC1/HIF1A/MYH9/SMO/ANGPT4/ANXA1/APOH/ARHGAP5/ATP2B4/CDH5/CLEC14A/CRB2/CYGB/EFNA1/EGR3/EPHB4/FGF10/FGF16/FGF4/FGF8/FOXP1/GBX2/HDAC6/HMOX1/IL4/ITGA2/ITGB4/JUP/KANK1/KDR/KIT/LAM…	116
GO:0002062	chondrocyte differentiation	36/3185	116/18888	0.000119661	0.00248296	0.00183468	MEF2C/PTPN11/FGF9/GLG1/HMGA2/RB1/TGFBR2/CCN2/CREB3L2/LNPK/TRPS1/HIF1A/ADAMTS12/ATF2/BMP2/CCN4/COL11A1/COL3A1/CYTL1/EIF2AK3/GDF5/HOXA11/NKX3-2/PRKG2/PTH/RARG/SCIN/SMAD3/SOX5/SOX9/WNT10B/WNT9A/NFIB/RUNX3/BMPR1A/MEF2D	36
GO:0051693	actin filament capping	17/3185	40/18888	0.000119872	0.00248296	0.00183468	ADD3/CAPZA1/SPTBN1/TWF1/ADD2/GSN/LMOD1/LMOD3/SCIN/SPTB/SPTBN2/SPTBN5/SVIL/TMOD2/TMOD4/VILL/CAPZB	17
GO:0010563	negative regulation of phosphorus metabolic process	92/3185	379/18888	0.000127613	0.00262599	0.00194037	NTRK3/PTEN/SPRY2/ARPP19/DDIT4/GSK3B/HGF/HNRNPU/MFHAS1/PPP1R15B/PRDX3/PRKCD/PTPN13/RB1/YWHAE/PARP1/PRKAR1A/SOCS1/SOCS3/TMED2/CDKN1A/IRS2/SWAP70/GADD45A/SRCIN1/WWTR1/SMO/APOC1/BMP2/CDA/CDKN1C/CTDSP2/DKK1/DNAJC3/DUSP16/DUSP22/DUSP6/EPHA1/FKBP8/FOXA2/GRB10/HIPK3/IBTK/IKBKB/INPP5F/KIRREL1/LATS1/LILRB4/LPCAT1/LRP5/LRP6/LRRK2/NNT/NTF3/NUPR1/OCLN/PDCD4/PDE4D/PIP5KL1/PLPP3/PPARA/PPM1E/PPP2R5A/PRKN/PTPRJ/P…	92
GO:0031333	negative regulation of protein-containing complex assembly	43/3185	147/18888	0.000127623	0.00262599	0.00194037	ADD3/CAPZA1/CSNK1A1/DDX3X/DYRK1A/EP300/GSK3B/HSPA8/PRKCD/SPTBN1/SSH2/TWF1/ADD2/CDH5/CLDN7/CLIP3/CTNNBIP1/DACT1/DKK1/GSN/HDAC6/HIP1R/HSPA5/IAPP/KANK1/LMOD1/LMOD3/MAP2/SCIN/SOST/SOX9/SPTB/SPTBN2/SPTBN5/SVIL/TMC8/TMOD2/TMOD4/ULK1/VILL/ZNF827/PTGER4/CAPZB	43
GO:0031960	response to corticosteroid	45/3185	156/18888	0.000129083	0.00263856	0.00194966	FOXO3/ADM/DDIT4/HNRNPU/PTGS2/ADAM9/CASP3/PARP1/CDKN1A/EGFR/EIF4E/IGF1R/AGL/NR3C1/FOS/ABCA3/ACE/ANXA1/AREG/BCHE/CLDN1/FLT3/GJB2/GPER1/HDAC6/HSD3B2/IGFBP2/IL22/IL6/JAK2/KLF9/MYOD1/PIK3CA/PTAFR/PTGDS/PTPRU/REST/SCNN1D/SERPINF1/SLC12A3/TFAP4/TRIM63/WNT7B/RAN/BCL2L11	45
GO:0032368	regulation of lipid transport	45/3185	156/18888	0.000129083	0.00263856	0.00194966	PTPN11/ABCA1/NUS1/PRKCD/TMEM30A/SEC24A/IRS2/MAP2K6/ABCA12/ABCA3/ABCA5/ABCA7/ABCA8/ABCG8/ACSL1/ACSL5/APOC1/ATP8A1/AVPR1B/C1QTNF1/CYP19A1/GDF9/IL1A/KDM5B/LIPG/LRAT/LRP1/NFKBIA/NTSR1/P2RX4/PCSK9/PLA2G10/PLTP/POMC/PPARA/PRKN/PTGES/REN/SHH/SPP1/SREBF2/TTC39B/CRY2/DENND5B/LAMTOR1	45
GO:1902806	regulation of cell cycle G1/S phase transition	57/3185	211/18888	0.000131823	0.00268088	0.00198092	EZH2/MUC1/PTEN/WEE1/ACVR1/ADAM17/BCL7B/BID/CCND2/CCNE1/CCNE2/CDC6/DDX3X/E2F7/MDM2/RB1/RRM2/SASS6/SDE2/ATM/KLF4/PBRM1/RPA2/ACTB/CDKN1A/EGFR/JADE1/SOX2/CCND1/TFDP1/APBB1/ATP2B4/BCL7A/GPR15LG/CRNN/CTDSP2/DACT1/FGF10/FHL1/GLI1/KMT2E/MN1/PLCG2/PLK3/PML/RBL2/RGCC/STOX1/TAF1/TCIM/TERT/E2F1/FBXO31/ARID1A/APPL1/ARID1B/DDR2	57
GO:0007159	leukocyte cell-cell adhesion	100/3185	419/18888	0.000132016	0.00268088	0.00198092	CXCL12/CBFB/PPP3CA/SOX4/FOXO3/FUT4/HES1/PTPN11/HSPD1/SLC7A1/TGFBR2/WNK1/BCL6/CASP3/KLF4/NFAT5/PAWR/PBRM1/PRKAR1A/SOCS1/ACTB/CD44/F11R/YES1/ADD2/PELI1/RC3H1/RIPOR2/MSN/ADAM8/ANXA1/AP3D1/ASCL2/CCL19/CCL25/CCR2/CCR7/CD160/CD177/CD1D/CD27/CD276/CD46/CERCAM/CRTAM/DTX1/DUSP22/EGR3/FGL2/FUT9/HLA-DMA/HLA-DRB5/ICAM1/IGFBP2/IL1A/IL4/IL6/IL6ST/IL7/ITGB2/JAK2/JAK3/LAPTM5/LCK/LGALS9/LGALS9B/LGALS9C/LILRB4/LRR…	100
GO:0051384	response to glucocorticoid	40/3185	134/18888	0.000133734	0.00270227	0.00199673	FOXO3/ADM/DDIT4/HNRNPU/PTGS2/ADAM9/CASP3/CDKN1A/EGFR/EIF4E/IGF1R/AGL/NR3C1/FOS/ABCA3/ACE/ANXA1/AREG/BCHE/CLDN1/FLT3/GJB2/HDAC6/HSD3B2/IGFBP2/IL22/IL6/JAK2/KLF9/MYOD1/PIK3CA/PTAFR/PTGDS/PTPRU/REST/SERPINF1/TFAP4/TRIM63/WNT7B/BCL2L11	40
GO:1901879	regulation of protein depolymerization	29/3185	87/18888	0.000133939	0.00270227	0.00199673	ADD3/MAP1B/CAPZA1/SPTBN1/TAOK1/TWF1/SWAP70/ADD2/CAMSAP2/ARHGEF2/GSN/HDAC6/LMOD1/LMOD3/PIK3CA/PLEKHH2/SCIN/SH3BP1/SPTB/SPTBN2/SPTBN5/SVIL/TMOD2/TMOD4/TRPV4/VILL/CFL2/WDR1/CAPZB	29
GO:0051258	protein polymerization	73/3185	287/18888	0.00013616	0.00273818	0.00202327	ADD3/MAP1B/BAG4/CAPZA1/DYRK1A/FER/PDE4DIP/PRKCD/SPTBN1/SSH2/ZNF207/MZT1/NDEL1/TWF1/ARF6/RASA1/ADD2/CAMSAP2/RAC1/ANG/ANKRD53/ARPC5L/BIN1/CASQ1/CCL24/CCL26/CCR7/CDC42EP4/CDH5/CLIP3/CORO7/ESAM/CYRIA/FCHSD1/GSN/HIP1R/HSPA1A/HSPA1B/JAK2/KANK1/KIRREL1/KRT5/LATS1/LMOD1/LMOD3/MAP2/MEGF9/NUMA1/OCLN/PAK3/PRKN/PTK2B/RICTOR/SCIN/SLC39A12/SNX9/SPIRE1/SPTB/SPTBN2/SPTBN5/SVIL/TMOD2/TMOD4/TPPP3/TRPV4/TUBGCP6/VIL…	73
GO:0003158	endothelium development	42/3185	143/18888	0.000137612	0.00275845	0.00203824	VEGFA/ACVR1/CLIC4/NRP1/PDCD10/SMAD4/DLL4/NOTCH1/F11R/JAG1/ACVR2B/RAP1B/MSN/ADAMTS12/AFDN/CDH5/CLDN1/DLL1/FOXP1/FZD1/HAPLN2/HEY1/ICAM1/IKBKB/KDM6B/KDR/LIPA/NDP/PDE2A/PDE4D/PROX1/RAPGEF2/RAPGEF3/RHOB/ROBO4/ROCK1/SOX18/TJP3/ZEB1/FOXJ2/GSTM3/RBPJ	42
GO:0022600	digestive system process	33/3185	104/18888	0.000141114	0.00281955	0.00208339	PPP3CA/WNK1/IREB2/LDLR/F11R/ABCG8/AQP5/CD36/CEL/CHRM3/COPA/FABP1/FGF10/GCNT3/HIP1R/HRH2/IL17A/INAVA/LIPA/MUC4/MUC6/NEUROG1/NPC1/PNLIP/SERPINA3/SLC26A7/SLC5A1/SOAT2/SOX9/TFF2/TLR4/UGCG/WNK3	33
GO:0048562	embryonic organ morphogenesis	75/3185	297/18888	0.000141973	0.00282763	0.00208936	GJA1/HES1/MEF2C/SPRY2/ACVR1/FGF9/HOXA5/TGFBR2/WNT5A/CTHRC1/FOXG1/FRZB/HOXA1/MIB1/NIPBL/NOTCH1/TMED2/MMP14/MYO6/SMAD2/FZD6/RPL38/HIF1A/SMO/ASB2/ATOH1/C2CD3/CCDC103/CITED2/COL11A1/CRB2/DLL1/DLX5/EFNA1/FBN2/FGF10/FGF8/FOXI1/GBX2/GJB6/GLI1/GRHL3/HOXA11/HOXA2/HOXB1/INSIG1/INSIG2/MAFB/MDFI/MYO3B/MYO7A/NEUROG1/NKX3-2/PROX1/RARG/RYR2/SHH/NHERF1/SMAD3/SOBP/SOX18/SOX9/STOX1/TBX15/TEAD2/TULP3/USH1C/VANGL2/W…	75
GO:1901880	negative regulation of protein depolymerization	25/3185	71/18888	0.000142778	0.00283458	0.0020945	ADD3/MAP1B/CAPZA1/SPTBN1/TAOK1/TWF1/SWAP70/ADD2/CAMSAP2/ARHGEF2/GSN/HDAC6/LMOD1/LMOD3/PIK3CA/PLEKHH2/SCIN/SPTB/SPTBN2/SPTBN5/SVIL/TMOD2/TMOD4/VILL/CAPZB	25
GO:0042060	wound healing	102/3185	430/18888	0.000145315	0.00287577	0.00212493	PPP3CA/MERTK/VEGFA/CNN2/JMJD1C/PTEN/TNFAIP3/ADAM17/DST/PDCD10/PRKCD/WNT5A/BLOC1S6/ENPP4/FERMT2/GNA13/SERPINE1/SH2B3/ACTB/CD44/CDKN1A/COL5A1/F11R/FZD7/ILK/TGFB2/CYP4F11/FZD6/LNPK/NFE2L2/HIF1A/MYH9/AHNAK/ANXA1/APOH/C1QTNF1/CCN4/CD36/CD9/CLDN1/CLDN4/COL3A1/DDR1/DRD5/EREG/F10/F13B/FGF10/FOXA2/GATA1/GP9/GRHL3/HGFAC/HMOX1/HTN3/IL1A/IL6/IL6ST/ITGA2/ITGB5/ITGB6/JAK2/KANK1/KDR/LCK/MMRN1/MPIG6B/NOS3/OCLN/P…	102
GO:0021700	developmental maturation	84/3185	341/18888	0.000145905	0.00287826	0.00212677	CBFB/VEGFA/FOXO3/GJA1/HES1/MAP1B/PTEN/ABHD2/ARCN1/HOXA5/RB1/WNT5A/B4GALT5/BLOC1S6/FEM1B/FOXA1/PICALM/ZDHHC20/AP1G1/CDKN1A/CFTR/TGFB2/ATP6V1G1/RAB32/HIF1A/MMP2/ADAMTS12/ADGRB3/ANG/AP3D1/ATP6V0A1/B4GALT6/BFSP2/BMP2/BNC1/C1QA/CCL19/CDH3/CDH5/CDKN1C/CEND1/CLCN3/CNGB1/DAZL/DDIT3/EREG/G6PD/HDAC6/IGSF21/KDR/LHX6/LRRK2/LYL1/NEUROD2/NR4A2/NTN4/OOSP2/PCSK4/PLA2G10/PTH/PTK2B/RECK/REN/RFX3/ROCK1/RPS6KA2/SEMA…	84
GO:0006898	receptor-mediated endocytosis	67/3185	259/18888	0.000148249	0.00291525	0.0021541	VEGFA/CXCL8/GRK2/LPAR1/ADM/BMP2K/PIKFYVE/SDCBP/AP2A1/LDLR/LMBR1L/PICALM/SERPINE1/ARF6/EPS15/RAB21/RAC1/ACKR3/APOC1/ARRB1/ASGR1/CACNG4/CACNG8/CCL19/CD14/CD36/CD9/CXCL16/CXCR1/CXCR2/DKK1/DLL1/DNAJC13/GRIA1/GSG1L/HIP1R/HSPG2/IL4/INPP5F/ITGB2/LILRB4/LMBRD1/LRP1/LRP1B/LRP6/NTF3/NUMB/PCSK9/PLCG2/RSPO1/SAG/SFTPD/SNAP91/SNX9/TF/VLDLR/VTN/AAK1/FCHO2/FNBP1L/GAK/GRK3/LRPAP1/PPP3R1/ARF1/CLTA/PIP5K1C	67
GO:0044331	cell-cell adhesion mediated by cadherin	19/3185	48/18888	0.000152909	0.0029974	0.00221481	VEGFA/CDH1/FER/WNT5A/FOXA1/NOTCH1/CDH2/CTNND1/AFDN/CDH11/CDH19/CDH20/CDH3/CDH5/CDHR2/FOXA2/PLEKHA7/PTPRU/RGCC	19
GO:0016050	vesicle organization	90/3185	371/18888	0.000153799	0.00300423	0.00221985	ABCA1/AP1S3/BLOC1S2/MFSD14A/PIKFYVE/SDCBP/TMCC1/BLOC1S6/PICALM/PIP4K2A/SEC24A/STX16/TBPL1/TMED2/VPS33A/VPS41/ZDHHC20/AP1G1/ANKFY1/ATP6V1G1/EPS15/RAB32/RAB5B/RAB8B/SEC23B/ACTL7A/ANXA1/AP3D1/ASIP/ATP6V0A1/CCDC42/CLCN3/DNAJC13/EEA1/FHIP1B/GARIN1A/HOOK1/INSIG1/LYST/MYO7A/NECTIN2/OSBP/PLEKHF1/PMEL/PRKN/RFX2/RUBCNL/SEC24C/SEC24D/SLC2A4/SNAP91/SPPL2C/SQSTM1/STX19/STX1A/SYP/SYT1/TMPRSS12/TRARG1/TSNARE1/U…	90
GO:0018958	phenol-containing compound metabolic process	35/3185	113/18888	0.000154224	0.00300423	0.00221985	WNT5A/TGFB2/ABAT/ALDH2/ASIP/ATP7A/BTBD9/CDH3/CGA/CYP2E1/DBH/DIO1/DUOXA1/GCH1/GCNT4/GPR37/HTR1A/ITGB2/IYD/KL/NR4A2/PAH/PMEL/PRKN/RAPGEF2/SLC1A1/SLC26A7/SNCB/SULT2A1/TACR3/TPO/TRPC1/ZEB2/APPL1/SLC7A11	35
GO:0022408	negative regulation of cell-cell adhesion	55/3185	203/18888	0.000157628	0.00304681	0.00225131	CXCL12/CBFB/VEGFA/CDH1/PRKCD/WNK1/ZNF703/BCL6/CASP3/KLF4/NOTCH1/PAWR/PRKAR1A/SH2B3/SOCS1/JAG1/PODXL/SWAP70/PELI1/RC3H1/RIPOR2/ABCA12/ANXA1/ASCL2/BMP2/C1QTNF1/CCL25/CD9/CRTAM/DTX1/DUSP22/FGL2/JAK2/JAK3/LAPTM5/LGALS9/LGALS9B/LGALS9C/LILRB4/LRRC32/MAP2K5/PDE5A/PLA2G2E/PPARA/RGCC/SFTPD/SHH/TRPV4/VTCN1/ZBTB7B/ZC3H12A/PRNP/RUNX3/SOCS5/MIA3	55
GO:0015711	organic anion transport	106/3185	451/18888	0.000158719	0.00304681	0.00225131	ARL6IP1/GJA1/PSAP/SERINC3/ACSL3/PRKAA1/PTGS2/SFXN1/SLC38A2/SLC7A1/LRRC8B/LRRC8D/PER2/SLC4A7/ARL6IP5/CFTR/IRS2/MAP2K6/SERINC5/ABCG2/SLC16A1/SLC25A24/SLC38A1/TMEM241/ABAT/ABCC11/ABCC3/ABCC8/ACE/ACSL1/ACSL5/ANKH/AVP/AVPR1B/CALHM3/CD36/CPT1B/CRABP1/CYP7A1/FABP1/FABP4/FABP6/FOLR2/GABBR1/GFAP/GLTPD2/IL1A/LLGL2/LRP5/LRRC8A/NTRK2/NTSR1/P2RX4/PLA2G10/PLA2G2E/PPARA/PTGES/RBP1/RTBDN/SHOC2/SLC10A7/SLC16A4/SL…	106
GO:0071772	response to BMP	50/3185	180/18888	0.000158968	0.00304681	0.00225131	SMAD1/HES1/SMAD5/XIAP/ACVR1/SMAD4/TOB1/WNT5A/NOTCH1/SKIL/UBE2D3/ILK/SMAD2/ACVR2B/SKI/ADAMTS12/AMHR2/ATF2/BMP2/CDH5/CHRDL2/CRB2/DKK1/DLX5/FKBP8/FZD1/GATA5/GDF5/HTRA3/KDR/ELAPOR2/LEMD3/NUMA1/PDCD4/SFRP1/SOST/SOSTDC1/SOX9/TFAP2B/TMEM53/UBE2O/BAMBI/CRIM1/DDX5/RGMB/SMAD6/FBN1/BMPR1A/HIVEP1/RBPJ	50
GO:0071773	cellular response to BMP stimulus	50/3185	180/18888	0.000158968	0.00304681	0.00225131	SMAD1/HES1/SMAD5/XIAP/ACVR1/SMAD4/TOB1/WNT5A/NOTCH1/SKIL/UBE2D3/ILK/SMAD2/ACVR2B/SKI/ADAMTS12/AMHR2/ATF2/BMP2/CDH5/CHRDL2/CRB2/DKK1/DLX5/FKBP8/FZD1/GATA5/GDF5/HTRA3/KDR/ELAPOR2/LEMD3/NUMA1/PDCD4/SFRP1/SOST/SOSTDC1/SOX9/TFAP2B/TMEM53/UBE2O/BAMBI/CRIM1/DDX5/RGMB/SMAD6/FBN1/BMPR1A/HIVEP1/RBPJ	50
GO:1903844	regulation of cellular response to transforming growth factor beta stimulus	50/3185	180/18888	0.000158968	0.00304681	0.00225131	SPRY2/ADAM17/EP300/GLG1/OGT/SDCBP/SMAD4/ZNF451/ZNF703/PEG10/SKIL/SMAD2/PALS1/SKI/ARID4A/ASPN/AXIN1/BMP2/CDH3/CDKN1C/CITED2/FBN2/HSPA1A/HSPA5/HTRA3/HTRA4/IL17RD/IL4/LATS1/LDLRAD4/LEMD3/LOX/LTBP1/LTBP4/PPARA/SLC2A10/SMAD3/SPRED1/VASN/WFIKKN1/ZEB1/ZEB2/ARID4B/BAMBI/BRMS1L/RBBP7/SMAD6/ZBTB7A/FBN1/DKK3	50
GO:0031400	negative regulation of protein modification process	101/3185	426/18888	0.000159352	0.00304681	0.00225131	SOX4/NTRK3/PTEN/SPRY2/TNFAIP3/ARPP19/GSK3B/HGF/MAD2L1/MFHAS1/OGT/PPP1R15B/PRKAA1/PRKCD/PTPN13/RB1/WNK1/YWHAE/PER2/PRKAR1A/SOCS1/SOCS3/TMED2/CDKN1A/SWAP70/GADD45A/SRCIN1/WWTR1/SMO/ARRB1/ATP2B4/BEX2/BMP2/CDKN1C/CTDSP2/DKK1/DNAJC3/DUSP16/DUSP22/DUSP6/EPHA1/FKBP8/FSCB/G6PD/HDAC6/HHATL/HIPK3/HSPA1A/HSPA1B/IBTK/IKBKB/INPP5F/KIRREL1/LATS1/LILRB4/LRP5/LRP6/LRRK2/NNT/NTF3/OCLN/P3H1/PARP10/PDCD4/PDE4D/PIP5…	101
GO:0048592	eye morphogenesis	46/3185	162/18888	0.000164072	0.00312744	0.00231089	SOX4/VEGFA/WNT5A/NIPBL/NOTCH1/PRDM1/COL5A1/JAG1/PITX2/SKI/HIF1A/AQP5/CDON/CITED2/COL8A2/CRB2/DLL1/FBN2/FSCN2/GNGT1/IFT122/KDR/LRP5/MEGF11/MYO7A/NDP/NTRK2/PROX1/PTPRM/RARG/RORB/SLC1A1/SOX1/SOX9/TFAP2B/USH1C/WNT9A/ZEB1/FJX1/FRS2/GDF11/STAT3/FBN1/FGF2/MAN2A1/ABI2	46
GO:0001892	embryonic placenta development	29/3185	88/18888	0.000167956	0.00319167	0.00235835	HES1/ADM/E2F7/LIF/PRDM1/SNAI1/SOCS3/TMED2/EGFR/HIF1A/ASCL2/BPTF/CDKN1C/CDX2/CDX4/CITED2/EGLN1/GJB5/HEY1/KRT19/MDFI/PLCD3/RSPO3/ST14/VASH1/WNT7B/ZNF568/MAPK1/RBPJ	29
GO:0003203	endocardial cushion morphogenesis	17/3185	41/18888	0.000172813	0.00326402	0.00241181	ACVR1/MDM2/SMAD4/TGFBR2/NOTCH1/SNAI1/ROBO2/SMAD2/TGFB2/BMP2/FGF8/GATA5/HEY1/NOS3/SOX9/BMPR1A/RBPJ	17
GO:0071542	dopaminergic neuron differentiation	17/3185	41/18888	0.000172813	0.00326402	0.00241181	VEGFA/GSK3B/WNT5A/FOXA1/HIF1A/SMO/DKK1/FGF8/FOXA2/FZD1/LRP6/NR4A2/RSPO2/SFRP1/SHH/TIAM1/VEGFD	17
GO:0002687	positive regulation of leukocyte migration	43/3185	149/18888	0.000178052	0.00335277	0.00247739	CXCL12/VEGFA/CXCL8/FUT4/IL6R/PIK3R1/ADAM17/WNK1/WNT5A/SERPINE1/CAMK1D/MMP14/NEDD9/SWAP70/RAC1/RIPOR2/ADAM8/ASCL2/C5AR1/CCL19/CCL20/CCL24/CCR2/CCR7/CD99L2/CSF1/CXCR2/DAPK2/ICAM1/IL1A/IL6/ITGA2/LBP/LGALS9/P2RX4/PLA2G7/PTAFR/PTK2B/RARRES2/TRPV4/VEGFD/MAPK1/MIA3	43
GO:0030308	negative regulation of cell growth	52/3185	190/18888	0.000178683	0.00335448	0.00247866	CDH1/GJA1/SEMA6D/SESN2/BRCA1/DDX3X/NRP1/RB1/RNF6/SMAD4/WNT5A/BCL6/FRZB/CDKN1A/JADE1/TGFB2/VGLL4/CDA/CDHR2/CTDP1/DCSTAMP/ESR2/FHL1/FOXP1/G6PD/GDF9/HDAC6/HSPA1A/HSPA1B/MAP2/PLXNA3/PML/PPARA/PRDM11/PTPRJ/RERG/SCGB3A1/SEMA3B/SEMA4B/SEMA4D/SFRP1/SMAD3/SPAG9/SPP1/TRIM40/TSPYL2/ULK1/ULK2/ACVR1B/RBBP7/SEMA7A/SERTAD3	52
GO:0042471	ear morphogenesis	38/3185	127/18888	0.000184063	0.00344508	0.0025456	SPRY2/FGF9/WNT5A/CTHRC1/FOXG1/FRZB/HOXA1/NIPBL/MYO6/FZD6/RPL38/ATOH1/COL11A1/DLX5/FGF10/FGF8/FOXI1/GBX2/GJB6/GRHL3/HOXA2/INSIG1/INSIG2/MAFB/MYO3B/MYO7A/NEUROG1/NKX3-2/PROX1/NHERF1/SOBP/SOX9/STOX1/USH1C/WDR19/WHRN/ZEB1/MAPK1	38
GO:0097150	neuronal stem cell population maintenance	12/3185	24/18888	0.000188289	0.00351092	0.00259425	FOXO3/HES1/NOTCH1/CDH2/JAG1/SOX2/DLL1/FOXO1/MCPH1/PROX1/REST/HOOK3	12
GO:0001822	kidney development	79/3185	319/18888	0.00018871	0.00351092	0.00259425	EZH2/SMAD1/MYC/PPP3CA/SOX4/VEGFA/APAF1/HES1/IL6R/MEF2C/SMAD5/TSC1/LIF/NRP1/SMAD4/WNT5A/CD2AP/NIPBL/NOTCH1/PDGFRB/PRDM1/ANGPT2/APH1A/ERBB4/ILK/JAG1/PODXL/ROBO2/SMAD2/STAT1/TGFB2/ACVR2B/FOXC1/WWTR1/SMO/ACE/ADAMTS16/BMP2/CDKN1C/CTNNBIP1/CXCR2/CYP26A1/DCHS2/DLL1/EPHA4/FGF10/FGF8/GCNT3/GCNT4/HOXA11/IRX2/LAMA5/LIN28A/LRRK2/LZTS2/MMP17/NOTCH3/NPHS2/PCSK9/PLCE1/PLXND1/PROX1/REN/SEC61A1/SERPINF1/SFRP1/SHH…	79
GO:0030518	intracellular steroid hormone receptor signaling pathway	37/3185	123/18888	0.000197322	0.00364928	0.00269649	CNOT1/POU4F2/BRCA1/EP300/ESR1/RNF6/FOXA1/KDM3A/PARP1/PPARGC1B/NR3C1/UBE3A/BMAL1/CYP7B1/ESR2/ESRRB/FOXP1/GPER1/HDAC6/JAK2/KDM4C/KDM5D/LATS1/LMO3/NR3C2/PER1/SCGB2A2/SFRP1/TRERF1/WBP2/ZMIZ1/CRY2/DDX5/MAPK1/ZBTB7A/ARID1A/CLOCK	37
GO:0045446	endothelial cell differentiation	37/3185	123/18888	0.000197322	0.00364928	0.00269649	VEGFA/ACVR1/CLIC4/NRP1/SMAD4/NOTCH1/F11R/JAG1/ACVR2B/RAP1B/MSN/AFDN/CDH5/CLDN1/DLL1/FZD1/HAPLN2/HEY1/ICAM1/IKBKB/KDM6B/KDR/LIPA/NDP/PDE2A/PDE4D/PROX1/RAPGEF2/RAPGEF3/ROBO4/ROCK1/SOX18/TJP3/ZEB1/FOXJ2/GSTM3/RBPJ	37
GO:0007369	gastrulation	54/3185	200/18888	0.000197941	0.00364986	0.00269692	SMAD1/GJA1/ACVR1/CTR9/DUSP5/HMGA2/SMAD4/TGFBR2/WNK1/WNT5A/KLF4/PRKAR1A/SNAI1/COL5A1/FZD7/MIXL1/MMP14/NANOG/POU5F1/SMAD2/SOX2/ACVR2B/FOXC1/HSBP1/MMP2/MYH9/AXIN1/COL11A1/COL6A1/CRB2/DKK1/FGF8/FOXA2/HOXA11/ITGA2/ITGB2/ITGB4/ITGB5/KDM6B/LAMB1/LMBRD1/LRP5/MAP2K5/PLPP3/POFUT2/SFRP1/SMAD3/TBX19/TENM4/UGDH/VTN/DUSP2/FRS2/BMPR1A	54
GO:0017015	regulation of transforming growth factor beta receptor signaling pathway	49/3185	177/18888	0.000200897	0.0036934	0.00272909	SPRY2/ADAM17/EP300/GLG1/OGT/SDCBP/SMAD4/ZNF451/ZNF703/PEG10/SKIL/SMAD2/PALS1/SKI/ARID4A/ASPN/AXIN1/BMP2/CDH3/CDKN1C/CITED2/FBN2/HSPA1A/HSPA5/HTRA3/HTRA4/IL17RD/LATS1/LDLRAD4/LEMD3/LOX/LTBP1/LTBP4/PPARA/SLC2A10/SMAD3/SPRED1/VASN/WFIKKN1/ZEB1/ZEB2/ARID4B/BAMBI/BRMS1L/RBBP7/SMAD6/ZBTB7A/FBN1/DKK3	49
GO:0072148	epithelial cell fate commitment	9/3185	15/18888	0.000205089	0.00374108	0.00276431	ACVR1/NRP1/NOTCH1/ARX/DLL1/PROX1/SOSTDC1/SPDEF/RBPJ	9
GO:0030509	BMP signaling pathway	47/3185	168/18888	0.000205433	0.00374108	0.00276431	SMAD1/HES1/SMAD5/XIAP/ACVR1/SMAD4/TOB1/WNT5A/NOTCH1/SKIL/UBE2D3/ILK/SMAD2/ACVR2B/SKI/AMHR2/ATF2/BMP2/CDH5/CHRDL2/CRB2/DKK1/DLX5/FKBP8/FZD1/GDF5/HTRA3/KDR/ELAPOR2/LEMD3/NUMA1/PDCD4/SFRP1/SOST/SOSTDC1/TFAP2B/TMEM53/UBE2O/BAMBI/CRIM1/DDX5/RGMB/SMAD6/FBN1/BMPR1A/HIVEP1/RBPJ	47
GO:0050679	positive regulation of epithelial cell proliferation	58/3185	219/18888	0.000205779	0.00374108	0.00276431	CXCL12/MYC/VEGFA/HMGB2/TNFAIP3/ADAM17/FGF9/NRAS/NRP1/WNT5A/ZNF703/NOTCH1/EGFR/FZD7/IRS2/SP1/CCND1/HIF1A/SMO/ANG/AREG/ATP7A/C5AR1/CCL24/CCL26/CDH3/CLDN1/CRNN/CYP7B1/DLX5/EGR3/FGF10/GPBAR1/HDAC6/HMOX1/HSPG2/KDM5B/KDR/LAMB1/MAP2K5/NR4A1/NRP2/POLD4/PROX1/RICTOR/SFRP1/SHH/SOX9/VEGFD/VIP/AKT3/F3/LAMC1/STAT3/BMPR1A/FGF2/RBPJ/XBP1	58
GO:0021543	pallium development	52/3185	191/18888	0.000205898	0.00374108	0.00276431	EZH2/ATAT1/PTEN/TSC1/BTBD3/CDK6/GSK3B/SLC38A2/YWHAE/CASP3/FBXO45/FOXG1/LRP8/NDEL1/CDH2/EGFR/IGF1R/PALS1/TACC1/HIF1A/SMO/ARX/ATOH1/ATP2B4/CCDC141/CDON/COL3A1/EMX2/FGF8/GRIA1/HSD3B2/ID4/KDM6B/LAMB1/LHX6/MCPH1/NPY/NTRK2/OGDH/PLXNA3/PROX1/SRGAP2C/TACC2/ZMIZ1/ATG16L1/CRK/EZH1/PAFAH1B1/RAN/BTG2/CDK5R1/FXR1	52
GO:0042310	vasoconstriction	29/3185	89/18888	0.000209471	0.00379491	0.00280409	ADD3/DOCK4/ADM/PIK3C2A/PTGS2/PER2/EGFR/MMP2/ACE/AVP/AVPR1B/CD38/CHRM3/CYSLTR1/DBH/DRD5/ECE1/GRIP2/HRH2/HTR1A/HTR1D/HTR7/P2RX1/SLC6A4/SMTNL1/TBXAS1/TRPM4/ATP2B1/F2R	29
GO:0003180	aortic valve morphogenesis	16/3185	38/18888	0.000215624	0.00388374	0.00286973	RB1/TGFBR2/DLL4/NOTCH1/SNAI1/JAG1/ROBO2/SMAD2/CDH11/EFNA1/GATA5/HEY1/NOS3/ROCK1/SOX9/SMAD6	16
GO:0035909	aorta morphogenesis	16/3185	38/18888	0.000215624	0.00388374	0.00286973	SOX4/HES1/TGFBR2/DLL4/NOTCH1/PDGFRB/JAG1/TGFB2/COL3A1/FGF8/HEY1/LRP1/PROX1/TFAP2B/BMPR1A/RBPJ	16
GO:0009755	hormone-mediated signaling pathway	53/3185	196/18888	0.000216516	0.00388853	0.00287327	CNOT1/POU4F2/PTPN11/ABHD2/BRCA1/EP300/ESR1/RNF6/FOXA1/KDM3A/PARP1/PPARGC1B/NR1D2/NR3C1/UBE3A/ACSL1/AGRP/BMAL1/ASIP/CGA/CYP7B1/ESR2/ESRRB/FOXP1/GPER1/HDAC6/JAK2/KDM4C/KDM5D/LATS1/LMO3/NR1D1/NR3C2/PAQR8/PER1/PPARA/PTH/RARG/REN/RXRB/SCGB2A2/SFRP1/TRERF1/TSHR/WBP2/ZMIZ1/CRY2/DDX5/MAPK1/ZBTB7A/ARID1A/APPL1/CLOCK	53
GO:0002292	T cell differentiation involved in immune response	28/3185	85/18888	0.000217566	0.00389612	0.00287888	IL6R/TSC1/IRF4/BCL6/JAK1/SOCS3/RC3H1/RORA/ANXA1/ASCL2/ATP7A/CCL19/CD46/FGL2/FOXP1/IL27/IL6/JAK3/KMT2A/LGALS9/NFKBIZ/RORC/STAT6/ZBTB7B/ZC3H12A/SOCS5/STAT3/PTGER4	28
GO:0002066	columnar/cuboidal epithelial cell development	20/3185	53/18888	0.000223175	0.0039818	0.00294219	GJA1/CDK6/GSK3B/HOXA5/WNT5A/PRDM1/CDH2/CDKN1A/KLF5/HIF1A/SMO/BMAL1/DLL1/IL6ST/NKX3-2/RARG/RFX3/SPDEF/GDF11/CLOCK	20
GO:0031346	positive regulation of cell projection organization	87/3185	360/18888	0.000224727	0.0039818	0.00294219	CXCL12/EZH2/FSCN1/VEGFA/NTRK3/MAP1B/PIK3R1/POU4F2/EIF4G2/EP300/GSK3B/NRP1/RHOQ/TMEM30A/WNT5A/AP2A1/LRP8/NDEL1/PLXNA1/SKIL/TMEM106B/TWF1/ARF6/CAMK1D/IGF1R/NEDD9/ROBO2/NFE2L2/RAB21/RAB8B/RAC1/RIPOR2/APBB1/ATP1B2/ATP7A/CCL19/CCR7/CDC42EP4/CUL7/DDR1/DOCK11/EFNA5/EPHA4/FUT9/FZD1/HDAC6/ITGA2/KCTD17/KHDC3L/KIT/L1CAM/LTK/MARK4/MYO3B/NTRK2/OCLN/P3H1/PIK3CA/PLCE1/PLPPR5/PLXNA3/PLXNA4/PLXNC1/PLXND1/PTK2B/RA…	87
GO:0048844	artery morphogenesis	27/3185	81/18888	0.00022481	0.0039818	0.00294219	SOX4/VEGFA/HES1/NRP1/TGFBR2/DLL4/HOXA1/LDLR/NOTCH1/PDGFRB/PRDM1/JAG1/TGFB2/FOXC1/ADGRF5/CITED2/COL3A1/FGF8/HEY1/LRP1/NOTCH3/PROX1/TFAP2B/ZMIZ1/AKT3/BMPR1A/RBPJ	27
GO:0034219	carbohydrate transmembrane transport	40/3185	137/18888	0.000224913	0.0039818	0.00294219	IRS1/PIK3R1/POU4F2/PTPN11/SESN2/TSC1/ARPP19/RHOQ/SLC5A3/IRS2/YES1/NFE2L2/ACE/AQP10/CLIP3/GIP/GRB10/MEF2A/OCLN/PPBP/PTH/RAB4B/RNASEL/RTN2/SLC17A5/SLC27A1/SLC2A10/SLC2A11/SLC2A12/SLC2A14/SLC2A3/SLC2A4/SLC45A1/SLC5A1/SLC5A10/SLC5A4/TERT/TRARG1/TRIB3/APPL1	40
GO:0034504	protein localization to nucleus	77/3185	311/18888	0.000227691	0.00401951	0.00297005	PPP3CA/CDH1/LMNB1/PIK3R1/POM121C/SESN2/TNPO1/TOR1AIP1/TXNIP/EP300/FGF9/GSK3B/HNRNPU/KPNA2/KPNA6/MDM2/MFHAS1/PIKFYVE/PRKCD/PTGS2/YWHAE/CD2AP/FERMT2/JAK1/NOTCH1/PARP1/PPP3CB/XPO1/CDKN1A/RANBP6/WWTR1/SMO/ABCA7/ATF2/CABP1/CD36/EIF2AK3/EIF4ENIF1/GBP2/IL33/JAK2/JUP/LATS1/LILRB4/LRRK2/LZTS2/NFKBIA/NGFR/PML/PPP1R10/RGPD1/RGPD2/RGPD3/RGPD4/RGPD8/SHH/SMAD3/SOX9/SQSTM1/TAF8/TERT/TOR1AIP2/TRIM29/TRIM40/TRIM8…	77
GO:0000082	G1/S transition of mitotic cell cycle	61/3185	234/18888	0.000228799	0.00402764	0.00297606	EZH2/MUC1/MYC/PPP3CA/PTEN/WEE1/ACVR1/ADAM17/BCL7B/BID/CCND2/CCNE1/CCNE2/CDC6/CDK6/DDX3X/E2F7/MDM2/RB1/RRM2/SASS6/SDE2/ATM/KLF4/PBRM1/RPA2/USP37/ACTB/CDK4/CDKN1A/EGFR/EIF4E/JADE1/CCND1/TFDP1/BCL7A/CTDSP2/DACT1/FGF10/FHL1/ID4/KMT2E/LATS1/PHF8/PLK3/PML/RBL2/RGCC/SPDYA/STOX1/TERT/USP29/ACVR1B/E2F1/FBXO31/PPP6C/ARID1A/APPL1/ARID1B/BCAT1/DDR2	61
GO:0031016	pancreas development	26/3185	77/18888	0.000230921	0.00405351	0.00299517	SOX4/HES1/IL6R/CDK6/GSK3B/WNT5A/CDH2/SMAD2/ACVR2B/SMO/BMAL1/DLL1/EIF2AK3/FGF10/FOXA2/GIP/IL6/NKX3-2/PROX1/RFX3/SHH/SOX9/ZNF800/GDF11/SELENOT/CLOCK	26
GO:0048659	smooth muscle cell proliferation	49/3185	178/18888	0.000232519	0.00407007	0.00300741	GJA1/IL6R/MEF2C/PIK3R1/PTEN/TNFAIP3/FGF9/MDM2/PTGS2/GNA13/GNAI2/KLF4/PDGFRB/CDKN1A/EGFR/IGF1R/NDRG2/STAT1/MMP2/ANG/BMP2/CCN4/CTNNBIP1/DBH/DDIT3/EREG/FOXP1/GPER1/HMOX1/IL6/ITGA2/JAK2/NOS3/NOTCH3/PDCD4/PIK3CA/PPARGC1A/PTAFR/TERT/TLR4/TRIB1/VIP/FOXJ2/FRS2/BMPR1A/FGF2/MEF2D/RBM10/DDR2	49
GO:0043244	regulation of protein-containing complex disassembly	37/3185	124/18888	0.00023618	0.00412253	0.00304617	ADD3/MAP1B/CAPZA1/ETF1/SPTBN1/WNK1/ATG12/FYCO1/TAOK1/TWF1/IGF1R/SWAP70/ADD2/CAMSAP2/SCAF4/ARHGEF2/GSN/HDAC6/LMOD1/LMOD3/PIK3CA/PLEKHH2/SCIN/SETX/SH3BP1/SPTB/SPTBN2/SPTBN5/SVIL/TECPR1/TMOD2/TMOD4/TRPV4/VILL/CFL2/WDR1/CAPZB	37
GO:1902904	negative regulation of supramolecular fiber organization	47/3185	169/18888	0.00023874	0.00415554	0.00307057	ADD3/MAP1B/PIK3R1/CAPZA1/DYRK1A/HSPA8/PRKCD/SMAD4/SPTBN1/SSH2/LDLR/TAOK1/TWF1/F11R/GMFB/SWAP70/ADD2/CAMSAP2/ARHGEF2/CDH5/CGNL1/CLIP3/CORO2B/GSN/HDAC6/HIP1R/IAPP/KANK1/LMOD1/LMOD3/MAP2/PIK3CA/PLEKHH2/PRKN/SCIN/SHANK1/SPTB/SPTBN2/SPTBN5/SVIL/TACSTD2/TMEFF2/TMOD2/TMOD4/TOGARAM2/VILL/CAPZB	47
GO:0001764	neuron migration	50/3185	183/18888	0.000245842	0.00425533	0.0031443	CXCL12/VEGFA/GJA1/MAP1B/MEF2C/DDIT4/NRP1/YWHAE/FBXO45/FOXG1/NDEL1/NIPBL/PLXNA1/POU4F1/RAC1/APBB2/ARHGEF2/ARX/ASTN1/ATOH1/CCR4/CEP85L/CHL1/COL3A1/EMX2/IGSF10/KIAA0319L/LHX6/NEUROD4/NR4A2/NRP2/NTRK2/OLIG3/PLXNA3/RAPGEF2/SDCCAG8/SEPTIN4/SOX1/SRGAP2C/TLX3/UNC5C/ZMIZ1/ZNF609/CRK/PAFAH1B1/STAT3/UNK/CDK5R1/ABI2/HSP90AA1	50
GO:0045580	regulation of T cell differentiation	50/3185	183/18888	0.000245842	0.00425533	0.0031443	CBFB/SOX4/FOXO3/IRF4/TGFBR2/BCL6/PBRM1/PRDM1/SOCS1/ACTB/RC3H1/ADAM8/ANXA1/AP3D1/ASCL2/CCL19/CCR2/CD27/CD46/CRTAM/DTX1/EGR3/FGL2/IL27/IL4/IL7/JAK3/LGALS9/LILRB4/NFKBIZ/RASGRP1/SHH/SLC46A2/SOS2/SOX13/SPINK5/TESPA1/TNFSF9/WNT10B/ZBTB1/ZBTB7B/ZC3H12A/ZEB1/ZMIZ1/ITPKB/RUNX3/SOCS5/ARID1A/ARID1B/XBP1	50
GO:0048660	regulation of smooth muscle cell proliferation	48/3185	174/18888	0.000253741	0.00437986	0.00323632	GJA1/IL6R/MEF2C/PIK3R1/PTEN/TNFAIP3/FGF9/MDM2/PTGS2/GNA13/GNAI2/KLF4/PDGFRB/CDKN1A/EGFR/IGF1R/NDRG2/STAT1/MMP2/ANG/BMP2/CCN4/CTNNBIP1/DBH/EREG/FOXP1/GPER1/HMOX1/IL6/ITGA2/JAK2/NOS3/NOTCH3/PDCD4/PIK3CA/PPARGC1A/PTAFR/TERT/TLR4/TRIB1/VIP/FOXJ2/FRS2/BMPR1A/FGF2/MEF2D/RBM10/DDR2	48
GO:0017157	regulation of exocytosis	51/3185	188/18888	0.000258961	0.00444222	0.0032824	LAMP1/SDCBP/ATP2A2/FBXO45/GNAI2/NOTCH1/PREPL/AP1G1/CFTR/RAB21/RAB8B/RAP1B/STXBP2/ANXA1/ATP9A/CADPS2/CCR2/CD177/GAB2/GATA1/ITGB2/KLRC2/LGALS9/LRRK2/P2RX1/PPFIA2/PRKCG/PRKN/PTAFR/RAB26/RAB3C/RAB3D/RAPGEF4/REST/RPH3AL/SEPTIN1/SEPTIN4/SLC4A8/STX1A/SYN1/SYP/SYT1/SYT12/SYT17/SYT5/UNC13D/RAB12/SEPTIN2/TSG101/NSF/VPS4B	51
GO:0034620	cellular response to unfolded protein	29/3185	90/18888	0.000259874	0.00444222	0.0032824	PIK3R1/CREBZF/HSPD1/PPP1R15B/SERP1/TMED2/YOD1/PARP8/CCND1/NFE2L2/ABCA7/AGR2/ATF6/CTH/DDIT3/DNAJB9/EIF2AK3/ERMP1/FICD/HERPUD1/HSPA1A/HSPA5/OPTN/PRKN/EIF2S1/TMBIM6/BCL2L11/TMEM33/XBP1	29
GO:0051494	negative regulation of cytoskeleton organization	46/3185	165/18888	0.000260137	0.00444222	0.0032824	ADD3/MAP1B/PIK3R1/BRCA1/CAPZA1/DYRK1A/PRKCD/SMAD4/SPTBN1/SSH2/TAOK1/TWF1/F11R/GMFB/SWAP70/ADD2/CAMSAP2/ARHGEF2/CDH5/CGNL1/CLIP3/CORO2B/GSN/HDAC6/HIP1R/KANK1/LMOD1/LMOD3/MAP2/PIK3CA/PLEKHH2/PRKN/SCIN/SHANK1/SPTB/SPTBN2/SPTBN5/SVIL/TACSTD2/TMEFF2/TMOD2/TMOD4/TOGARAM2/VILL/NPM1/CAPZB	46
GO:0001675	acrosome assembly	13/3185	28/18888	0.000261603	0.00444222	0.0032824	MFSD14A/TBPL1/ACTL7A/CCDC42/GARIN1A/NECTIN2/RFX2/SPPL2C/TMPRSS12/VPS13B/ZPBP/ZPBP2/PAFAH1B1	13
GO:0090594	inflammatory response to wounding	13/3185	28/18888	0.000261603	0.00444222	0.0032824	HIF1A/CCR2/EXTL3/HMOX1/IL17A/IL1A/IL33/IL6/NFKBIZ/TLR4/F2R/MAPK9/STAT3	13
GO:0098773	skin epidermis development	38/3185	129/18888	0.000261644	0.00444222	0.0032824	SMAD4/WNT5A/KLF4/NOTCH1/SNAI1/EGFR/TGFB2/FZD6/SMO/ABCA12/ATP7A/CDH3/CLDN1/CLDN4/COL6A1/DKK1/DKK4/DLL1/FGF10/FLG2/FOXQ1/GRHL3/KDF1/KRT71/LAMA5/NFKBIZ/NGFR/NUMA1/PLA2G10/SHH/SOSTDC1/SOX18/SOX9/SPINK5/UGCG/WNT10B/ACVR1B/RBPJ	38
GO:0042491	inner ear auditory receptor cell differentiation	18/3185	46/18888	0.000268635	0.0045485	0.00336093	HES1/NOTCH1/SLC4A7/JAG1/MYO6/ATOH1/DLL1/ESRP1/JAG2/MYCL/MYO7A/NHERF1/USH1C/USH2A/WHRN/PAFAH1B1/FGF2/RBPJ	18
GO:0050808	synapse organization	113/3185	493/18888	0.000280099	0.00472971	0.00349482	CDH1/MAP1B/MEF2C/PTEN/TSC1/CAMKV/NRP1/OGT/PTPN13/SDCBP/WNT5A/CD2AP/FBXO45/LRP8/POU4F1/SETD5/STAU1/ABHD17C/ACTB/ARF6/CDH2/ERBB4/IGF1R/NEDD9/ROBO2/ADD2/GPR158/RAP1B/SRCIN1/UBE3A/ADGRB3/APBB2/BSN/C1QA/C5AR1/CACNB3/CBLN4/CHRNA7/COL4A5/COLQ/CPNE6/DIP2A/DKK1/DMPK/EFNA1/EFNA5/EGLN1/EPHA4/ERC1/FZD1/GABRA1/GRIA1/GRM5/HDAC6/HIP1R/IGSF21/L1CAM/LAMA5/LRRC4/LRRK2/LRRN1/LZTS3/MYOT/NEFH/NEUROD2/NLGN4Y/NRP2/NTRK…	113
GO:0044706	multi-multicellular organism process	56/3185	212/18888	0.000281589	0.00473541	0.00349903	VEGFA/GJA1/STS/ADM/ESR1/KPNA6/LIF/PRDX3/PTGS2/SLC38A2/PARP1/PRDM1/TMED2/ANGPT2/ACSL4/POLR1B/SLC38A1/FOS/MMP2/UBE2Q1/ABCC8/ACE/ACR/ADCY7/AGRP/APOL2/ATP7A/CD38/CITED2/CLDN4/DDR1/ENDOU/EPOR/GIP/GJB2/HSPG2/IGFBP2/ITGA2/ITGB4/LGALS9/MAFF/MAGED2/NDP/OVGP1/P2RX1/PPP3R2/PTAFR/RECK/SLC6A4/SPP1/TEKT3/THBD/TPPP3/ACVR1B/LNPEP/BSG	56
GO:0036465	synaptic vesicle recycling	27/3185	82/18888	0.00028196	0.00473541	0.00349903	CTBP1/PICALM/PPP3CB/ACTB/AP1G1/ARF6/AP3D1/BIN1/BTBD9/BLTP1/LRRK2/NLGN4Y/PRKN/ROCK1/SLC17A7/SLC2A4/SNAP91/SNCB/SNCG/SNX9/STX1A/SYP/SYT1/SYT5/FCHO2/GAK/PIP5K1C	27
GO:0051495	positive regulation of cytoskeleton organization	50/3185	184/18888	0.000283151	0.00474259	0.00350434	ADD3/LPAR1/MAP1B/BAG4/FER/NRP1/PDE4DIP/SASS6/FERMT2/ARF6/CCN2/SWAP70/RAC1/ANKRD53/BIN1/CCL24/CCL26/CCR7/CDC42EP4/EPHA1/FCHSD1/GSN/HSPA1A/HSPA1B/KIRREL1/LMOD1/NUMA1/OCLN/PLXNA3/PPM1E/PROX1/PTK2B/PXN/RAPGEF3/RGCC/RICTOR/SCIN/SFRP1/SMAD3/SNX9/SYNPO2/TRPV4/CFL2/LIMK1/RHOC/SLAIN2/WDR1/CDK5R1/VPS4B/ABI2	50
GO:1903829	positive regulation of protein localization	111/3185	483/18888	0.000284057	0.00474497	0.0035061	SOX4/CDH1/PIK3R1/SESN2/ACSL3/EP300/GSK3B/MDM2/MYH10/PDCD10/PRKAA1/PRKCD/PTGS2/SERP1/SLC5A3/SPTBN1/TMEM30A/TTN/WNT5A/YWHAE/ADAM9/CD2AP/FERMT2/JAK1/PARP1/PPP3CB/PRKAR1A/SAE1/SEC24A/UBE2D3/ABHD17C/ARF6/CFTR/EGFR/ERBB4/IRS2/NEDD9/TGFB2/ACSL4/CENPQ/GNL3/WWTR1/ZDHHC5/HIF1A/MSN/SMO/ABAT/ABCA12/ABCA7/ABCC8/ADAM8/AGR2/ANG/ANO1/APBB1/ATP2B4/CD33/CD38/CHRM3/CLIP3/CORO2B/EDEM1/EIF2AK3/FFAR1/GCK/GIP/GPER1/HSP…	111
GO:0035315	hair cell differentiation	20/3185	54/18888	0.0002988	0.00497787	0.00367819	HES1/NOTCH1/SLC4A7/JAG1/MYO6/PITX2/ATOH1/DLL1/ESRP1/JAG2/MYCL/MYO7A/NHERF1/SPINK5/USH1C/USH2A/WHRN/PAFAH1B1/FGF2/RBPJ	20
GO:0050918	positive chemotaxis	24/3185	70/18888	0.000305442	0.00505548	0.00373554	CXCL12/VEGFA/NTRK3/CXCL8/HMGB2/HGF/NRP1/WNT5A/ANGPT2/CCR4/COLEC10/DEFB104A/DEFB104B/FGF10/FGF8/ITGA2/KDR/NTF3/PTPRJ/SMAD3/VEGFD/WNT7B/F3/FGF2	24
GO:0072132	mesenchyme morphogenesis	21/3185	58/18888	0.000306264	0.00505548	0.00373554	MYC/ACVR1/MDM2/SMAD4/TGFBR2/WNT5A/NOTCH1/SNAI1/ROBO2/SMAD2/TGFB2/FOXC1/BMP2/FGF8/GATA5/HEY1/NOS3/SMAD3/SOX9/BMPR1A/RBPJ	21
GO:0036315	cellular response to sterol	12/3185	25/18888	0.000306714	0.00505548	0.00373554	ABCA1/LRP8/RORA/SMO/CYP7A1/INHBB/INSIG1/INSIG2/LRP6/MLC1/RORC/GRAMD1A	12
GO:0050927	positive regulation of positive chemotaxis	12/3185	25/18888	0.000306714	0.00505548	0.00373554	CXCL12/VEGFA/NTRK3/CXCL8/CCR4/FGF10/ITGA2/KDR/NTF3/SMAD3/VEGFD/F3	12
GO:0001655	urogenital system development	23/3185	66/18888	0.000308964	0.00507911	0.003753	PLAG1/PSAP/ESR1/WNT5A/FEM1B/FOXA1/NOTCH1/UBE3A/MMP2/CYP19A1/CYP7B1/FGF10/GLI1/HOXA11/ID4/RARG/SERPINB5/SERPINF1/SFRP1/SHH/SOX9/TNC/FRS2	23
GO:0051222	positive regulation of protein transport	64/3185	251/18888	0.000316391	0.00518747	0.00383307	SOX4/CDH1/PIK3R1/ACSL3/EP300/GSK3B/MDM2/MYH10/PDCD10/PRKCD/PTGS2/SERP1/TMEM30A/TTN/YWHAE/ADAM9/CD2AP/PPP3CB/PRKAR1A/SEC24A/ARF6/CFTR/EGFR/IRS2/TGFB2/ACSL4/HIF1A/SMO/ABAT/ABCC8/ADAM8/ANG/ANO1/APBB1/CD33/CD38/CHRM3/EDEM1/FFAR1/GCK/GIP/GPER1/IL1A/ITPR1/JAK2/JUP/LRRC8A/OSBP/PLK3/RAPGEF3/RAPGEF4/RPH3AL/SHH/SMAD3/TLR2/TLR4/TMEM30B/TRPM4/ZC3H12A/ORAI1/RAN/TSG101/TMED10/HSP90AA1	64
GO:0045216	cell-cell junction organization	56/3185	213/18888	0.000320323	0.00522537	0.00386107	FSCN1/VEGFA/CDH1/GJA1/FER/ZNF703/FERMT2/SNAI1/ACTB/CDH2/F11R/TGFB2/PARD6B/ABCC8/ACE/AFDN/ANK2/CD177/CD9/CDH11/CDH19/CDH20/CDH3/CDH5/CLDN1/CLDN14/CLDN4/CLDN7/EPHA4/ESAM/GJB1/GJB2/GJB6/GPBAR1/IKBKB/IL17A/ILDR1/INAVA/JUP/KIRREL1/LIM2/MPDZ/NUMB/OCLN/PLEKHA7/ROCK1/SMAD3/TBX5/TJP3/TRPV4/WHRN/XIRP2/F2R/RHOC/WDR1/PIP5K1C	56
GO:0072001	renal system development	80/3185	329/18888	0.000320384	0.00522537	0.00386107	EZH2/SMAD1/MYC/PPP3CA/SOX4/VEGFA/APAF1/HES1/IL6R/MEF2C/SMAD5/TSC1/LIF/NRP1/SMAD4/WNT5A/CD2AP/NIPBL/NOTCH1/PDGFRB/PRDM1/ANGPT2/APH1A/ERBB4/ILK/JAG1/PODXL/ROBO2/SMAD2/STAT1/TGFB2/ACVR2B/FOXC1/WWTR1/SMO/ACE/ADAMTS16/BMP2/CDKN1C/CTNNBIP1/CXCR2/CYP26A1/DCHS2/DLL1/EMX2/EPHA4/FGF10/FGF8/GCNT3/GCNT4/HOXA11/IRX2/LAMA5/LIN28A/LRRK2/LZTS2/MMP17/NOTCH3/NPHS2/PCSK9/PLCE1/PLXND1/PROX1/REN/SEC61A1/SERPINF1/SFRP…	80
GO:0019318	hexose metabolic process	60/3185	232/18888	0.000321429	0.0052287	0.00386353	IRS1/FUT4/SESN2/ARPP19/DDB1/EP300/FUT8/OGT/PMAIP1/PRKAA1/SERP1/FUCA1/H6PD/PER2/IRS2/NLN/NR3C1/RORA/ALDOA/ALDOC/BRAT1/C1QTNF1/FBP2/FOXA2/FOXO1/FPGT/FUT9/G6PD/GAPDHS/GCK/HECTD4/IGFBP4/INPPL1/LEPR/LIPA/LRP5/MLYCD/NPY1R/OAS1/PC/PDK4/PFKFB4/PIK3CA/POFUT2/PPARA/PPARGC1A/PRKN/PTH/RORC/SIRT7/SLC25A1/TFAP2B/TKTL1/TSTD1/DYRK2/MIDN/PFKP/PGM2L1/SIK1/MAN2A1	60
GO:0006694	steroid biosynthetic process	50/3185	185/18888	0.000325479	0.00528074	0.00390199	HMGCS1/ADM/AMACR/PRKAA1/ERLIN1/H6PD/SNAI1/CFTR/IGF1R/NR3C1/ACBD3/ACOT8/ASAH1/BAAT/BMP2/CGA/CLCN2/CYP19A1/CYP21A2/CYP39A1/CYP51A1/CYP7A1/CYP7B1/DHCR24/DHCR7/DHH/FDFT1/G6PD/HMGCR/HSD17B3/HSD17B7/HSD3B2/HSD3B7/IL1A/INSIG1/INSIG2/LIPA/LSS/MSMO1/NR1D1/OSBP/PDE8B/PROX1/REST/SC5D/SQLE/SREBF1/SREBF2/TM7SF2/DKK3	50
GO:0048710	regulation of astrocyte differentiation	14/3185	32/18888	0.000329276	0.00532844	0.00393723	HES1/LIF/LDLR/NOTCH1/BIN1/BMP2/EPHA4/GPR37L1/ID4/IL6/IL6ST/NR1D1/SHH/QKI	14
GO:0030595	leukocyte chemotaxis	61/3185	237/18888	0.000330502	0.00533439	0.00394163	CXCL12/VEGFA/CXCL8/IL6R/ADAM17/PIKFYVE/WNK1/WNT5A/SERPINE1/CAMK1D/NEDD9/SWAP70/TGFB2/RAC1/RIPOR2/MMP2/ADAM8/ANXA1/GPR15LG/C5AR1/CCL19/CCL20/CCL24/CCL25/CCL26/CCR2/CCR7/CSF1/CXCL16/CXCL2/CXCL3/CXCL9/CXCR1/CXCR2/CYP19A1/CYP7B1/DAPK2/DEFB104A/DEFB104B/HSD3B7/IL6/ITGA1/ITGB2/KIT/LBP/LGALS9/LYST/MTUS1/PLA2G7/PPBP/PTK2B/RARRES2/SFTPD/TRPM4/TRPV4/VEGFD/GBF1/MAPK1/PIP5K1C/BSG/RPS19	61
GO:1904018	positive regulation of vasculature development	51/3185	190/18888	0.000341052	0.00549041	0.00405691	CXCL12/SMAD1/VEGFA/CXCL8/ADM/BRCA1/HMGA2/MTDH/NRP1/TGFBR2/WNK1/WNT5A/DDAH1/GAB1/JAK1/KLF4/SERPINE1/ANGPT2/SP1/NFE2L2/HIF1A/ANGPT4/C5AR1/CCL24/CDH5/CHRNA7/CXCR2/CYSLTR1/DLL1/EPHA1/ERAP1/HMOX1/IL1A/ITGB8/JUP/KDR/NOS3/PTK2B/RAPGEF3/RHOB/SASH1/SLC39A12/SMOC2/TERT/VEGFD/ZC3H12A/AKT3/F3/STAT3/FGF2/XBP1	51
GO:0030041	actin filament polymerization	46/3185	167/18888	0.000349677	0.00561471	0.00414875	ADD3/BAG4/CAPZA1/FER/PRKCD/SPTBN1/SSH2/TWF1/ARF6/RASA1/ADD2/RAC1/ANG/ARPC5L/BIN1/CCL24/CCL26/CCR7/CDC42EP4/CORO7/ESAM/CYRIA/FCHSD1/GSN/HIP1R/JAK2/KANK1/KIRREL1/LATS1/LMOD1/LMOD3/MEGF9/PAK3/PTK2B/RICTOR/SCIN/SNX9/SPIRE1/SPTB/SPTBN2/SPTBN5/SVIL/TMOD2/TMOD4/VILL/CAPZB	46
GO:2000736	regulation of stem cell differentiation	27/3185	83/18888	0.000351592	0.00563091	0.00416073	EZH2/HES1/CDK6/GSK3B/HNRNPU/TGFBR2/KDM3A/NOTCH1/JAG1/TGFB2/FOXC1/NFE2L2/ESRRB/FZD1/KDM4C/MTA2/REST/SOX5/SOX9/TACSTD2/TBX5/TEAD2/RBBP7/STAT3/FGF2/GATAD2B/PWP1	27
GO:0045137	development of primary sexual characteristics	61/3185	238/18888	0.000372536	0.00591209	0.00436849	VEGFA/CSDE1/FOXO3/GJA1/HMGB2/RNF38/ESR1/FER/FGF9/SMAD4/TNFSF10/WNT5A/ATM/CASP3/CBX2/CD2AP/LHFPL2/NOTCH1/MMP14/ROBO2/TGFB2/FOXC1/UBE3A/MMP2/PLEKHA1/ACE/ADAM2/ADAM21/ADAM32/AGO4/AMHR2/ANG/ARID4A/BCL2L2/BIK/CGA/CITED2/CYP19A1/DHH/EREG/FGF8/GATA1/GDF9/HOXA11/IDH1/IL1A/INHBB/KDR/KIT/LFNG/LHX9/MAMLD1/NOS3/NUPR1/REN/SFRP1/SOX9/SPO11/WDR19/ARID4B/BCL2L11	61
GO:0072593	reactive oxygen species metabolic process	61/3185	238/18888	0.000372536	0.00591209	0.00436849	FOXO3/SESN2/BRCA1/DDIT4/PIKFYVE/PMAIP1/PRDX3/PRKCD/SLC5A3/TGFBR2/TRAP1/BECN1/GNAI2/PDGFRB/CCN2/CDKN1A/EGFR/GADD45A/NFE2L2/RAC1/HIF1A/ATP7A/CCN6/CD177/CD36/CLCN3/COL6A1/DRD5/DUOXA1/FBLN5/FOXO1/G6PD/GCH1/GLS2/HBE1/HDAC6/INAVA/ITGB2/LIPA/LRRK2/NCF4/NNT/NOS3/PDK4/PLCG2/PON3/PPARA/PRG3/PRKN/PTK2B/SFTPD/SH3PXD2A/SH3PXD2B/SIRT5/SLC1A1/TLR4/TPO/ZC3H12A/GBF1/IER3/VDAC1	61
GO:0060213	positive regulation of nuclear-transcribed mRNA poly(A) tail shortening	8/3185	13/18888	0.000372954	0.00591209	0.00436849	CNOT1/TNRC6A/CPEB3/TNRC6B/TOB1/TNRC6C/EIF4ENIF1/BTG2	8
GO:0071107	response to parathyroid hormone	8/3185	13/18888	0.000372954	0.00591209	0.00436849	MEF2C/FOS/FGF23/HDAC6/ITGA2/PTH/SOST/WNT10B	8
GO:0009952	anterior/posterior pattern specification	57/3185	219/18888	0.000375824	0.00594241	0.0043909	HES1/EP300/HOXA5/SMAD4/WNT5A/ATM/MIB1/NOTCH1/TMED2/SMAD2/ACVR2B/BHLHE40/FOXC1/SKI/SMO/BHLHE41/BMP2/BPTF/CDON/CDX2/CDX4/CRB2/CTNNBIP1/DDIT3/DKK1/DLL1/EMX2/FGF8/FOXA2/GBX2/HES2/HEY1/HOXA11/HOXA2/HOXB1/HOXC6/KMT2A/LFNG/LRP5/LRP6/MEOX2/NEUROG1/RARG/RIPPLY2/SFRP1/SHH/SMAD3/TDRD5/TULP3/WIF1/FRS2/GDF11/AURKA/BMPR1A/BTG2/HOXC8/RBPJ	57
GO:0036499	PERK-mediated unfolded protein response	10/3185	19/18888	0.000385026	0.00604187	0.00446439	PPP1R15B/TMED2/NFE2L2/ABCA7/AGR2/DDIT3/EIF2AK3/HSPA5/EIF2S1/TMEM33	10
GO:0048268	clathrin coat assembly	10/3185	19/18888	0.000385026	0.00604187	0.00446439	CLINT1/PIK3C2A/PICALM/EPS15/HIP1R/NSG2/SNAP91/FCHO2/GAK/CLTA	10
GO:0001974	blood vessel remodeling	19/3185	51/18888	0.000385031	0.00604187	0.00446439	MEF2C/LIF/MDM2/DLL4/JAG1/ACVR2B/FOXC1/ACE/ATP7A/CCR2/CST3/DBH/FGF10/FGF8/NDP/NOS3/NPR3/RSPO3/RBPJ	19
GO:0035567	non-canonical Wnt signaling pathway	24/3185	71/18888	0.000388505	0.00606628	0.00448243	WNT5A/CELSR3/CTHRC1/FRZB/FZD7/FZD6/RAC1/CCDC88C/DAAM1/DACT1/DKK1/FZD1/FZD10/FZD8/GRHL3/PLEKHA4/PRICKLE2/RNF213/RSPO3/SFRP1/TIAM1/VANGL2/WNT7B/NLK	24
GO:0002262	myeloid cell homeostasis	48/3185	177/18888	0.000389515	0.00606628	0.00448243	MERTK/VEGFA/FOXO3/HMGB2/SMAD5/ADAM17/CDK6/HOXA5/MFHAS1/RB1/RCOR1/SFXN1/BCL6/CASP3/IREB2/SH2B3/STAT1/HIF1A/ADGRF5/ANXA1/ARID4A/CCR2/CITED2/CSF1/CXCR2/G6PD/GATA1/GCNT4/HDAC6/HMOX1/HSPA1A/HSPA1B/IL6/JAK2/KIT/KLF13/KMT2E/LIPA/MAFB/MPIG6B/PLA2G10/ACVR1B/ITPKB/STAT3/ZBTB7A/BCL2L11/SLC7A11/RPS19	48
GO:0071453	cellular response to oxygen levels	48/3185	177/18888	0.000389515	0.00606628	0.00448243	MYC/VEGFA/FOXO3/LPAR1/POU4F2/TSC1/CPEB2/CPEB4/MDM2/PMAIP1/PRKAA1/PTGS2/ADO/BECN1/DDAH1/NOTCH1/ATP6V1G1/NFE2L2/RORA/FOS/HIF1A/ADAM8/ANGPT4/ATF2/ATP7A/CITED2/CYSLTR1/EGLN1/EPHA4/FABP1/FMN2/FOXO1/GNGT1/HMOX1/HYOU1/MAP1LC3A/MYOD1/NDP/NDRG1/PLK3/RGCC/SFRP1/SLC2A4/TERT/VASN/EGLN3/TMBIM6/DDR2	48
GO:0043455	regulation of secondary metabolic process	9/3185	16/18888	0.000398598	0.00611499	0.00451842	WNT5A/ASIP/ATP7A/CDH3/PMEL/RAPGEF2/ZEB2/APPL1/SLC7A11	9
GO:0048021	regulation of melanin biosynthetic process	9/3185	16/18888	0.000398598	0.00611499	0.00451842	WNT5A/ASIP/ATP7A/CDH3/PMEL/RAPGEF2/ZEB2/APPL1/SLC7A11	9
GO:0051770	positive regulation of nitric-oxide synthase biosynthetic process	9/3185	16/18888	0.000398598	0.00611499	0.00451842	MAP2K6/STAT1/IL33/JAK2/KDR/LRRK2/TLR2/TLR4/MAP2K4	9
GO:1900376	regulation of secondary metabolite biosynthetic process	9/3185	16/18888	0.000398598	0.00611499	0.00451842	WNT5A/ASIP/ATP7A/CDH3/PMEL/RAPGEF2/ZEB2/APPL1/SLC7A11	9
GO:0008654	phospholipid biosynthetic process	64/3185	253/18888	0.000398825	0.00611499	0.00451842	ETNK1/HMGCS1/PIK3R1/PTEN/ACSL3/AGPAT5/HYCC2/NUS1/PIGT/PIK3C2A/PIK3R4/PIKFYVE/ATM/BECN1/LCLAT1/PIP4K2A/SOCS1/SOCS3/MTMR14/PIGF/SERINC5/SPTLC1/HYCC1/OCRL/PIGW/SELENOI/ABCA8/ABHD4/ADGRF5/AGPAT3/AGPAT4/CDS1/CHAT/FADS1/FIG4/IDH1/INPP5F/INPPL1/LPCAT1/LPIN1/OSBP/PCYT2/PIGN/PIK3C2B/PIK3CA/PIP5KL1/PITPNM2/PLCG2/PNPLA3/SAMD8/SLA2/SLC27A1/SLC44A5/SMG1/TAFAZZIN/ITPKB/MTMR3/PIP4K2C/SGMS1/SOCS5/FAR1/MTMR1/PIP5…	64
GO:1990778	protein localization to cell periphery	85/3185	356/18888	0.000398958	0.00611499	0.00451842	CDH1/PIK3R1/ACSL3/BAG4/PHAF1/HYCC2/OGT/RHOQ/SPTBN1/WNK1/LIN7C/PICALM/PREPL/RAB10/TMED2/ACTB/ARF6/ARL6IP5/CDH2/EGFR/ERBB4/F11R/MMP14/HYCC1/GPR158/PALS1/PIGW/RAB8B/ZDHHC5/ABCA12/AFDN/AGR2/ANK2/ATP2B4/CACNB3/CLIP3/CRB3/FYB2/GPER1/TAMALIN/GRIP2/IKBKB/JUP/LAMA5/LIN7A/LRP1/LRP6/LZTFL1/MISP/NUMA1/NUMB/OPTN/PLEKHF1/PPP2R5A/PRKG2/RAB26/RAB3C/RAB3D/RAB40A/RAPGEF2/RHBDF2/ROCK1/SCN3B/SLC1A1/NHERF1/SQSTM1/TNI…	85
GO:0045639	positive regulation of myeloid cell differentiation	32/3185	105/18888	0.000399531	0.00611499	0.00451842	PPP3CA/FOXO3/HMGB2/KLF10/POU4F2/TMEM64/HOXA5/LIF/RB1/RCOR1/POU4F1/PPARGC1B/JAG1/NEDD9/STAT1/FOS/HIF1A/CD101/CSF1/CTNNBIP1/DCSTAMP/EEIG1/GATA1/HSPA1A/HSPA1B/IL17A/IL5/ROR2/SCIN/TRIB1/ACVR1B/STAT3	32
GO:0003171	atrioventricular valve development	13/3185	29/18888	0.000401338	0.00612756	0.00452771	SOX4/ACVR1/MDM2/SMAD4/TGFBR2/NOTCH1/TGFB2/BMP2/EFNA1/HEY1/TBX5/SMAD6/BMPR1A	13
GO:0008643	carbohydrate transport	44/3185	159/18888	0.000416453	0.00634274	0.00468671	IRS1/PIK3R1/POU4F2/PTPN11/SESN2/TSC1/ARPP19/RHOQ/SLC5A3/SLC35C1/IRS2/YES1/NFE2L2/ACE/AQP10/CLIP3/GIP/GRB10/MEF2A/OCLN/PPBP/PTH/RAB4B/RNASEL/RTN2/SLC17A5/SLC27A1/SLC2A10/SLC2A11/SLC2A12/SLC2A14/SLC2A3/SLC2A4/SLC37A1/SLC37A2/SLC45A1/SLC5A1/SLC5A10/SLC5A4/TERT/TRARG1/TRIB3/APPL1/SLC37A3	44
GO:0042542	response to hydrogen peroxide	31/3185	101/18888	0.000426168	0.00647484	0.00478431	EZH2/TNFAIP3/TXNIP/MDM2/PPP1R15B/PRDX3/PRKAA1/PRKCD/ADAM9/BECN1/CASP3/KLF4/STAT1/NFE2L2/UBE3A/MMP2/PLEKHA1/ANKZF1/AREG/FABP1/HDAC6/HMOX1/IL18BP/IL6/KDM6B/MAP1LC3A/PTK2B/RHOB/SETX/STAT6/CRK	31
GO:0045766	positive regulation of angiogenesis	50/3185	187/18888	0.000427566	0.00648023	0.0047883	SMAD1/VEGFA/CXCL8/ADM/BRCA1/HMGA2/MTDH/NRP1/TGFBR2/WNK1/WNT5A/DDAH1/GAB1/JAK1/KLF4/SERPINE1/ANGPT2/SP1/NFE2L2/HIF1A/ANGPT4/C5AR1/CCL24/CDH5/CHRNA7/CXCR2/CYSLTR1/DLL1/EPHA1/ERAP1/HMOX1/IL1A/ITGB8/JUP/KDR/NOS3/PTK2B/RAPGEF3/RHOB/SASH1/SLC39A12/SMOC2/TERT/VEGFD/ZC3H12A/AKT3/F3/STAT3/FGF2/XBP1	50
GO:0007611	learning or memory	69/3185	278/18888	0.000434012	0.00655706	0.00484507	MEF2C/PTEN/TSC1/CCND2/CPEB3/EP300/PTGS2/CASP3/LDLR/PICALM/PPP3CB/ARL6IP5/EGFR/NEDD9/ATXN1/UBE3A/YTHDF1/FOS/HIF1A/ABCA7/ABCC8/ACSS2/ADAM2/ADGRB3/ATP8A1/BCHE/BTBD9/CHRNA7/DBH/DKK1/DRD5/GIP/GRIA1/GRM5/HMGCR/KCNK4/KIT/KMT2A/NEUROD2/NEUROG1/NLGN4Y/NTF3/NTRK2/NTSR1/PDE8B/PJA2/PRKCG/PRKN/RAPGEF3/RCAN1/SERPINF1/SHANK1/SLC1A1/SLC2A4/SLC6A4/SORCS3/TACR2/TLR2/TMOD2/VIP/VLDLR/MAPK1/PAFAH1B1/PRNP/VDAC1/ZNF385…	69
GO:0030279	negative regulation of ossification	16/3185	40/18888	0.000434746	0.00655706	0.00484507	MEF2C/NOTCH1/KREMEN1/HIF1A/DKK1/FGF23/GATA1/PTH/PTK2B/SFRP1/SOST/SOX9/TMEM53/TRPM4/SMAD6/RBPJ	16
GO:1903037	regulation of leukocyte cell-cell adhesion	90/3185	382/18888	0.00043892	0.00660399	0.00487975	CXCL12/CBFB/PPP3CA/SOX4/FOXO3/FUT4/HES1/PTPN11/HSPD1/SLC7A1/TGFBR2/WNK1/BCL6/CASP3/KLF4/NFAT5/PAWR/PBRM1/PRKAR1A/SOCS1/ACTB/CD44/YES1/PELI1/RC3H1/RIPOR2/ADAM8/ANXA1/AP3D1/ASCL2/CCL19/CCL25/CCR2/CCR7/CD160/CD1D/CD27/CD276/CD46/CRTAM/DTX1/DUSP22/EGR3/FGL2/FUT9/HLA-DMA/HLA-DRB5/IGFBP2/IL1A/IL4/IL6/IL6ST/IL7/ITGB2/JAK2/JAK3/LAPTM5/LCK/LGALS9/LGALS9B/LGALS9C/LILRB4/LRRC32/MAP3K8/NFKBIZ/PDE5A/PIK3CA/PL…	90
GO:0010721	negative regulation of cell development	71/3185	288/18888	0.000445136	0.00667521	0.00493237	CBFB/MYC/PPP3CA/VEGFA/CDH1/HES1/PIK3R1/PTEN/SEMA6D/CDK6/GSK3B/NRP1/RB1/RNF6/WNT5A/BCL6/FRZB/LDLR/NOTCH1/SOCS1/DICER1/RC3H1/SKI/ABCC8/ANXA1/ASCL2/ATOH1/DPYSL5/DTX1/FGL2/GPR37L1/HDAC6/HMGB3/IAPP/ID4/IL1A/IL4/IL6/JAK3/LILRB4/LIN28A/LRRC17/MAFB/MAP2/NR1D1/PGLYRP1/PLXNA3/PROX1/RAPGEF2/REST/SEMA3B/SEMA4B/SEMA4D/SFRP1/SHH/SPP1/TLR4/TMEM178A/TRIB1/ULK1/ULK2/ZBTB7B/ZC3H12A/GPR137B/HOOK3/RUNX3/SEMA7A/SOCS5…	71
GO:0006006	glucose metabolic process	51/3185	192/18888	0.000445802	0.00667521	0.00493237	IRS1/SESN2/ARPP19/DDB1/EP300/OGT/PMAIP1/PRKAA1/SERP1/H6PD/PER2/IRS2/NLN/NR3C1/RORA/ALDOC/BRAT1/C1QTNF1/FBP2/FOXA2/FOXO1/G6PD/GAPDHS/GCK/HECTD4/IGFBP4/INPPL1/LEPR/LIPA/LRP5/MLYCD/NPY1R/OAS1/PC/PDK4/PIK3CA/PPARA/PPARGC1A/PRKN/PTH/RORC/SIRT7/SLC25A1/TFAP2B/TKTL1/TSTD1/DYRK2/MIDN/PFKP/PGM2L1/SIK1	51
GO:0051961	negative regulation of nervous system development	43/3185	155/18888	0.000454292	0.00677652	0.00500723	PPP3CA/CDH1/HES1/PTEN/SEMA6D/NRP1/PTPN13/RB1/RNF6/WNT5A/LDLR/NOTCH1/ROBO2/DICER1/SKI/ABCC8/ASCL2/ATOH1/DKK1/DPYSL5/GPR37L1/HDAC6/ID4/IL6/ELAPOR2/LIN28A/MAP2/NR1D1/PLXNA3/PROX1/RAPGEF2/REST/SEMA3B/SEMA4B/SEMA4D/SPP1/TLR2/ULK1/ULK2/HOOK3/SEMA7A/BMPR1A/BTG2	43
GO:0097305	response to alcohol	65/3185	259/18888	0.000455119	0.00677652	0.00500723	CDH1/FOXO3/ABCA1/BRCA1/LARP1/MDM2/PRKAA1/TGFBR2/TP53INP1/H6PD/KLF4/LRP8/PARP1/CDK4/CDKN1A/CFTR/IGF1R/SMAD2/FOS/SMO/ABAT/ACE/ADCY6/ADCY7/ADH6/ADH7/AVP/CCL19/CCR7/CD14/CD27/CDA/CLDN1/CLDN7/CYP7A1/DBH/DEFB104A/DEFB104B/EFNA5/G6PD/GABBR1/GLRA2/HDAC6/HSD3B2/INHBB/ITPR2/JUP/KLF9/LIPA/LRP6/MLC1/PPARA/PTH/PTK2B/SCNN1D/SFRP1/SLC12A3/SLC2A4/SREBF1/ST6GAL1/TBXAS1/TNC/XRN1/GRAMD1A/PTGER4	65
GO:0021536	diencephalon development	26/3185	80/18888	0.00045584	0.00677652	0.00500723	CDH1/HES1/NRP1/WNT5A/PLXNA1/POU4F1/SOX2/PITX2/SMO/ARX/BMP2/FGF10/FGF8/GBX2/GLI1/INHBB/KCNC1/NR4A2/NRP2/OGDH/PLXNA3/SHH/TBX19/BMPR1A/FGF2/RBPJ	26
GO:0045582	positive regulation of T cell differentiation	35/3185	119/18888	0.000462753	0.00686288	0.00507104	CBFB/SOX4/FOXO3/TGFBR2/BCL6/PBRM1/SOCS1/ACTB/ADAM8/ANXA1/AP3D1/CCL19/CD27/CD46/EGR3/IL4/IL7/LGALS9/LILRB4/NFKBIZ/RASGRP1/SHH/SOX13/TESPA1/TNFSF9/WNT10B/ZBTB1/ZBTB7B/ZMIZ1/ITPKB/RUNX3/SOCS5/ARID1A/ARID1B/XBP1	35
GO:0007565	female pregnancy	49/3185	183/18888	0.000468374	0.00692971	0.00512042	VEGFA/GJA1/STS/ADM/ESR1/KPNA6/LIF/PRDX3/PTGS2/SLC38A2/PARP1/PRDM1/TMED2/ANGPT2/ACSL4/POLR1B/SLC38A1/FOS/MMP2/UBE2Q1/ABCC8/ACE/ADCY7/AGRP/APOL2/ATP7A/CD38/CITED2/CLDN4/DDR1/ENDOU/EPOR/GIP/GJB2/HSPG2/IGFBP2/ITGA2/ITGB4/LGALS9/MAGED2/NDP/OVGP1/RECK/SPP1/THBD/TPPP3/ACVR1B/LNPEP/BSG	49
GO:0002294	CD4-positive, alpha-beta T cell differentiation involved in immune response	25/3185	76/18888	0.000474304	0.00700078	0.00517293	IL6R/IRF4/BCL6/JAK1/SOCS3/RC3H1/RORA/ANXA1/ASCL2/ATP7A/CCL19/FOXP1/IL27/IL6/JAK3/KMT2A/LGALS9/NFKBIZ/RORC/STAT6/ZBTB7B/ZC3H12A/SOCS5/STAT3/PTGER4	25
GO:0006887	exocytosis	83/3185	348/18888	0.000480391	0.00703947	0.00520153	LAMP1/PIK3C2A/SDCBP/ATP2A2/BLOC1S6/FBXO45/GNAI2/LIN7C/NOTCH1/PPP3CB/PREPL/RAB10/TPRG1L/AP1G1/CFTR/RAB21/RAB8B/RAP1B/SRCIN1/STXBP2/SYNGR2/MYH9/ABCA12/ANXA1/ATP9A/GPR15LG/CADPS2/CCR2/CD177/GAB2/GATA1/ITGB2/KIT/KLRC2/LGALS9/LIN7A/LLGL2/LRRK2/NKG7/P2RX1/PPFIA2/PRKCG/PRKN/PTAFR/PTGDS/RAB11FIP1/RAB26/RAB3C/RAB3D/RAPGEF4/RASGRP1/REST/RPH3AL/SCAMP1/SCIN/SEPTIN1/SEPTIN4/SLC4A8/STX19/STX1A/SYN1/SYNGR3/SYP/…	83
GO:0099003	vesicle-mediated transport in synapse	57/3185	221/18888	0.0004806	0.00703947	0.00520153	LPAR1/PTEN/CTBP1/AP2A1/ATP2A2/BLOC1S6/FBXO45/PICALM/PPP3CB/PREPL/TPRG1L/ACTB/AP1G1/ARF6/CDH2/ATP6V1G1/EPS15/RAP1B/AP3D1/ATP6V0A1/BIN1/BSN/BTBD9/CADPS2/CLCN3/GRIP2/GSG1L/BLTP1/LRRK2/NLGN4Y/NUMB/P2RX1/PPFIA2/PRKCG/PRKN/RAPGEF4/ROCK1/SLC17A7/SLC2A4/SLC4A8/SNAP91/SNCB/SNCG/SNX9/STX19/STX1A/SYN1/SYP/SYT1/SYT12/SYT5/AAK1/FCHO2/GAK/PPP3R1/CDK5R1/PIP5K1C	57
GO:0002690	positive regulation of leukocyte chemotaxis	29/3185	93/18888	0.000481457	0.00703947	0.00520153	CXCL12/VEGFA/CXCL8/IL6R/ADAM17/WNK1/WNT5A/SERPINE1/CAMK1D/NEDD9/SWAP70/RAC1/RIPOR2/C5AR1/CCL19/CCR2/CCR7/CSF1/CXCR2/DAPK2/IL6/LBP/LGALS9/PLA2G7/PTK2B/RARRES2/TRPV4/VEGFD/MAPK1	29
GO:0014033	neural crest cell differentiation	29/3185	93/18888	0.000481457	0.00703947	0.00520153	HES1/MEF2C/SEMA6D/ACVR1/NRP1/SMAD4/FRZB/CDH2/ERBB4/JAG1/FOXC1/PITX2/HIF1A/SMO/CITED2/GBX2/LAMA5/LRP6/NRP2/SEMA3B/SEMA4B/SEMA4D/SFRP1/SHH/SOX9/TAPT1/MAPK1/SEMA7A/BMPR1A	29
GO:0046639	negative regulation of alpha-beta T cell differentiation	12/3185	26/18888	0.000482613	0.00703981	0.00520177	CBFB/BCL6/SOCS1/RC3H1/ANXA1/ASCL2/JAK3/SHH/ZBTB7B/ZC3H12A/RUNX3/SOCS5	12
GO:0045907	positive regulation of vasoconstriction	14/3185	33/18888	0.000483749	0.00703985	0.0052018	ADD3/PTGS2/EGFR/ACE/AVP/AVPR1B/CD38/CYSLTR1/DBH/HRH2/SMTNL1/TBXAS1/TRPM4/F2R	14
GO:0051148	negative regulation of muscle cell differentiation	24/3185	72/18888	0.000490728	0.00710813	0.00525226	EZH2/SMAD1/FGF9/SMAD4/NOTCH1/FZD7/PTBP1/BHLHE41/BMP2/CEACAM5/CTDP1/DKK1/DLL1/EREG/FOXO4/FOXP1/G6PD/HEY1/PDCD4/PPARA/SHH/FRS2/BMPR1A/XBP1	24
GO:0061035	regulation of cartilage development	24/3185	72/18888	0.000490728	0.00710813	0.00525226	SMAD1/PTPN11/GLG1/WNT5A/FRZB/CCN2/LNPK/TRPS1/ADAMTS12/BMP1/BMP2/CCN4/GDF5/HOXA11/NKX3-2/PRKG2/PTH/RARG/SCIN/SMAD3/SOX5/SOX9/TAPT1/WNT9A	24
GO:0046189	phenol-containing compound biosynthetic process	18/3185	48/18888	0.000496031	0.00716823	0.00529666	WNT5A/TGFB2/ALDH2/ASIP/ATP7A/CDH3/DBH/GCH1/GPR37/KL/NR4A2/PAH/PMEL/RAPGEF2/TRPC1/ZEB2/APPL1/SLC7A11	18
GO:2000027	regulation of animal organ morphogenesis	28/3185	89/18888	0.000509604	0.00734729	0.00542898	VEGFA/HGF/WNT5A/ROBO2/SMO/BMP2/CITED2/CSF1/DKK1/DMRT3/FGF10/FGF8/FZD1/GATA5/GRHL3/HOXA11/NGFR/NTN4/RSPO2/SFRP1/SHH/SOX9/STOX1/TACSTD2/BTBD7/FRS2/BMPR1A/FGF2	28
GO:0001954	positive regulation of cell-matrix adhesion	20/3185	56/18888	0.000519253	0.00742389	0.00548558	VEGFA/TSC1/CDK6/GSK3B/NRP1/FERMT2/PLEKHA2/RAC1/CCL25/CCR7/CD36/CSF1/EPHA1/JUP/KDR/PTK2B/PTPRJ/ROCK1/SFRP1/SMAD3	20
GO:0001706	endoderm formation	21/3185	60/18888	0.000519696	0.00742389	0.00548558	CTR9/DUSP5/HMGA2/COL5A1/MIXL1/MMP14/NANOG/POU5F1/SMAD2/SOX2/HSBP1/MMP2/MYH9/COL11A1/COL6A1/DKK1/ITGB2/ITGB5/LAMB1/VTN/DUSP2	21
GO:0006695	cholesterol biosynthetic process	21/3185	60/18888	0.000519696	0.00742389	0.00548558	HMGCS1/PRKAA1/ERLIN1/CFTR/CYP51A1/CYP7A1/DHCR24/DHCR7/FDFT1/G6PD/HMGCR/HSD17B7/INSIG1/INSIG2/LIPA/LSS/MSMO1/SC5D/SREBF1/SREBF2/TM7SF2	21
GO:1902653	secondary alcohol biosynthetic process	21/3185	60/18888	0.000519696	0.00742389	0.00548558	HMGCS1/PRKAA1/ERLIN1/CFTR/CYP51A1/CYP7A1/DHCR24/DHCR7/FDFT1/G6PD/HMGCR/HSD17B7/INSIG1/INSIG2/LIPA/LSS/MSMO1/SC5D/SREBF1/SREBF2/TM7SF2	21
GO:0071214	cellular response to abiotic stimulus	80/3185	334/18888	0.000524548	0.0074589	0.00551145	MYC/CNN2/GJA1/PIK3R1/PTEN/BRCA1/CCND2/CHEK1/DDB1/DDX3X/EP300/MAP3K2/MDM2/NUCKS1/PRKCD/PTGS2/SDE2/SLC38A2/TP53INP1/WNK1/ATM/CASP3/HABP4/LRRC8D/MAPK8/NFAT5/NIPBL/PARP1/TANK/TNFRSF10B/CDKN1A/EGFR/F11R/IGF1R/MMP1/GADD45A/MMP2/ADSS1/AQP10/AQP5/ARHGEF2/IFI16/IL33/ITGA2/ITGB6/KCNK4/NEUROD2/NLRP1/OPN1LW/OPN1MW2/OPN1SW/PDE2A/PIK3CA/PKD2L1/POLK/PTAFR/RCSD1/REST/RHOB/SAG/SCNN1D/SFRP1/SLC25A23/SLC2A4/SOX9/TA…	80
GO:0104004	cellular response to environmental stimulus	80/3185	334/18888	0.000524548	0.0074589	0.00551145	MYC/CNN2/GJA1/PIK3R1/PTEN/BRCA1/CCND2/CHEK1/DDB1/DDX3X/EP300/MAP3K2/MDM2/NUCKS1/PRKCD/PTGS2/SDE2/SLC38A2/TP53INP1/WNK1/ATM/CASP3/HABP4/LRRC8D/MAPK8/NFAT5/NIPBL/PARP1/TANK/TNFRSF10B/CDKN1A/EGFR/F11R/IGF1R/MMP1/GADD45A/MMP2/ADSS1/AQP10/AQP5/ARHGEF2/IFI16/IL33/ITGA2/ITGB6/KCNK4/NEUROD2/NLRP1/OPN1LW/OPN1MW2/OPN1SW/PDE2A/PIK3CA/PKD2L1/POLK/PTAFR/RCSD1/REST/RHOB/SAG/SCNN1D/SFRP1/SLC25A23/SLC2A4/SOX9/TA…	80
GO:1901654	response to ketone	56/3185	217/18888	0.000527807	0.00748811	0.00553303	FOXO3/TXNIP/ABHD2/DDIT4/LARP1/PRKAA1/KLF4/PARP1/CDK4/CDKN1A/CFTR/EGFR/EIF4E/IGF1R/SP1/TGFB2/NR3C1/UBE3A/FOS/MSN/ACE/ADCY6/AVP/CCL19/CCR7/CD38/CDA/CLDN1/CLDN4/DEFB104A/DEFB104B/EFNA5/FOXP1/GJB2/HDAC6/HOXA11/HSD3B2/JAK2/KLF9/LIPA/PIK3CA/PTAFR/SCNN1D/SERPINF1/SFRP1/SLC12A3/SPP1/SREBF1/TFAP4/TLR2/TNC/TRERF1/WBP2/XRN1/PTGER4/VPS54	56
GO:0014812	muscle cell migration	33/3185	111/18888	0.000536818	0.0075986	0.00561467	DOCK4/LPAR1/MEF2C/SEMA6D/ABHD2/FGF9/MDM2/NRP1/GNA13/PDGFRB/PLXNA1/SERPINE1/NFE2L2/SMO/ACE/ATP7A/CCN4/DDIT3/DDR1/FOXO4/GRB10/ITGA2/LRP1/PLAT/ROCK1/TCP11L2/TERT/TLR4/TRIB1/VTN/CRK/BMPR1A/DDR2	33
GO:0050714	positive regulation of protein secretion	41/3185	147/18888	0.000540084	0.00762745	0.00563599	SOX4/MYH10/SERP1/TTN/ADAM9/CD2AP/PPP3CB/PRKAR1A/SEC24A/ARF6/CFTR/EGFR/IRS2/TGFB2/ACSL4/HIF1A/ABAT/ABCC8/ADAM8/ANG/ANO1/APBB1/CD33/CD38/CHRM3/FFAR1/GCK/GIP/GPER1/IL1A/ITPR1/JAK2/LRRC8A/OSBP/RAPGEF4/RPH3AL/TLR2/TLR4/TRPM4/ORAI1/TMED10	41
GO:0098739	import across plasma membrane	53/3185	203/18888	0.000545447	0.00768574	0.00567906	PPP3CA/ARL6IP1/SLC38A2/SLC5A3/SLC7A1/LRRC8B/PER2/PPP3CB/ARL6IP5/IRS2/SLC38A1/ABCC8/ACSL1/ACSL5/ATP1B2/ATP2B4/CACNA1B/CD36/GFAP/KCNH2/KCNJ9/KCNK5/KCNK9/LRRC8A/NTSR1/P2RX1/PPP3R2/SCNN1D/SHOC2/SLC12A3/SLC12A7/SLC1A1/SLC1A4/SLC22A2/SLC27A1/SLC2A10/SLC2A3/SLC38A4/SLC39A12/SLC46A2/SLC5A1/SLC6A6/SLC6A9/NHERF1/SLC9A7/TRPM4/TRPV4/ATP1B3/PPP3R1/PRNP/SLC30A1/SLC7A11/KCNJ3	53
GO:0046328	regulation of JNK cascade	39/3185	138/18888	0.00054919	0.00769318	0.00568456	XIAP/FKTN/MFHAS1/SDCBP/WNT5A/TAOK1/CCN2/EGFR/FZD7/IGF1R/GADD45A/AXIN1/CCL19/CCR7/CD27/DACT1/DKK1/DUSP16/DUSP22/FZD10/HIPK3/IL1A/NRK/PDCD4/PER1/PJA2/PRKN/PTK2B/RASGRP1/TLR4/TNIK/TPD52L1/TRPV4/UNC5CL/WNT7B/CRK/MINK1/PAFAH1B1/MAP2K4	39
GO:0010657	muscle cell apoptotic process	30/3185	98/18888	0.00054969	0.00769318	0.00568456	APAF1/POU4F2/ESR1/SMAD4/ATP2A2/IGF1R/NFE2L2/APOH/COL6A1/CXCR2/DMPK/FOXO1/GCH1/GNGT1/JAK2/LRP6/LTK/LYPD3/MAP2K5/NUPR1/PDCD4/PPP1R10/PTK2B/RGL2/RPS6KA2/SIRT5/ZC3H12A/MAP2K4/RBM10/HSP90AA1	30
GO:0014909	smooth muscle cell migration	30/3185	98/18888	0.00054969	0.00769318	0.00568456	DOCK4/LPAR1/MEF2C/SEMA6D/ABHD2/FGF9/MDM2/NRP1/GNA13/PDGFRB/PLXNA1/SERPINE1/NFE2L2/ACE/ATP7A/CCN4/DDIT3/DDR1/FOXO4/GRB10/ITGA2/LRP1/PLAT/TERT/TLR4/TRIB1/VTN/CRK/BMPR1A/DDR2	30
GO:0021955	central nervous system neuron axonogenesis	15/3185	37/18888	0.000550961	0.00769364	0.0056849	PTEN/B4GALT5/FBXO45/NDEL1/ARHGEF28/B4GALT6/CDH11/EPHA4/NR4A2/PLXNA4/SCN1B/ARHGAP35/NFIB/PAFAH1B1/KIFBP	15
GO:1902905	positive regulation of supramolecular fiber organization	47/3185	175/18888	0.000561925	0.00782916	0.00578503	LPAR1/MAP1B/BAG4/FER/NRP1/PDE4DIP/RB1/FERMT2/ARF6/CCN2/SWAP70/RAC1/ANKRD53/BIN1/CCL24/CCL26/CCR7/CDC42EP4/EPHA1/FCHSD1/GSN/HSPA1A/HSPA1B/KIRREL1/LMOD1/NUMA1/OCLN/PPM1E/PROX1/PTK2B/PXN/RAPGEF3/RGCC/RICTOR/SCIN/SFRP1/SMAD3/SNX9/SYNPO2/TRPV4/CFL2/LIMK1/RHOC/SLAIN2/WDR1/CDK5R1/ABI2	47
GO:0043242	negative regulation of protein-containing complex disassembly	26/3185	81/18888	0.000565054	0.00785513	0.00580423	ADD3/MAP1B/CAPZA1/SPTBN1/TAOK1/TWF1/SWAP70/ADD2/CAMSAP2/SCAF4/ARHGEF2/GSN/HDAC6/LMOD1/LMOD3/PIK3CA/PLEKHH2/SCIN/SPTB/SPTBN2/SPTBN5/SVIL/TMOD2/TMOD4/VILL/CAPZB	26
GO:1901655	cellular response to ketone	32/3185	107/18888	0.000576995	0.00800323	0.00591366	FOXO3/DDIT4/LARP1/PRKAA1/KLF4/CDK4/CFTR/EGFR/EIF4E/IGF1R/SP1/NR3C1/FOS/MSN/ACE/ADCY6/DEFB104A/DEFB104B/EFNA5/GJB2/JAK2/KLF9/SCNN1D/SERPINF1/SFRP1/SPP1/TFAP4/TNC/TRERF1/XRN1/PTGER4/VPS54	32
GO:0006936	muscle contraction	84/3185	355/18888	0.000579873	0.00802523	0.00592991	DOCK4/GJA1/GRK2/SMAD5/PIK3C2A/PTGS2/TTN/ATP2A2/SETD3/MAP2K6/TPM3/ABAT/ALDOA/ANK2/APBB1/APBB2/ATP2B4/BIN1/CACNG1/CALML6/CASQ1/CD38/CHRM2/CHRM3/CHRNB4/CLIC2/DMPK/DSC2/GPER1/GRIP2/GSN/HRC/HTR1D/HTR7/ITGA2/JUP/KCNE5/KCNH2/KIT/LMOD1/LMOD3/MYBPH/MYL11/MYOT/NEUROG1/NR4A1/P2RX1/P2RX4/PDE4D/PDE5A/PIK3CA/PTAFR/RCSD1/REM1/ROCK1/RYR2/SCN1B/SCN3A/SCN3B/SCN4A/SCN9A/SGCD/SNTB1/SSPN/TACR2/TACR3/TAFAZZIN/TMOD2/TM…	84
GO:0002287	alpha-beta T cell activation involved in immune response	25/3185	77/18888	0.000591316	0.00814731	0.00602012	IL6R/IRF4/BCL6/JAK1/SOCS3/RC3H1/RORA/ANXA1/ASCL2/ATP7A/CCL19/FOXP1/IL27/IL6/JAK3/KMT2A/LGALS9/NFKBIZ/RORC/STAT6/ZBTB7B/ZC3H12A/SOCS5/STAT3/PTGER4	25
GO:0002293	alpha-beta T cell differentiation involved in immune response	25/3185	77/18888	0.000591316	0.00814731	0.00602012	IL6R/IRF4/BCL6/JAK1/SOCS3/RC3H1/RORA/ANXA1/ASCL2/ATP7A/CCL19/FOXP1/IL27/IL6/JAK3/KMT2A/LGALS9/NFKBIZ/RORC/STAT6/ZBTB7B/ZC3H12A/SOCS5/STAT3/PTGER4	25
GO:0045926	negative regulation of growth	62/3185	247/18888	0.000604022	0.00830397	0.00613587	CDH1/GJA1/MT2A/PTEN/SEMA6D/SESN2/BRCA1/DDX3X/NRP1/PLAC8/RB1/RNF6/SMAD4/WNT5A/BCL6/FRZB/CDKN1A/JADE1/TGFB2/VGLL4/HIF1A/CDA/CDHR2/CGA/CITED2/CTDP1/DCSTAMP/ESR2/FHL1/FOXP1/G6PD/GDF15/GDF9/HDAC6/HSPA1A/HSPA1B/ING4/MAP2/PLXNA3/PML/PPARA/PRDM11/PTPRJ/RERG/SCGB3A1/SEMA3B/SEMA4B/SEMA4D/SFRP1/SLC6A4/SMAD3/SPAG9/SPP1/TBX5/TRIM40/TSPYL2/ULK1/ULK2/ACVR1B/RBBP7/SEMA7A/SERTAD3	62
GO:0007034	vacuolar transport	46/3185	171/18888	0.000615416	0.00841947	0.00622122	LAMP1/PSAP/EPG5/HSPA8/PIK3R4/BECN1/RBSN/TMEM106B/VPS33A/VPS41/AP1G1/ANKFY1/AP3D1/ATP6V0D2/BIN1/CACNG4/CACNG8/CDX2/DENND3/FHIP1B/HOOK1/HSPA1A/LAPTM5/LIPA/LRP1/LRRK2/LYST/NDP/NPC1/PCSK9/PLEKHF1/PRKN/RHOB/SLC30A2/SPTBN5/SQSTM1/VPS16/VPS39/VPS8/AKTIP/GAK/HOOK3/RAB12/TSG101/VPS4B/VPS54	46
GO:0140962	multicellular organismal-level chemical homeostasis	24/3185	73/18888	0.000615701	0.00841947	0.00622122	VEGFA/IREB2/PICALM/CFTR/ABCA12/ABCA3/ADCY6/ADGRF5/AVP/BPIFA1/BTBD9/HMOX1/ITGB6/KDR/LIPA/LPCAT1/OAS1/SFTPD/TRPV4/AKAP11/CYBRD1/FBXL5/NKIRAS1/PRKACB	24
GO:0044703	multi-organism reproductive process	53/3185	204/18888	0.00061811	0.00841947	0.00622122	VEGFA/GJA1/STS/ADM/ESR1/KPNA6/LIF/PRDX3/PTGS2/SLC38A2/PARP1/PRDM1/TMED2/ANGPT2/ACSL4/POLR1B/SLC38A1/FOS/MMP2/UBE2Q1/ABCC8/ACE/ADCY7/AGRP/APOL2/ATP7A/CD38/CITED2/CLDN4/DDR1/ENDOU/EPOR/GIP/GJB2/HSPG2/IGFBP2/ITGA2/ITGB4/LGALS9/MAFF/MAGED2/NDP/OVGP1/P2RX1/PTAFR/RECK/SLC6A4/SPP1/THBD/TPPP3/ACVR1B/LNPEP/BSG	53
GO:0035282	segmentation	31/3185	103/18888	0.000619198	0.00841947	0.00622122	EP300/NRP1/SMAD4/WNT5A/ATM/MIB1/NOTCH1/TMED2/FOXC1/MTF2/CDX2/CRB2/DKK1/DLL1/HOXA2/IRX2/LAMA5/LFNG/LRP6/MAFB/MEOX2/NEUROG1/NRP2/RIPPLY2/SFRP1/SHH/SMAD3/TDRD5/FRS2/BMPR1A/RBPJ	31
GO:0070167	regulation of biomineral tissue development	31/3185	103/18888	0.000619198	0.00841947	0.00622122	GJA1/MEF2C/ACVR1/BMP2K/NOTCH1/CFTR/ACVR2B/HIF1A/ANKH/ASPN/BMP2/FBN2/FGF23/GATA1/HEY1/KL/MGP/MMP20/NOS3/PTH/PTK2B/ROCK1/RXRB/SMAD3/SOX9/TRPM4/WNT10B/ATP2B1/BMPR1A/TENT5A/DDR2	31
GO:0002088	lens development in camera-type eye	28/3185	90/18888	0.000622386	0.00842594	0.006226	GJA1/SPRY2/TGFBR2/WNT5A/SKIL/SKI/BFSP2/CDKN1C/CDON/CITED2/CRYBA1/CRYBA2/CRYGC/CRYGN/CRYGS/GJA8/KDM5B/LIM2/NDP/PROX1/SMAD3/SOX1/SPRED1/WNT7B/FRS2/FGF2/SLC7A11/ABI2	28
GO:0009953	dorsal/ventral pattern formation	28/3185	90/18888	0.000622386	0.00842594	0.006226	ACVR1/DLL4/FOXA1/FOXG1/RNF220/SMAD2/SMO/AXIN1/BMP1/DDIT3/DISP1/DMRT3/FGF8/FKBP8/GLI1/HOXA11/HOXA2/IFT122/MDFI/SFRP1/SHH/SOSTDC1/SOX1/TLL1/TULP3/WDR19/SMAD6/BMPR1A	28
GO:0019216	regulation of lipid metabolic process	78/3185	326/18888	0.000631998	0.00853747	0.00630841	IRS1/PSAP/ACSL3/ADM/BRCA1/CDK8/OGT/PRKAA1/PRKCD/PTGS2/UBR4/ELOVL5/ERLIN1/H6PD/LDLR/SNAI1/GOLM1/IGF1R/IRS2/NR1D2/NR3C1/RORA/ABCA3/ABCA7/ADGRF5/APOC1/ASAH1/AVP/BMP2/CGA/CLCN2/CYP7A1/DCAF5/DHH/ENDOU/FABP1/GIP/GPER1/HCAR1/IDH1/IL1A/INSIG1/INSIG2/KIT/LPCAT1/MLYCD/NR1D1/PDE8B/PDK4/PLCG2/PPARA/PPARGC1A/PPP2R5A/PROX1/RARRES2/REST/RNF213/RORC/RUBCNL/SAMD8/SERPINA3/SLC27A1/SOX9/SREBF1/SREBF2/TAFAZZIN/TRIB3…	78
GO:0019229	regulation of vasoconstriction	23/3185	69/18888	0.000637349	0.00859108	0.00634802	ADD3/DOCK4/ADM/PTGS2/PER2/EGFR/MMP2/ACE/AVP/AVPR1B/CD38/CHRM3/CYSLTR1/DBH/ECE1/HRH2/HTR1A/P2RX1/SMTNL1/TBXAS1/TRPM4/ATP2B1/F2R	23
GO:0008406	gonad development	59/3185	233/18888	0.000638902	0.00859338	0.00634972	VEGFA/CSDE1/FOXO3/GJA1/HMGB2/RNF38/ESR1/FER/FGF9/SMAD4/TNFSF10/WNT5A/ATM/CASP3/CD2AP/NOTCH1/MMP14/ROBO2/TGFB2/FOXC1/UBE3A/MMP2/PLEKHA1/ACE/ADAM2/ADAM21/ADAM32/AGO4/AMHR2/ANG/ARID4A/BCL2L2/BIK/CGA/CITED2/CYP19A1/DHH/EREG/FGF8/GATA1/GDF9/HOXA11/IDH1/IL1A/INHBB/KDR/KIT/LFNG/LHX9/MAMLD1/NOS3/NUPR1/REN/SFRP1/SOX9/SPO11/WDR19/ARID4B/BCL2L11	59
GO:0071786	endoplasmic reticulum tubular network organization	10/3185	20/18888	0.000654027	0.0087561	0.00646996	ARL6IP1/TMEM170A/RAB18/REEP4/RAB10/LNPK/ATL1/REEP3/ATL3/TMEM33	10
GO:0010324	membrane invagination	22/3185	65/18888	0.000655228	0.0087561	0.00646996	ABCA1/BECN1/RAC1/MYH9/ABCA7/ARHGAP12/CD36/CLCN3/GSN/GULP1/HAVCR1/ITGA2/ITGB2/PLCG2/SH3BP1/SNX9/SPIRE1/XKR4/XKR6/FCHO2/FNBP1L/ARF1	22
GO:0033363	secretory granule organization	22/3185	65/18888	0.000655228	0.0087561	0.00646996	ABCA1/AP1S3/BLOC1S2/MFSD14A/TBPL1/AP1G1/ACTL7A/AP3D1/CCDC42/GARIN1A/LYST/NECTIN2/OSBP/RFX2/SPPL2C/TMPRSS12/VPS13B/ZPBP/ZPBP2/F2R/PAFAH1B1/ZNF385A	22
GO:0045599	negative regulation of fat cell differentiation	21/3185	61/18888	0.000668119	0.00890921	0.00658309	WNT5A/FERMT2/JDP2/JAG1/RORA/WWTR1/BMAL1/AXIN1/BMP2/CCN4/DDIT3/FOXO1/GPER1/ID4/IL6/INSIG1/SMAD3/TRIB3/TRPV4/WNT10B/E2F1	21
GO:0060433	bronchus development	7/3185	11/18888	0.000674625	0.00895752	0.00661879	HOXA5/TGFBR2/AGR2/SOX9/SPDEF/TULP3/WNT7B	7
GO:0060736	prostate gland growth	7/3185	11/18888	0.000674625	0.00895752	0.00661879	PLAG1/PSAP/ESR1/UBE3A/CYP19A1/SHH/SOX9	7
GO:0034329	cell junction assembly	103/3185	453/18888	0.000683088	0.00905055	0.00668753	FSCN1/VEGFA/CDH1/GJA1/MAP1B/MEF2C/PTEN/TSC1/CAPZA1/DST/FER/NRP1/OGT/PTPN13/SDCBP/WNT5A/ZNF703/FBXO45/FERMT2/POU4F1/SETD5/SNAI1/ACTB/ARF6/CDH2/ERBB4/F11R/MMP14/ROBO2/ADD2/PARD6B/RAC1/RAP1B/ACE/ADGRB3/AFDN/ANK2/BSN/CBLN4/CD9/CDH11/CDH19/CDH20/CDH3/CDH5/CLDN1/CLDN14/CLDN4/CLDN7/COLQ/CORO2B/CRB3/DKK1/DUSP22/EFNA5/ESAM/FZD1/GABRA1/GJB1/GJB2/GJB6/GPBAR1/GRIA1/IKBKB/IL17A/ILDR1/ITGA2/ITGB4/JUP/KDR/LIM2/…	103
GO:0001776	leukocyte homeostasis	32/3185	108/18888	0.000689359	0.0091142	0.00673456	MERTK/MEF2C/TNFAIP3/ADAM17/PMAIP1/CASP3/PPP3CB/SH2B3/SKIL/RC3H1/HIF1A/ANXA1/GPR15LG/CCR2/CSF1/CXCR2/DOCK11/FLT3/GCNT4/IL6/JAK3/LGALS9/LIPA/SLC46A2/SOS2/SPNS2/TSC22D3/F2R/ITPKB/WDR37/BCL2L11/SLC7A11	32
GO:1902624	positive regulation of neutrophil migration	14/3185	34/18888	0.000695764	0.00912961	0.00674595	CXCL8/FUT4/CAMK1D/RAC1/RIPOR2/ADAM8/C5AR1/CCL19/CCR7/CD99L2/CXCR2/DAPK2/IL1A/LBP	14
GO:0048736	appendage development	49/3185	186/18888	0.000696401	0.00912961	0.00674595	GJA1/FGF9/SMAD4/WNT5A/FERMT2/MBNL1/NIPBL/NOTCH1/KREMEN1/TGFB2/FZD6/LNPK/PITX2/SKI/C2CD3/COL3A1/COL6A1/DKK1/DLX5/ECE1/FBN2/FGF10/FGF4/FGF8/GDF5/HOXA11/IFT122/IRF6/ITGB4/KDF1/LRP5/MEOX2/RARG/RECK/RSPO2/RSPO4/SALL4/SHH/SOX9/TBX5/TFAP2B/TULP3/WDR19/SMOC1/BCL2L11/BMPR1A/ITGA6/SLC7A11/VPS54	49
GO:0060173	limb development	49/3185	186/18888	0.000696401	0.00912961	0.00674595	GJA1/FGF9/SMAD4/WNT5A/FERMT2/MBNL1/NIPBL/NOTCH1/KREMEN1/TGFB2/FZD6/LNPK/PITX2/SKI/C2CD3/COL3A1/COL6A1/DKK1/DLX5/ECE1/FBN2/FGF10/FGF4/FGF8/GDF5/HOXA11/IFT122/IRF6/ITGB4/KDF1/LRP5/MEOX2/RARG/RECK/RSPO2/RSPO4/SALL4/SHH/SOX9/TBX5/TFAP2B/TULP3/WDR19/SMOC1/BCL2L11/BMPR1A/ITGA6/SLC7A11/VPS54	49
GO:1905952	regulation of lipid localization	49/3185	186/18888	0.000696401	0.00912961	0.00674595	PTPN11/ABCA1/NUS1/PRKCD/TMEM30A/PLIN3/SEC24A/IRS2/MAP2K6/ABCA12/ABCA3/ABCA5/ABCA7/ABCA8/ABCG8/ACSL1/ACSL5/APOC1/ATP8A1/AVPR1B/C1QTNF1/CD36/CYP19A1/GDF9/IL1A/IL6/KDM5B/LIPG/LRAT/LRP1/NFKBIA/NTSR1/P2RX4/PCSK9/PLA2G10/PLTP/POMC/PPARA/PRKN/PTGES/REN/SHH/SPP1/SREBF2/TTC39B/ZC3H12A/CRY2/DENND5B/LAMTOR1	49
GO:0046330	positive regulation of JNK cascade	29/3185	95/18888	0.000709147	0.00925765	0.00684056	XIAP/MFHAS1/SDCBP/WNT5A/TAOK1/CCN2/FZD7/GADD45A/AXIN1/CCL19/CCR7/CD27/DKK1/DUSP22/FZD10/IL1A/NRK/PJA2/PTK2B/RASGRP1/TLR4/TNIK/TPD52L1/TRPV4/UNC5CL/WNT7B/CRK/MINK1/MAP2K4	29
GO:0060395	SMAD protein signal transduction	29/3185	95/18888	0.000709147	0.00925765	0.00684056	SMAD1/SMAD5/ACVR1/SMAD4/SPTBN1/TGFBR2/TOB1/BECN1/PARP1/SMAD2/TGFB2/SKI/WWTR1/FOS/BMP2/DKK1/GDF15/GDF5/JAK2/LDLRAD4/LRP1/MAP1LC3A/PML/SMAD3/UCMA/ZMIZ1/GDF11/SMAD6/BMPR1A	29
GO:0035148	tube formation	41/3185	149/18888	0.000726693	0.00946681	0.00699511	VEGFA/APAF1/TSC1/ADM/WNT5A/CASP3/CTHRC1/HOXA1/MIB1/NOTCH1/TMED2/PODXL/TGFB2/FZD6/SKI/HIF1A/CDK20/CITED2/FGF10/FGF8/FZD1/GRHL3/IFT122/IRX2/PROX1/RARG/SALL4/SDCCAG8/SFRP1/SHH/SLC39A12/SOX9/ST14/TEAD2/TULP3/VANGL2/ARHGAP35/NFIB/PRKACB/BCL2L11/FGF2	41
GO:0046323	glucose import	25/3185	78/18888	0.000732756	0.00952582	0.00703872	IRS1/PIK3R1/POU4F2/PTPN11/SESN2/TSC1/ARPP19/RHOQ/IRS2/NFE2L2/ACE/GRB10/MEF2A/OCLN/PTH/RAB4B/RNASEL/RTN2/SLC27A1/SLC2A14/SLC2A3/SLC2A4/TERT/TRARG1/APPL1	25
GO:0031032	actomyosin structure organization	55/3185	215/18888	0.000737487	0.00955338	0.00705907	RTKN/CNN2/LPAR1/PIK3R1/TSC1/BAG4/MYH10/NRP1/SMAD4/TTN/FERMT2/PDGFRB/PRKAR1A/CCN2/F11R/RAC1/MYH9/AKAP13/ARRB1/ASAP3/CASQ1/CDC42BPA/CGNL1/CORO2B/EPB41L4A/EPHA1/ITGB5/KRT19/LMOD1/LMOD3/MEF2A/MYBPH/MYPN/PGM5/PPM1E/PROX1/PTK2B/PXN/RAPGEF3/RGCC/ROCK1/SFRP1/SMAD3/TACSTD2/TMEFF2/TMOD2/TMOD4/TNNT2/ZEB2/CFL2/LIMK1/RHOC/TNFAIP1/WDR1/PTGER4	55
GO:0051017	actin filament bundle assembly	44/3185	163/18888	0.00073795	0.00955338	0.00705907	FSCN1/LPAR1/PIK3R1/TSC1/BAG4/NRP1/FERMT2/LCP1/PAWR/CCN2/F11R/NEDD9/SWAP70/ADD2/RAC1/ARRB1/ASAP3/CGNL1/CORO2B/EPHA1/FMN2/FSCN2/HSP90B1/ITGB5/PPM1E/PRKN/PTK2B/PXN/RAPGEF3/RGCC/ROCK1/SFRP1/SHANK1/SMAD3/SPIRE1/SYNPO2/TACSTD2/TMEFF2/USH1C/ZEB2/LIMK1/RHOC/TNFAIP1/PTGER4	44
GO:0031958	corticosteroid receptor signaling pathway	8/3185	14/18888	0.000741543	0.00956006	0.00706401	NR3C1/BMAL1/JAK2/LMO3/PER1/CRY2/ARID1A/CLOCK	8
GO:0034616	response to laminar fluid shear stress	8/3185	14/18888	0.000741543	0.00956006	0.00706401	ABCA1/ADAM9/KLF4/NFE2L2/ACE/MAP2K5/SREBF2/SMAD6	8
GO:0048813	dendrite morphogenesis	39/3185	140/18888	0.000746452	0.00958427	0.0070819	PPP3CA/PTEN/BTBD3/GSK3B/NRP1/LRP8/PICALM/TMEM106B/RAB21/SRCIN1/UBE3A/ADGRB3/CHRNA7/CUL7/DIP2A/DPYSL5/EFNA1/EPHA4/HDAC6/KLF7/LRRK2/LZTS3/MAP2/MEF2A/PAK3/PPFIA2/PREX2/RAPGEF2/SEMA4D/SHANK1/TANC2/TIAM1/TNIK/VLDLR/ZDHHC15/MINK1/PAFAH1B1/CDK5R1/ABI2	39
GO:0043086	negative regulation of catalytic activity	102/3185	449/18888	0.000746506	0.00958427	0.0070819	VEGFA/ARL6IP1/GNAI3/PTEN/SPRY2/TERF2/XIAP/CPEB2/DDX3X/GSK3B/HNRNPU/MAD2L1/PRDX3/PRKCD/RB1/WNK1/CAND1/GNAI2/KLF4/NOTCH1/PICALM/PRKAR1A/SERPINE1/TMED2/CD44/CDKN1A/IRS2/GADD45A/SRCIN1/WWTR1/APOC1/ATP2B4/AVP/BIN1/BMP2/CCR2/CDKN1C/CRB2/CST1/CST2/CST3/CST4/DRD5/DUSP16/DUSP22/EGLN1/EPHA1/FABP1/FICD/FOXA2/GRM3/HDAC6/HIPK3/IFI16/IKBKB/LATS1/LILRB4/LRP1/LRP5/LRP6/LRRK2/MAP2K5/NEIL1/PDCD4/PPM1E/PPP2R5A/PRKN…	102
GO:0033273	response to vitamin	28/3185	91/18888	0.000756444	0.00969184	0.00716139	MAP1B/ABCA1/GDAP1/MDM2/PIM1/PTGS2/BECN1/EGFR/IGF1R/BCHE/CYP26A1/FABP1/FGF23/FOLR2/IL1A/ITGA2/KL/LIPA/LRAT/MN1/NFKBIZ/NNT/PTH/RXRB/SFRP1/SPP1/TNC/SRSF2	28
GO:0006109	regulation of carbohydrate metabolic process	48/3185	182/18888	0.000764096	0.00971341	0.00717733	IRS1/SESN2/ARPP19/DDB1/DDIT4/EP300/GSK3B/OGT/PMAIP1/PRKAA1/AP2A1/IRS2/NLN/NR3C1/RORA/HIF1A/AVPR1B/C1QTNF1/FOXA2/FOXO1/GAPDHS/GCK/GPER1/IGFBP4/LEPR/MLYCD/NTSR1/NUPR1/PDK4/POMC/PPARA/PPARGC1A/PPP1R3B/PPP1R3C/PPP1R3D/PRKN/PTAFR/PTH/RORC/RUBCNL/SIRT7/ZBTB20/DYRK2/IER3/MIDN/SIK1/STAT3/ZBTB7A	48
GO:0060538	skeletal muscle organ development	48/3185	182/18888	0.000764096	0.00971341	0.00717733	PPP3CA/MEF2C/EP300/PRKAA1/RB1/ZBTB18/BCL9/FOXN2/NOTCH1/PPP3CB/KLF5/NR1D2/NLN/SKI/FOS/SMO/BMAL1/ASB2/BARX2/CASQ1/CDON/CITED2/COL6A1/DISP1/DLL1/FGFRL1/LMOD3/MAFF/MEOX2/MYL11/MYOD1/NR4A1/NUPR1/POPDC2/RCAN1/SHH/SMYD1/SRPK3/SVIL/TAFAZZIN/VAMP5/WNT10B/CFL2/DDX5/BTG2/FXR1/MEF2D/VPS54	48
GO:0045017	glycerolipid biosynthetic process	63/3185	254/18888	0.00076457	0.00971341	0.00717733	ETNK1/PIK3R1/PTEN/ACSL3/AGPAT5/HYCC2/PIGT/PIK3C2A/PIK3R4/PIKFYVE/ATM/BECN1/LCLAT1/LDLR/PIP4K2A/SOCS1/SOCS3/MTMR14/PIGF/HYCC1/OCRL/PIGW/SELENOI/ABHD4/ACSL1/AGPAT3/AGPAT4/ANG/CDS1/CHAT/DAGLA/FIG4/INPP5F/INPPL1/LPCAT1/LPIN1/LPIN2/LPIN3/PCYT2/PIGN/PIK3C2B/PIK3CA/PIP5KL1/PITPNM2/PLCE1/PLCG2/PNPLA3/SLA2/SLC27A1/SLC44A5/SMG1/SREBF1/TAFAZZIN/ITPKB/MTMR3/PIP4K2C/SIK1/SOCS5/CNEP1R1/FAR1/MTMR1/PIP5K1C/CRLS1	63
GO:0032496	response to lipopolysaccharide	82/3185	348/18888	0.000764612	0.00971341	0.00717733	CXCL8/ERBIN/HMGB2/MEF2C/TNFAIP3/ABCA1/ADAM17/ADM/CTR9/FER/HNRNPA0/MTDH/PRDX3/PTGS2/WNT5A/ADAM9/CASP3/MAPK8/NOTCH1/SERPINE1/CDK4/PELI1/FOS/ABCC8/ACE/C2/CCR7/CD14/CD36/CD96/CDK19/CLDN1/COL6A1/CXCL2/CXCL3/CXCL9/DEFA4/DEFB118/FGF10/FOXP1/GATA1/GBP2/GCH1/GJB2/GJB6/IL18BP/IL1A/IL36RN/IL37/IL6/IRAK2/JAK2/LBP/LGALS9/LOXL1/NFKBIA/NFKBIZ/NLRP7/NOS3/NR1D1/NR4A1/PDCD4/PLCG2/PLSCR4/PPBP/PPM1E/PTAFR/REN/SASH1/…	82
GO:0009880	embryonic pattern specification	24/3185	74/18888	0.000767507	0.00971341	0.00717733	SMAD1/SMAD5/NRP1/SMAD4/WNT5A/TMED2/ERBB4/SMAD2/C2CD3/DISP1/DLL1/DOP1B/FGF10/LAMA5/MEIS3/MEOX2/NEUROG1/NRP2/RIPPLY2/SHH/SMAD3/TDRD5/FRS2/SMAD6	24
GO:0042093	T-helper cell differentiation	24/3185	74/18888	0.000767507	0.00971341	0.00717733	IL6R/IRF4/BCL6/JAK1/SOCS3/RC3H1/RORA/ANXA1/ASCL2/ATP7A/CCL19/FOXP1/IL27/IL6/JAK3/KMT2A/NFKBIZ/RORC/STAT6/ZBTB7B/ZC3H12A/SOCS5/STAT3/PTGER4	24
GO:0071392	cellular response to estradiol stimulus	15/3185	38/18888	0.000769659	0.00972085	0.00718282	POU4F2/ESR1/ZNF703/LCOR/POU4F1/EGFR/IGF1R/MMP2/BCL2L2/ESR2/GPER1/ITGA2/MYOD1/NCOA3/SFRP1	15
GO:0055123	digestive system development	40/3185	145/18888	0.00079374	0.0100047	0.00739254	CXCL8/HES1/FGF9/HOXA5/RB1/WNT5A/NIPBL/NOTCH1/PRDM1/CDKN1A/EGFR/KLF5/MIXL1/SMAD2/TGFB2/ACVR2B/HIF1A/SMO/AGR2/CCDC103/CDKN1C/CDX2/COL3A1/DACT1/FGF10/GATA5/GIP/GLI1/HIP1R/IL6ST/KIT/NKX3-2/NPY/RARRES2/SFRP1/SHH/SMAD3/SOX9/SPDEF/WDR19	40
GO:0048661	positive regulation of smooth muscle cell proliferation	30/3185	100/18888	0.000797018	0.0100256	0.00740804	GJA1/IL6R/PIK3R1/FGF9/MDM2/PTGS2/GNAI2/PDGFRB/EGFR/IGF1R/STAT1/MMP2/CCN4/EREG/FOXP1/HMOX1/IL6/ITGA2/JAK2/NOTCH3/PIK3CA/PTAFR/TERT/TLR4/FOXJ2/FRS2/BMPR1A/FGF2/MEF2D/DDR2	30
GO:0010232	vascular transport	27/3185	87/18888	0.000804831	0.0100628	0.0074355	SLC38A2/SLC5A3/SLC7A1/ABCG2/SLC16A1/SLC38A1/ABCC3/ATP1B2/ATP2B4/ATP8A1/AVPR1B/CD36/LEPR/LRP1/SLC1A1/SLC1A4/SLC22A2/SLC27A1/SLC2A10/SLC2A13/SLC2A3/SLC2A4/SLC4A8/SLC5A1/SLC6A6/SLC6A9/NHERF1	27
GO:0032370	positive regulation of lipid transport	27/3185	87/18888	0.000804831	0.0100628	0.0074355	ABCA1/PRKCD/TMEM30A/MAP2K6/ABCA12/ABCA3/ABCA5/ABCA7/ABCA8/ACSL1/ACSL5/ATP8A1/AVPR1B/C1QTNF1/CYP19A1/IL1A/LIPG/LRAT/LRP1/NFKBIA/NTSR1/P2RX4/PLA2G10/PLTP/PTGES/SPP1/DENND5B	27
GO:0150104	transport across blood-brain barrier	27/3185	87/18888	0.000804831	0.0100628	0.0074355	SLC38A2/SLC5A3/SLC7A1/ABCG2/SLC16A1/SLC38A1/ABCC3/ATP1B2/ATP2B4/ATP8A1/AVPR1B/CD36/LEPR/LRP1/SLC1A1/SLC1A4/SLC22A2/SLC27A1/SLC2A10/SLC2A13/SLC2A3/SLC2A4/SLC4A8/SLC5A1/SLC6A6/SLC6A9/NHERF1	27
GO:0007586	digestion	38/3185	136/18888	0.000813857	0.0101552	0.00750379	PPP3CA/WNK1/IREB2/LDLR/F11R/ABCG8/AQP5/ARX/CD36/CEL/CHRM3/COPA/CTRB1/CTRB2/CYP39A1/FABP1/FGF10/GCNT3/HIP1R/HRH2/IL17A/INAVA/LIPA/MUC4/MUC6/NEUROG1/NPC1/PNLIP/PPARGC1A/SERPINA3/SLC26A7/SLC5A1/SOAT2/SOX9/TFF2/TLR4/UGCG/WNK3	38
GO:0032733	positive regulation of interleukin-10 production	16/3185	42/18888	0.000822283	0.0102291	0.00755839	HGF/HSPD1/IRF4/CD46/IL4/IL6/INAVA/LGALS9/LILRA5/PLCG2/RBM47/TLR2/TLR4/TSLP/STAT3/RAD21	16
GO:0045088	regulation of innate immune response	100/3185	440/18888	0.000823071	0.0102291	0.00755839	ATAT1/ERBIN/HMGB2/LAMP1/PIK3R1/PTPN11/TNFAIP3/XIAP/CSNK1A1/DDX3X/EP300/EPG5/ESR1/HSPA8/HSPD1/IRF4/MFHAS1/OTUD4/POLR3G/SFPQ/WNT5A/YWHAE/ZDHHC18/ATG12/BECN1/LRP8/MAPK8/MATR3/PARP1/TTLL12/ZNRF1/AP1G1/MAP2K6/TSPAN6/NFE2L2/PELI1/ZDHHC5/ADAM8/CD14/CD160/CD1D/CD226/CD36/CD96/COLEC10/CRTAM/ERAP1/EREG/GBP2/GPR108/HSPA1A/HSPA1B/IFI16/IKBKB/INAVA/IRAK2/KLRB1/KLRC1/KLRC2/KLRC3/KLRC4/LBP/LGALS9/LRRC19/MARK4/N…	100
GO:0046854	phosphatidylinositol phosphate biosynthetic process	22/3185	66/18888	0.00082836	0.0102471	0.00757169	PIK3R1/HYCC2/PIK3C2A/PIK3R4/PIKFYVE/ATM/BECN1/PIP4K2A/SOCS1/SOCS3/HYCC1/OCRL/FIG4/PIK3C2B/PIK3CA/PIP5KL1/SLA2/SMG1/ITPKB/PIP4K2C/SOCS5/PIP5K1C	22
GO:0042303	molting cycle	34/3185	118/18888	0.000829466	0.0102471	0.00757169	PTGS2/SMAD4/WNT5A/NIPBL/NOTCH1/SNAI1/EGFR/TGFB2/FZD6/SMO/BMAL1/ATP7A/CDH3/COL6A1/DKK1/DKK4/FGF10/FOXQ1/KRT71/LAMA5/NGFR/NUMA1/PER1/PLA2G10/SHH/SOSTDC1/SOX18/SOX9/SPINK5/TERT/WNT10B/ACVR1B/RBPJ/CLOCK	34
GO:0042633	hair cycle	34/3185	118/18888	0.000829466	0.0102471	0.00757169	PTGS2/SMAD4/WNT5A/NIPBL/NOTCH1/SNAI1/EGFR/TGFB2/FZD6/SMO/BMAL1/ATP7A/CDH3/COL6A1/DKK1/DKK4/FGF10/FOXQ1/KRT71/LAMA5/NGFR/NUMA1/PER1/PLA2G10/SHH/SOSTDC1/SOX18/SOX9/SPINK5/TERT/WNT10B/ACVR1B/RBPJ/CLOCK	34
GO:0001890	placenta development	41/3185	150/18888	0.000839804	0.0103543	0.00765085	HES1/ADM/E2F7/LIF/PRDX3/PTGS2/PARP1/PRDM1/SNAI1/SOCS3/TMED2/EGFR/HIF1A/ANG/ASCL2/BPTF/CDKN1C/CDX2/CDX4/CITED2/CUL7/EGLN1/EPOR/GJB2/GJB5/HEY1/ITGB8/KRT19/MDFI/NDP/PLCD3/RSPO3/SPP1/ST14/TPPP3/VASH1/WNT7B/ZNF568/MAPK1/RBPJ/BSG	41
GO:0046488	phosphatidylinositol metabolic process	44/3185	164/18888	0.000846677	0.0104183	0.00769818	PIK3R1/PTEN/AGPAT5/HYCC2/MTMR12/PIGT/PIK3C2A/PIK3R4/PIKFYVE/ATM/BECN1/LCLAT1/PDGFRB/PIP4K2A/SOCS1/SOCS3/MTMR14/PIGF/HYCC1/OCRL/PIGW/CDS1/FIG4/INPP5F/INPPL1/IPMK/PIGN/PIK3C2B/PIK3CA/PIP5KL1/PITPNM2/PLCD1/PLCE1/PLCG2/SLA2/SLC27A1/SMG1/ITPKB/MTMR3/MTMR9/PIP4K2C/SOCS5/MTMR1/PIP5K1C	44
GO:0001570	vasculogenesis	26/3185	83/18888	0.000853812	0.0104566	0.00772648	VEGFA/ADM/NRP1/TGFBR2/NOTCH1/PDGFRB/RASA1/SMO/ACKR3/ASB4/CITED2/CUL7/HEY1/ITGB8/KDR/NTRK2/RAPGEF2/RASIP1/SHH/SOX18/SPRED1/TBX5/TEAD2/WNT7B/ZMIZ1/QKI	26
GO:0060996	dendritic spine development	29/3185	96/18888	0.000854837	0.0104566	0.00772648	LPAR1/MEF2C/PTEN/CPEB3/EIF4G2/MAPK6/LRP8/ARF6/SRCIN1/UBE3A/DIP2A/EFNA1/EPHA4/HDAC6/LRRK2/LZTS3/NDP/PAK3/PPFIA2/SHANK1/SRGAP2C/TANC2/TIAM1/ZDHHC15/IQSEC1/PAFAH1B1/C21orf91/CDK5R1/ABI2	29
GO:0072091	regulation of stem cell proliferation	29/3185	96/18888	0.000854837	0.0104566	0.00772648	GJA1/HMGB2/CCNE1/FGF9/HMGA2/HNRNPU/PIM1/TGFBR2/WNT5A/FERMT2/NOTCH1/NANOG/ACE/FGF10/FGF4/FGF8/IRF6/KDF1/KDR/RARG/SHH/SOX18/SOX9/TERT/WNT10B/AGO3/NFIB/FGF2/RBPJ	29
GO:0099024	plasma membrane invagination	20/3185	58/18888	0.000868471	0.0106025	0.00783429	ABCA1/BECN1/RAC1/MYH9/ABCA7/ARHGAP12/CD36/CLCN3/GSN/GULP1/HAVCR1/ITGA2/ITGB2/PLCG2/SH3BP1/SNX9/SPIRE1/XKR4/XKR6/ARF1	20
GO:0043114	regulation of vascular permeability	18/3185	50/18888	0.000872899	0.0106135	0.00784242	VEGFA/ADM/DDAH1/FERMT2/YES1/ABCC8/CDH5/CTNNBIP1/CXCR2/FGFBP3/OCLN/PDE2A/PTPRJ/TACR2/TJP3/TRPV4/ZEB2/ARHGAP35	18
GO:0060071	Wnt signaling pathway, planar cell polarity pathway	18/3185	50/18888	0.000872899	0.0106135	0.00784242	WNT5A/CELSR3/CTHRC1/FZD7/FZD6/RAC1/DAAM1/DACT1/DKK1/FZD1/GRHL3/PLEKHA4/PRICKLE2/RSPO3/SFRP1/TIAM1/VANGL2/WNT7B	18
GO:0150117	positive regulation of cell-substrate junction organization	13/3185	31/18888	0.000874496	0.0106135	0.00784242	VEGFA/PIK3R1/TSC1/NRP1/FERMT2/ARF6/RAC1/KDR/PTPRJ/ROCK1/SFRP1/SMAD3/IQSEC1	13
GO:0090100	positive regulation of transmembrane receptor protein serine/threonine kinase signaling pathway	31/3185	105/18888	0.0008852	0.0107116	0.00791493	HES1/ACVR1/EP300/FGF9/SDCBP/SMAD4/TGFBR2/NOTCH1/PARP1/ILK/SMAD2/TGFB2/ACVR2B/AXIN1/BMP2/CDH5/CDKN1C/CITED2/CRB2/FKBP8/GDF5/JAK2/KDR/ELAPOR2/NUMA1/SLC2A10/UBE2O/ZEB2/ACVR1B/BMPR1A/RBPJ	31
GO:0002833	positive regulation of response to biotic stimulus	90/3185	390/18888	0.000886029	0.0107116	0.00791493	ATAT1/ERBIN/HMGB2/LAMP1/PIK3R1/TNFAIP3/XIAP/CSNK1A1/DDX3X/EP300/EPG5/ESR1/HSPA8/HSPD1/IRF4/MFHAS1/OTUD4/POLR3G/SFPQ/WNT5A/YWHAE/ZDHHC18/BECN1/MAPK8/MATR3/PARP1/ZNRF1/AP1G1/MAP2K6/TSPAN6/PELI1/ZDHHC5/ADAM8/CD14/CD160/CD1D/CD226/CD36/COLEC10/CRTAM/EREG/GBP2/GPR108/HSPA1A/HSPA1B/IFI16/IKBKB/IL17A/INAVA/IRAK2/KLK3/KLK7/KLRC1/KLRC2/KLRC3/KLRC4/LBP/LRRC19/MARK4/NECTIN2/NFKBIA/NFKBIZ/NLRC4/NLRP1/NLRP10/…	90
GO:0045089	positive regulation of innate immune response	85/3185	365/18888	0.000907587	0.010951	0.00809176	ATAT1/ERBIN/HMGB2/LAMP1/PIK3R1/TNFAIP3/XIAP/CSNK1A1/DDX3X/EP300/EPG5/ESR1/HSPA8/HSPD1/IRF4/MFHAS1/OTUD4/POLR3G/SFPQ/WNT5A/YWHAE/ZDHHC18/BECN1/MAPK8/MATR3/PARP1/ZNRF1/AP1G1/MAP2K6/TSPAN6/PELI1/ZDHHC5/ADAM8/CD14/CD160/CD1D/CD226/CD36/COLEC10/CRTAM/EREG/GBP2/GPR108/HSPA1A/HSPA1B/IFI16/IKBKB/INAVA/IRAK2/KLRC1/KLRC2/KLRC3/KLRC4/LBP/LRRC19/MARK4/NECTIN2/NFKBIA/NFKBIZ/NLRC4/NLRP1/NLRP10/NR1D1/OAS1/PAK3/…	85
GO:0010038	response to metal ion	84/3185	360/18888	0.000910831	0.0109688	0.00810495	PPP3CA/CDH1/MEF2C/MT2A/TXNIP/CLIC4/MDM2/COX1/PRKAA1/PTGS2/TTN/WNT5A/ADAM9/BECN1/CASP3/MAPK8/PARP1/EGFR/NFE2L2/SLC25A24/FOS/HIF1A/ABAT/ABCC8/ADCY7/ANXA11/ATP7A/CD14/CLDN1/CPNE5/CPNE6/DLG2/EIF2AK3/FABP4/FGF23/G6PD/GLRA2/GRIA1/HMOX1/HSP90B1/IL1A/INHBB/JUND/KCNC1/KCNH1/KIT/KMT2A/LRRK2/MAP1LC3A/MEF2A/NDRG1/NEUROD2/NPC1/P2RX4/PLCG2/PRKN/PTH/PTK2B/RASA4B/RYR2/SERPINF1/SHH/SLC1A1/SLC25A23/SLC30A2/SYT1/SY…	84
GO:0098781	ncRNA transcription	40/3185	146/18888	0.000918233	0.0110366	0.00815501	SMAD1/MYC/VEGFA/FOXO3/ESR1/SMAD4/FOXA1/KLF4/WDR82/EGFR/KLF5/POU5F1/TGFB2/GNL3/NR3C1/POLR1B/FOS/HIF1A/ANG/BMP2/LILRB4/MYOD1/NGFR/NOTCH3/PPARA/REST/SIRT7/SMAD3/SOX9/SREBF1/SREBF2/TERT/DDX5/NFIB/SMAD6/STAT3/BMPR1A/FGF2/NCL/PWP1	40
GO:0022409	positive regulation of cell-cell adhesion	77/3185	325/18888	0.000921117	0.0110498	0.00816483	CBFB/PPP3CA/SOX4/FOXO3/FUT4/HES1/PTPN11/HSPD1/MYO10/SLC7A1/TGFBR2/WNT5A/BCL6/FOXA1/JAK1/NFAT5/PBRM1/SOCS1/ACTB/CD44/F11R/PODXL/SOX2/YES1/ADAM8/AFDN/ANXA1/AP3D1/CCL19/CCR2/CCR7/CD160/CD1D/CD27/CD276/CD46/CITED2/EGR3/FOXA2/GCNT2/HLA-DMA/HLA-DRB5/IGFBP2/IL1A/IL4/IL6/IL6ST/IL7/ITGB2/JAK2/LCK/LGALS9/LILRB4/MAGI1/MAP3K8/MMRN1/NFKBIZ/PIK3CA/PLPP3/PTAFR/PTPRU/RASGRP1/SHH/SOX13/TESPA1/TNFSF9/VTCN1/WNT10B/…	77
GO:0060041	retina development in camera-type eye	43/3185	160/18888	0.000927703	0.0111074	0.00820737	MERTK/HES1/POU4F2/CLIC4/NRP1/DLL4/NOTCH1/PDGFRB/PRDM1/TGFB2/ACVR2B/SKI/HIF1A/ATP2B4/CDON/CELF4/CLCN2/CRB2/DLL1/LPCAT1/LRP5/MEGF11/NDP/NEUROD4/NTRK2/PROX1/PTPRM/RORB/RP1L1/RPE65/SERPINF1/SLC17A7/SLC1A1/SOX9/TFAP2B/TMEM135/TTLL5/USH1C/FJX1/GDF11/NFIB/STAT3/MAN2A1	43
GO:0050804	modulation of chemical synaptic transmission	110/3185	493/18888	0.00093422	0.0111639	0.00824912	PPP3CA/CDH1/MAP1B/MEF2C/PTEN/CA2/CAMKV/CPEB3/GSK3B/PTGS2/SLC38A2/WNT5A/ATP2A2/FBXO45/GNAI2/LRP8/PPP3CB/PREPL/STAU1/TPRG1L/CDH2/EGFR/EIF4E/GPR158/RAP1B/SLC38A1/UBE3A/YTHDF1/ACE/BCHE/BTBD9/CACNA1B/CACNG4/CACNG8/CALB2/CCR2/CD38/CDH11/CELF4/CHRM2/CHRNA7/CHRNB4/CRHR2/DKK1/DMPK/DRD5/EPHA4/ERC1/GABBR1/GFAP/GIP/GPER1/GRIA1/GRIK4/GRIN2D/GRM3/GRM5/HDAC6/HMGCR/JAK2/KIT/KMT2A/LRRC4/LRRK2/NEFH/NEUROD2/NGFR/NL…	110
GO:0003300	cardiac muscle hypertrophy	30/3185	101/18888	0.000953715	0.0113374	0.00837729	EZH2/PPP3CA/SMAD4/TTN/ATP2A2/BECN1/NOTCH1/PARP1/TWF1/ATP2B4/CTDP1/FOXO1/FOXP1/G6PD/GATA5/IL6ST/INPP5F/LMCD1/MEF2A/MIR34C/P2RX4/PDE5A/PPARA/ROCK1/RYR2/SMAD3/SORBS2/TIAM1/TRIM63/MAP2K4	30
GO:0032755	positive regulation of interleukin-6 production	30/3185	101/18888	0.000953715	0.0113374	0.00837729	IL6R/PTPN11/HSPD1/WNT5A/ARHGEF2/CD36/EREG/IL17A/IL1A/IL33/IL6/INAVA/LBP/LGALS9/LILRA5/NLRP10/PLCG2/PTAFR/SCIMP/SIGLEC16/TLR1/TLR2/TLR4/TRPV4/TSLP/UNC93B1/ZBTB20/F2R/STAT3/XBP1	30
GO:1903034	regulation of response to wounding	47/3185	179/18888	0.000954209	0.0113374	0.00837729	PTEN/TNFAIP3/PRKCD/ENPP4/FERMT2/KLF4/SERPINE1/SH2B3/IGF1R/KREMEN1/NFE2L2/ANXA1/APOH/ATP7A/C1QTNF1/CCN4/CD36/CD9/CLDN1/CLDN4/EPHA4/EXTL3/FOXA2/HTN3/IL17A/IL33/INPP5F/KANK1/MMRN1/NOS3/OCLN/PLAT/PROS1/SERPING1/SMAD3/SMOC2/SPP1/TFPI/THBD/VTN/CRK/F2R/F3/STAT3/FGF2/DDR2/XBP1	47
GO:0071695	anatomical structure maturation	66/3185	271/18888	0.000973943	0.0115498	0.00853423	CBFB/VEGFA/FOXO3/GJA1/HES1/ABHD2/ARCN1/HOXA5/RB1/WNT5A/B4GALT5/FEM1B/FOXA1/CDKN1A/CFTR/TGFB2/HIF1A/MMP2/ADAMTS12/ADGRB3/ANG/B4GALT6/BFSP2/BMP2/BNC1/C1QA/CCL19/CDH3/CDH5/CDKN1C/CEND1/CNGB1/DAZL/DDIT3/EREG/G6PD/HDAC6/KDR/LHX6/LRRK2/LYL1/NR4A2/NTN4/OOSP2/PCSK4/PLA2G10/PTH/PTK2B/RECK/REN/RFX3/RPS6KA2/SEMA4D/SLC26A3/SOX18/SPINK5/TDRD5/THBS3/TMPRSS12/TUT7/WNT10B/GDF11/ZBTB7A/AURKA/CDK5R1/RBPJ	66
GO:0033627	cell adhesion mediated by integrin	27/3185	88/18888	0.000977299	0.0115675	0.00854732	MUC1/PTPN11/ADAM17/LIF/WNK1/ADAM9/SERPINE1/PODXL/SWAP70/TGFB2/EFNA1/FYB2/ICAM1/ITGA1/ITGA10/ITGA2/ITGB2/ITGB4/ITGB5/ITGB6/ITGB8/MMRN1/PLPP3/VTN/CRK/FBN1/ITGA6	27
GO:0036314	response to sterol	14/3185	35/18888	0.000981293	0.0115927	0.00856594	ABCA1/TGFBR2/LRP8/SMAD2/RORA/SMO/CYP7A1/INHBB/INSIG1/INSIG2/LRP6/MLC1/RORC/GRAMD1A	14
GO:0045600	positive regulation of fat cell differentiation	23/3185	71/18888	0.000996836	0.0117317	0.00866866	TMEM64/HNRNPU/PIM1/PTGS2/FRZB/WDFY2/KLF5/ADIG/BMP2/CDS1/LMO3/LRP5/RARRES2/SFRP1/SOX13/TFE3/TRPM4/WIF1/ZBTB7B/ZBTB7C/ZC3H12A/ZNF385A/XBP1	23
GO:0045670	regulation of osteoclast differentiation	23/3185	71/18888	0.000996836	0.0117317	0.00866866	PPP3CA/KLF10/PIK3R1/POU4F2/TMEM64/POU4F1/PPARGC1B/NEDD9/FOS/CSF1/EEIG1/IAPP/IL17A/IL4/LILRB4/LRRC17/MAFB/SFRP1/TFE3/TLR4/TMEM178A/GPR137B/FBN1	23
GO:0046165	alcohol biosynthetic process	39/3185	142/18888	0.00100378	0.011791	0.00871251	HMGCS1/NUS1/PRKAA1/ERLIN1/H6PD/CFTR/SPTLC1/ASAH1/AVPR1B/BMP2/CLCN2/CYP51A1/CYP7A1/DBH/DHCR24/DHCR7/FDFT1/G6PD/GCH1/GPER1/HMGCR/HSD17B7/INSIG1/INSIG2/IPMK/LIPA/LSS/MSMO1/NTSR1/PLCG2/PTAFR/PTH/REST/SC5D/SREBF1/SREBF2/TM7SF2/ITPKB/DKK3	39
GO:0099177	regulation of trans-synaptic signaling	110/3185	494/18888	0.00100625	0.0117947	0.00871521	PPP3CA/CDH1/MAP1B/MEF2C/PTEN/CA2/CAMKV/CPEB3/GSK3B/PTGS2/SLC38A2/WNT5A/ATP2A2/FBXO45/GNAI2/LRP8/PPP3CB/PREPL/STAU1/TPRG1L/CDH2/EGFR/EIF4E/GPR158/RAP1B/SLC38A1/UBE3A/YTHDF1/ACE/BCHE/BTBD9/CACNA1B/CACNG4/CACNG8/CALB2/CCR2/CD38/CDH11/CELF4/CHRM2/CHRNA7/CHRNB4/CRHR2/DKK1/DMPK/DRD5/EPHA4/ERC1/GABBR1/GFAP/GIP/GPER1/GRIA1/GRIK4/GRIN2D/GRM3/GRM5/HDAC6/HMGCR/JAK2/KIT/KMT2A/LRRC4/LRRK2/NEFH/NEUROD2/NGFR/NL…	110
GO:0007519	skeletal muscle tissue development	45/3185	170/18888	0.00100927	0.0117947	0.00871521	PPP3CA/MEF2C/EP300/PRKAA1/RB1/ZBTB18/BCL9/FOXN2/NOTCH1/PPP3CB/KLF5/NR1D2/NLN/SKI/FOS/SMO/BMAL1/ASB2/BARX2/CASQ1/CDON/CITED2/COL6A1/DLL1/LMOD3/MAFF/MEOX2/MYL11/MYOD1/NR4A1/NUPR1/POPDC2/RCAN1/SHH/SMYD1/SRPK3/SVIL/TAFAZZIN/VAMP5/WNT10B/CFL2/DDX5/BTG2/MEF2D/VPS54	45
GO:0062012	regulation of small molecule metabolic process	78/3185	331/18888	0.00100978	0.0117947	0.00871521	IRS1/SESN2/ADM/ARPP19/BRCA1/DDB1/DDIT4/EP300/OGT/PMAIP1/PRKAA1/PTGS2/UBR4/ELOVL5/ERLIN1/H6PD/LDLR/PARP1/SNAI1/IRS2/NLN/NR3C1/RORA/HIF1A/APOC1/ATP2B4/AVP/AVPR1B/BMP2/C1QTNF1/CDA/CLCN2/CYP7A1/DCAF5/FABP1/FOXA2/FOXO1/GAPDHS/GCK/GIP/GPER1/IGFBP4/IL4/INSIG1/INSIG2/KIT/LEPR/MLYCD/NOS3/NR1D1/NTSR1/NUPR1/PDK4/PPARA/PPARGC1A/PRKN/PROX1/PTAFR/PTH/REST/RORC/SIRT5/SIRT7/SOX9/SREBF1/SREBF2/TAFAZZIN/TRIB3/TTC3…	78
GO:0050770	regulation of axonogenesis	42/3185	156/18888	0.0010164	0.0118498	0.0087559	CXCL12/VEGFA/CDH1/MAP1B/POU4F2/PTEN/SEMA6D/EIF4G2/GSK3B/NRP1/RNF6/WNT5A/PLXNA1/SKIL/CDH2/ROBO2/EFNA1/EFNA5/EPHA4/HDAC6/KIF13B/L1CAM/MAP2/NTRK2/PAK3/PLXNA3/PLXNA4/PLXNC1/PLXND1/SEMA3B/SEMA4B/SEMA4D/SLITRK1/SPP1/TIAM1/ULK1/ULK2/UST/ARHGAP35/LIMK1/PAFAH1B1/SEMA7A	42
GO:0021782	glial cell development	37/3185	133/18888	0.00103256	0.0119931	0.00886184	SOX4/LPAR1/PTEN/CDK6/B4GALT5/LDLR/EGFR/ILK/MYRF/DICER1/PALS1/SKI/SMO/ANO1/B4GALT6/C1QA/C5AR1/COL6A1/DLL1/GFAP/ID4/IL6/ITGB4/LRP1/MXRA8/NDRG1/NR1D1/NTRK2/ROR2/SH3TC2/SHH/TENM4/TLR2/TLR4/ZEB2/MAPK1/PPP3R1	37
GO:0048593	camera-type eye morphogenesis	37/3185	133/18888	0.00103256	0.0119931	0.00886184	SOX4/VEGFA/WNT5A/NOTCH1/PRDM1/JAG1/PITX2/SKI/HIF1A/AQP5/CDON/CITED2/COL8A2/CRB2/DLL1/IFT122/KDR/LRP5/MEGF11/NDP/NTRK2/PROX1/PTPRM/RORB/SLC1A1/SOX1/SOX9/TFAP2B/USH1C/WNT9A/ZEB1/FJX1/FRS2/GDF11/STAT3/MAN2A1/ABI2	37
GO:0016126	sterol biosynthetic process	22/3185	67/18888	0.00103961	0.0120429	0.00889858	HMGCS1/PRKAA1/ERLIN1/CFTR/CYP51A1/CYP7A1/DHCR24/DHCR7/FDFT1/G6PD/HMGCR/HSD17B7/INSIG1/INSIG2/LIPA/LSS/MSMO1/SC5D/SQLE/SREBF1/SREBF2/TM7SF2	22
GO:0005996	monosaccharide metabolic process	62/3185	252/18888	0.00104072	0.0120429	0.00889858	IRS1/FUT4/SESN2/ARPP19/DDB1/EP300/FUT8/OGT/PMAIP1/PRKAA1/SERP1/FUCA1/H6PD/PER2/IRS2/NLN/NR3C1/RORA/ALDOA/ALDOC/BRAT1/C1QTNF1/FBP2/FOXA2/FOXO1/FPGT/FUT9/G6PD/GAPDHS/GCK/HECTD4/IGFBP4/INPPL1/LEPR/LIPA/LRP5/MLYCD/NPY1R/OAS1/OTOGL/PC/PDK4/PFKFB4/PIK3CA/POFUT2/PPARA/PPARGC1A/PRKN/PTH/RORC/SIRT7/SLC25A1/SLC2A3/TFAP2B/TKTL1/TSTD1/DYRK2/MIDN/PFKP/PGM2L1/SIK1/MAN2A1	62
GO:0042472	inner ear morphogenesis	31/3185	106/18888	0.00105224	0.0121535	0.00898034	SPRY2/FGF9/WNT5A/CTHRC1/FOXG1/FRZB/HOXA1/MYO6/FZD6/ATOH1/COL11A1/DLX5/FGF10/FGF8/FOXI1/GBX2/GRHL3/INSIG1/INSIG2/MAFB/MYO3B/MYO7A/NEUROG1/PROX1/NHERF1/SOBP/SOX9/STOX1/USH1C/WHRN/ZEB1	31
GO:0001780	neutrophil homeostasis	10/3185	21/18888	0.00106082	0.0121629	0.00898725	MERTK/SH2B3/ANXA1/CCR2/CSF1/CXCR2/GCNT4/IL6/ITPKB/SLC7A11	10
GO:0043371	negative regulation of CD4-positive, alpha-beta T cell differentiation	10/3185	21/18888	0.00106082	0.0121629	0.00898725	CBFB/BCL6/RC3H1/ANXA1/ASCL2/JAK3/ZBTB7B/ZC3H12A/RUNX3/SOCS5	10
GO:0006606	protein import into nucleus	43/3185	161/18888	0.00106283	0.0121629	0.00898725	PPP3CA/CDH1/PIK3R1/POM121C/TNPO1/TXNIP/EP300/FGF9/KPNA2/KPNA6/PRKCD/PTGS2/NOTCH1/CDKN1A/RANBP6/SMO/ATF2/CABP1/CD36/EIF4ENIF1/IL33/JAK2/JUP/LRRK2/NFKBIA/PML/PPP1R10/RGPD1/RGPD2/RGPD3/RGPD4/RGPD8/SHH/SMAD3/SQSTM1/ZC3H12A/CRY2/PPP3R1/RAN/STAT3/APPL1/HSP90AA1/KPNA3	43
GO:0036294	cellular response to decreased oxygen levels	43/3185	161/18888	0.00106283	0.0121629	0.00898725	MYC/VEGFA/FOXO3/TSC1/CPEB2/CPEB4/MDM2/PMAIP1/PRKAA1/PTGS2/ADO/BECN1/DDAH1/NOTCH1/NFE2L2/RORA/FOS/HIF1A/ADAM8/ANGPT4/ATF2/ATP7A/CITED2/CYSLTR1/EGLN1/EPHA4/FABP1/FMN2/GNGT1/HMOX1/HYOU1/MAP1LC3A/NDP/NDRG1/PLK3/RGCC/SFRP1/SLC2A4/TERT/VASN/EGLN3/TMBIM6/DDR2	43
GO:0071322	cellular response to carbohydrate stimulus	43/3185	161/18888	0.00106283	0.0121629	0.00898725	PPP3CA/PTPRN2/SOX4/FOXO3/OGT/PRKAA1/SMAD4/PPP3CB/CFTR/IGF1R/IRS2/MAP2K6/SMAD2/HIF1A/ABCA12/ABCC8/ACE/ANO1/CCDC186/CYP7A1/EFNA5/FOXA2/GJB6/GPER1/ICAM1/KLF7/LIN28A/LRP5/NR1D1/OSBP/PDE8B/PIK3CA/PPARA/RPS6KA2/SERPINF1/SLC12A7/SMAD3/TIAM1/TRPM4/ZBTB20/MAP2K4/SELENOT/XBP1	43
GO:0099504	synaptic vesicle cycle	51/3185	199/18888	0.0010758	0.0122887	0.0090802	LPAR1/PTEN/CTBP1/ATP2A2/BLOC1S6/FBXO45/PICALM/PPP3CB/PREPL/TPRG1L/ACTB/AP1G1/ARF6/CDH2/ATP6V1G1/RAP1B/AP3D1/ATP6V0A1/BIN1/BSN/BTBD9/CADPS2/CLCN3/BLTP1/LRRK2/NLGN4Y/P2RX1/PPFIA2/PRKCG/PRKN/RAPGEF4/ROCK1/SLC17A7/SLC2A4/SLC4A8/SNAP91/SNCB/SNCG/SNX9/STX19/STX1A/SYN1/SYP/SYT1/SYT12/SYT5/FCHO2/GAK/PPP3R1/CDK5R1/PIP5K1C	51
GO:0003156	regulation of animal organ formation	12/3185	28/18888	0.00109218	0.0124247	0.00918072	WNT5A/ROBO2/BMP2/CITED2/DKK1/FGF10/FGF8/GATA5/HOXA11/SHH/FRS2/FGF2	12
GO:0060575	intestinal epithelial cell differentiation	12/3185	28/18888	0.00109218	0.0124247	0.00918072	HOXA5/PRDM1/CDKN1A/KLF5/HIF1A/CDX2/GATA5/IL6ST/NKX3-2/NPY/SOX9/SPDEF	12
GO:0001558	regulation of cell growth	95/3185	418/18888	0.00109371	0.0124247	0.00918072	CXCL12/VEGFA/CDH1/GJA1/MAP1B/POU4F2/SEMA6D/SESN2/ADAM17/BRCA1/DDX3X/EIF4G2/GSK3B/NRP1/RB1/RNF6/SDCBP/SMAD4/WNT5A/BCL6/FRZB/JADE3/CDKN1A/EGFR/JADE1/MMP14/TGFB2/VGLL4/RAB21/ARMC12/AVP/BRAT1/CD38/CDA/CDHR2/CPNE5/CPNE6/CTDP1/CXCL16/DCSTAMP/DDR1/EFNA5/ESR2/EXTL3/FHL1/FOXP1/G6PD/GDF9/HDAC6/HSPA1A/HSPA1B/IGFBP4/ING4/BLTP1/L1CAM/LTBP4/MAP2/MAP2K5/PLXNA3/PLXNA4/PML/PPARA/PRDM11/PRKN/PTK2B/PTPRJ/RERG/RICTO…	95
GO:0007589	body fluid secretion	28/3185	93/18888	0.00110182	0.0124712	0.0092151	PPP3CA/VEGFA/GJA1/WNK1/EGFR/ERBB4/CCND1/HIF1A/AGR2/ANO1/AQP5/ATP7A/CEL/CHRM3/COPA/CSN3/DDR1/FGF10/NEUROG1/OAS2/P2RY2/SLC22A2/USF2/VIP/ZBTB7B/WNK3/COX2/XBP1	28
GO:0042475	odontogenesis of dentin-containing tooth	28/3185	93/18888	0.00110182	0.0124712	0.0092151	ADM/SERPINE1/CFTR/ACVR2B/FOXC1/SMO/AMELY/ANKRD11/BMP2/CSF1/DMRT3/FGF10/FGF4/FGF8/ITGB6/JAG2/LAMA5/MMP20/NGFR/PPARA/RSPO2/SHH/SOSTDC1/TNC/BCL2L11/BMPR1A/CNNM4/BSG	28
GO:0032272	negative regulation of protein polymerization	25/3185	80/18888	0.00110587	0.0124767	0.00921911	ADD3/CAPZA1/DYRK1A/PRKCD/SPTBN1/SSH2/TWF1/ADD2/CDH5/CLIP3/GSN/HIP1R/KANK1/LMOD1/LMOD3/MAP2/SCIN/SPTB/SPTBN2/SPTBN5/SVIL/TMOD2/TMOD4/VILL/CAPZB	25
GO:0051170	import into nucleus	44/3185	166/18888	0.00110737	0.0124767	0.00921911	PPP3CA/CDH1/PIK3R1/POM121C/TNPO1/TXNIP/EP300/FGF9/KPNA2/KPNA6/PRKCD/PTGS2/NOTCH1/CDKN1A/RANBP6/SMO/ATF2/BACH2/CABP1/CD36/EIF4ENIF1/IL33/JAK2/JUP/LRRK2/NFKBIA/PML/PPP1R10/RGPD1/RGPD2/RGPD3/RGPD4/RGPD8/SHH/SMAD3/SQSTM1/ZC3H12A/CRY2/PPP3R1/RAN/STAT3/APPL1/HSP90AA1/KPNA3	44
GO:0060135	maternal process involved in female pregnancy	20/3185	59/18888	0.00110832	0.0124767	0.00921911	ESR1/KPNA6/LIF/PRDX3/PTGS2/PARP1/PRDM1/TMED2/ANGPT2/ADCY7/AGRP/APOL2/CITED2/EPOR/GJB2/LGALS9/NDP/SPP1/TPPP3/BSG	20
GO:0035987	endodermal cell differentiation	18/3185	51/18888	0.00113901	0.0127989	0.00945724	CTR9/HMGA2/COL5A1/MIXL1/MMP14/NANOG/POU5F1/SOX2/HSBP1/MMP2/MYH9/COL11A1/COL6A1/DKK1/ITGB2/ITGB5/LAMB1/VTN	18
GO:0007229	integrin-mediated signaling pathway	32/3185	111/18888	0.00114967	0.0128678	0.0095081	ERBIN/PTPN11/DST/FUT8/NRP1/ADAM9/FERMT2/CCN2/ILK/NEDD9/MYH9/CD177/COL3A1/FYB2/ITGA1/ITGA10/ITGA2/ITGB2/ITGB4/ITGB5/ITGB6/ITGB8/LAMA5/LAMB1/MPIG6B/PLPP3/PTK2B/PTPRA/SLC2A10/LAMC1/SEMA7A/ITGA6	32
GO:0051897	positive regulation of phosphatidylinositol 3-kinase/protein kinase B signal transduction	45/3185	171/18888	0.00114994	0.0128678	0.0095081	IRS1/SPRY2/BAG4/FER/HGF/MFHAS1/MTDH/BECN1/FERMT2/PDGFRB/EGFR/ERBB4/IGF1R/IRS2/TGFB2/UBE3A/ADAM8/C1QTNF1/CCL19/CCR7/EXTL3/FAM110C/FLT3/GCNT2/GDF15/GPER1/HCST/JAK2/KDR/KIT/LIN28A/LTK/MEIS3/NTRK2/P2RX4/PIK3CA/PTK2B/PTPRJ/RGL2/RICTOR/SEMA4D/SOX9/STOX1/F2R/FGF2	45
GO:0045859	regulation of protein kinase activity	105/3185	470/18888	0.00115135	0.0128678	0.0095081	EZH2/VEGFA/NTRK3/IL6R/PTEN/SPRY2/ADAM17/CCND2/CCNE1/CCNE2/CDC6/DDX3X/HMGA2/PDCD10/PRKCD/RB1/STRADB/TGFBR2/TTN/WNT5A/ADAM9/FERMT2/LRP8/PDGFRB/PRKAR1A/TNFRSF10B/ACTB/CDKN1A/EGFR/NEDD9/TGFB2/CCND1/GADD45A/SRCIN1/WWTR1/ANG/ATP2B4/AXIN1/BMP2/C5AR1/CCL19/CCNA1/CCNG2/CCR7/CDKN1C/CCNP/CSF1/DLG3/DUSP16/DUSP22/EFNA1/EPHA1/EPHA4/EREG/FLT3/GRM5/HIPK3/IL4/JAK2/KIT/LATS1/LILRA5/LILRB4/LRP5/LRP6/LRRK2/MAP2K5/MM…	105
GO:0006644	phospholipid metabolic process	88/3185	383/18888	0.00115479	0.012883	0.00951938	ETNK1/HMGCS1/PIK3R1/PTEN/ACSL3/AGPAT5/HYCC2/MTMR12/NUS1/PIGT/PIK3C2A/PIK3R4/PIKFYVE/PRKCD/ATM/BECN1/LCLAT1/LDLR/PDGFRB/PIP4K2A/SOCS1/SOCS3/MTMR14/PIGF/SERINC5/SPTLC1/HYCC1/OCRL/PIGW/SELENOI/ABCA3/ABCA8/ABHD12B/ABHD4/ADGRF5/AGPAT3/AGPAT4/APOC1/CDS1/CHAT/FADS1/FDFT1/FIG4/GDPD1/IDH1/INPP5F/INPPL1/IPMK/LIPG/LPCAT1/LPIN1/OSBP/PCSK9/PCYT2/PIGN/PIK3C2B/PIK3CA/PIP5KL1/PITPNM2/PLA2G10/PLA2G2E/PLA2G7/PLCD1…	88
GO:0048754	branching morphogenesis of an epithelial tube	42/3185	157/18888	0.00116531	0.0129772	0.00958893	MYC/VEGFA/SPRY2/ACVR1/CLIC4/ESR1/HOXA5/NRP1/SMAD4/TGFBR2/WNT5A/DLL4/FOXA1/GNA13/NOTCH1/ILK/MMP14/SMO/ADAMTS16/AREG/BMP2/CSF1/CTNNBIP1/DDR1/FGF10/FGF8/GBX2/HOXA11/KDM5B/KDR/LAMA5/LRP5/PLXND1/PML/RASIP1/RSPO2/SHH/SOX9/TACSTD2/TNC/PPP3R1/FGF2	42
GO:0030968	endoplasmic reticulum unfolded protein response	24/3185	76/18888	0.00117067	0.0130135	0.0096158	PIK3R1/CREBZF/PPP1R15B/SERP1/TMED2/YOD1/PARP8/CCND1/NFE2L2/ABCA7/AGR2/ATF6/CTH/DDIT3/DNAJB9/EIF2AK3/ERMP1/FICD/HERPUD1/HSPA5/EIF2S1/BCL2L11/TMEM33/XBP1	24
GO:0006913	nucleocytoplasmic transport	78/3185	333/18888	0.00121022	0.0133979	0.00989983	PPP3CA/CDH1/PIK3R1/POM121C/PTPN11/TNPO1/TSC1/TXNIP/EP300/FGF9/FRAT2/GSK3B/KPNA2/KPNA6/MDM2/PPP1CC/PRKCD/PTGS2/STRADB/WNK1/YWHAE/FYTTD1/NOTCH1/XPO1/CDKN1A/EIF4E/NUP43/ATXN1/RANBP6/SMO/ATF2/AXIN1/BACH2/CABP1/CD36/DUSP16/EIF4ENIF1/IL33/JAK2/JUP/LRRK2/LZTS2/NFKBIA/NUP210/NUP62CL/NXF3/PML/PPP1R10/PTPN14/RAPGEF3/RGPD1/RGPD2/RGPD3/RGPD4/RGPD8/SHH/SIRT7/SMAD3/SMG1/SMG7/SQSTM1/TMEM53/UHMK1/WASHC4/ZC3H11A/…	78
GO:0051169	nuclear transport	78/3185	333/18888	0.00121022	0.0133979	0.00989983	PPP3CA/CDH1/PIK3R1/POM121C/PTPN11/TNPO1/TSC1/TXNIP/EP300/FGF9/FRAT2/GSK3B/KPNA2/KPNA6/MDM2/PPP1CC/PRKCD/PTGS2/STRADB/WNK1/YWHAE/FYTTD1/NOTCH1/XPO1/CDKN1A/EIF4E/NUP43/ATXN1/RANBP6/SMO/ATF2/AXIN1/BACH2/CABP1/CD36/DUSP16/EIF4ENIF1/IL33/JAK2/JUP/LRRK2/LZTS2/NFKBIA/NUP210/NUP62CL/NXF3/PML/PPP1R10/PTPN14/RAPGEF3/RGPD1/RGPD2/RGPD3/RGPD4/RGPD8/SHH/SIRT7/SMAD3/SMG1/SMG7/SQSTM1/TMEM53/UHMK1/WASHC4/ZC3H11A/…	78
GO:0071248	cellular response to metal ion	51/3185	200/18888	0.00121172	0.0133979	0.00989983	CDH1/MEF2C/MT2A/CLIC4/PRKAA1/PTGS2/WNT5A/BECN1/MAPK8/PARP1/EGFR/NFE2L2/SLC25A24/FOS/ADCY7/ATP7A/CLDN1/CPNE5/CPNE6/DLG2/EIF2AK3/FABP4/GLRA2/HMOX1/HSP90B1/INHBB/JUND/KCNH1/LRRK2/MAP1LC3A/MEF2A/NEUROD2/P2RX4/PLCG2/PRKN/RASA4B/SERPINF1/SHH/SLC1A1/SLC25A23/SYT1/SYT12/SYT17/SYT5/TF/EIF2S1/ITPKB/MAPK1/MAPK9/MTF1/PRNP	51
GO:0071331	cellular response to hexose stimulus	40/3185	148/18888	0.00121972	0.0134624	0.0099475	PPP3CA/PTPRN2/SOX4/FOXO3/OGT/PRKAA1/SMAD4/PPP3CB/CFTR/IGF1R/IRS2/SMAD2/HIF1A/ABCA12/ABCC8/ACE/ANO1/CCDC186/CYP7A1/EFNA5/FOXA2/GJB6/GPER1/ICAM1/KLF7/LIN28A/LRP5/NR1D1/OSBP/PDE8B/PIK3CA/PPARA/SERPINF1/SLC12A7/SMAD3/TIAM1/TRPM4/ZBTB20/SELENOT/XBP1	40
GO:0060993	kidney morphogenesis	29/3185	98/18888	0.00122615	0.0135094	0.00998222	MYC/PPP3CA/SOX4/VEGFA/HES1/LIF/SMAD4/ERBB4/ILK/STAT1/WWTR1/SMO/ADAMTS16/BMP2/CTNNBIP1/FGF10/FGF8/GCNT3/GCNT4/HOXA11/IRX2/LAMA5/LRRK2/LZTS2/SHH/SOX9/TACSTD2/WNT7B/FGF2	29
GO:0046632	alpha-beta T cell differentiation	35/3185	125/18888	0.00122834	0.0135096	0.00998237	CBFB/IL6R/IRF4/TGFBR2/BCL6/JAK1/PRDM1/SOCS1/SOCS3/RC3H1/RORA/ANXA1/AP3D1/ASCL2/ATF2/ATP7A/CCL19/FOXP1/IL27/IL6/JAK3/KMT2A/LGALS9/LILRB4/NFKBIZ/RORC/SHH/STAT6/ZBTB7B/ZC3H12A/ITPKB/RUNX3/SOCS5/STAT3/PTGER4	35
GO:0003143	embryonic heart tube morphogenesis	23/3185	72/18888	0.0012344	0.0135522	0.0100138	GJA1/HES1/MEF2C/ACVR1/TGFBR2/WNT5A/MIB1/NOTCH1/TMED2/HIF1A/SMO/ASB2/C2CD3/CCDC103/CITED2/DLL1/FGF8/RYR2/SHH/SMAD3/SOX18/TEAD2/VANGL2	23
GO:1902235	regulation of endoplasmic reticulum stress-induced intrinsic apoptotic signaling pathway	13/3185	32/18888	0.00124754	0.0136724	0.0101026	SERINC3/PMAIP1/EIF2AK3/HERPUD1/HSPA1A/HYOU1/LRRK2/PRKN/RNF183/SYVN1/TMBIM6/BCL2L11/XBP1	13
GO:0061572	actin filament bundle organization	44/3185	167/18888	0.00126241	0.013811	0.010205	FSCN1/LPAR1/PIK3R1/TSC1/BAG4/NRP1/FERMT2/LCP1/PAWR/CCN2/F11R/NEDD9/SWAP70/ADD2/RAC1/ARRB1/ASAP3/CGNL1/CORO2B/EPHA1/FMN2/FSCN2/HSP90B1/ITGB5/PPM1E/PRKN/PTK2B/PXN/RAPGEF3/RGCC/ROCK1/SFRP1/SHANK1/SMAD3/SPIRE1/SYNPO2/TACSTD2/TMEFF2/USH1C/ZEB2/LIMK1/RHOC/TNFAIP1/PTGER4	44
GO:0046474	glycerophospholipid biosynthetic process	53/3185	210/18888	0.00126476	0.0138123	0.0102061	ETNK1/PIK3R1/PTEN/ACSL3/AGPAT5/HYCC2/PIGT/PIK3C2A/PIK3R4/PIKFYVE/ATM/BECN1/LCLAT1/PIP4K2A/SOCS1/SOCS3/MTMR14/PIGF/HYCC1/OCRL/PIGW/SELENOI/ABHD4/AGPAT3/AGPAT4/CDS1/CHAT/FIG4/INPP5F/INPPL1/LPCAT1/LPIN1/PCYT2/PIGN/PIK3C2B/PIK3CA/PIP5KL1/PITPNM2/PLCG2/PNPLA3/SLA2/SLC27A1/SLC44A5/SMG1/TAFAZZIN/ITPKB/MTMR3/PIP4K2C/SOCS5/FAR1/MTMR1/PIP5K1C/CRLS1	53
GO:0002237	response to molecule of bacterial origin	85/3185	369/18888	0.00128029	0.0139574	0.0103133	CXCL8/ERBIN/HMGB2/MEF2C/TNFAIP3/ABCA1/ADAM17/ADM/CTR9/FER/HNRNPA0/MTDH/PRDX3/PTGS2/WNT5A/ADAM9/CASP3/MAPK8/NOTCH1/SERPINE1/CDK4/PELI1/FOS/ABCC8/ACE/C2/C5AR1/CCR7/CD14/CD36/CD96/CDK19/CLDN1/COL6A1/CXCL2/CXCL3/CXCL9/DEFA4/DEFB118/FGF10/FOXP1/GATA1/GBP2/GCH1/GJB2/GJB6/IL18BP/IL1A/IL36RN/IL37/IL6/INAVA/IRAK2/JAK2/LBP/LGALS9/LOXL1/NFKBIA/NFKBIZ/NLRP7/NOS3/NR1D1/NR4A1/PDCD4/PLCG2/PLSCR4/PPBP/PPM1E/PTAF…	85
GO:0045619	regulation of lymphocyte differentiation	54/3185	215/18888	0.00128863	0.0139772	0.0103279	CBFB/SOX4/FOXO3/IRF4/TGFBR2/BCL6/PBRM1/PRDM1/SOCS1/ACTB/MMP14/RC3H1/ADAM8/ANXA1/AP3D1/ASCL2/CCL19/CCR2/CD27/CD46/CRTAM/DTX1/EGR3/FGL2/HMGB3/IL27/IL4/IL7/JAK3/LGALS9/LILRB4/NFKBIZ/PGLYRP1/RASGRP1/SFRP1/SHH/SLC46A2/SOS2/SOX13/SPINK5/TESPA1/TNFSF9/WNT10B/ZBTB1/ZBTB7B/ZC3H12A/ZEB1/ZMIZ1/ITPKB/RUNX3/SOCS5/ARID1A/ARID1B/XBP1	54
GO:0010611	regulation of cardiac muscle hypertrophy	22/3185	68/18888	0.0012956	0.0139772	0.0103279	PPP3CA/SMAD4/BECN1/NOTCH1/PARP1/TWF1/ATP2B4/CTDP1/FOXO1/FOXP1/G6PD/GATA5/IL6ST/LMCD1/MEF2A/MIR34C/P2RX4/PDE5A/PPARA/ROCK1/SMAD3/TRIM63	22
GO:0046847	filopodium assembly	22/3185	68/18888	0.0012956	0.0139772	0.0103279	FSCN1/PIK3R1/MYO10/NRP1/PRKCD/RHOQ/ARF6/RIPOR2/ARHGEF4/CCR7/DOCK11/FGD2/FGD3/FGD6/FMNL3/ITGB4/MYO3B/PLPPR5/SH3BP1/SRGAP2C/FNBP1L/CAPZB	22
GO:0070918	regulatory ncRNA processing	22/3185	68/18888	0.0012956	0.0139772	0.0103279	SMAD1/TSNAX/LIN28B/SMAD2/DICER1/TRUB1/AGO4/IL6/LIN28A/MOV10L1/PIWIL4/PNLDC1/PUS10/SMAD3/TDRD5/TERT/TUT7/AGO3/DDX5/STAT3/AGO1/SRSF3	22
GO:0071300	cellular response to retinoic acid	22/3185	68/18888	0.0012956	0.0139772	0.0103279	ABCA1/GSK3B/WNT5A/ATM/KLF4/FZD7/YES1/FZD10/HOXA2/LTK/PTK2B/RARG/RORB/SERPINF1/SETX/SLC6A4/SOX9/TEAD2/TNC/WNT10B/WNT7B/WNT9A	22
GO:1902808	positive regulation of cell cycle G1/S phase transition	22/3185	68/18888	0.0012956	0.0139772	0.0103279	EZH2/ADAM17/CCND2/CCNE1/CCNE2/CDC6/DDX3X/MDM2/RRM2/SASS6/EGFR/CCND1/TFDP1/CRNN/FGF10/GLI1/KMT2E/PLCG2/RGCC/STOX1/TERT/DDR2	22
GO:0022412	cellular process involved in reproduction in multicellular organism	107/3185	482/18888	0.00130296	0.0140322	0.0103685	CELF1/FOXO3/HMGB2/PTEN/SMAD5/ABHD2/ACVR1/DDB1/FER/MFSD14A/TTK/AFF4/ATM/KDM3A/PRDM1/STAU1/TBPL1/ANGPT2/CFTR/ROBO2/FOXC1/ACTL7A/ADAM2/ADGB/AGO4/ANG/ARID4A/ARMC12/ARMC2/BNC1/CCDC38/CCDC42/CCNA1/CD9/CDKN1C/CELF4/CFAP58/CFAP65/CGA/DAZL/DCST2/DHH/DNALI1/DPY19L2/EREG/ETV5/GARIN1A/FMN2/FOLR2/GALNTL5/GDF9/GLI1/HOOK1/IFT81/INHBB/KIT/LIN28A/MARF1/MOV10L1/NECTIN2/NOBOX/OOSP2/PAQR8/PCSK4/PDE5A/PIK3CA/PTGDS/PT…	107
GO:0043393	regulation of protein binding	36/3185	130/18888	0.0013093	0.0140762	0.010401	GSK3B/NRP1/PRKCD/ATP2A2/BTBD1/MAPK8/ACTB/CDKN1A/ADD2/BMP2/CTNNBIP1/DACT1/DKK1/HIP1R/LRP1/LRRK2/MAP2/PCSK9/PRKN/RAPGEF2/ROCK1/SLPI/TAF1/TERT/TIAM1/TMC8/TRIB3/VTN/XIRP1/AKTIP/BAMBI/CRK/LRPAP1/RAN/TMBIM6/AURKA	36
GO:0001942	hair follicle development	28/3185	94/18888	0.0013208	0.0141264	0.0104381	SMAD4/WNT5A/NOTCH1/SNAI1/EGFR/TGFB2/FZD6/SMO/ATP7A/CDH3/COL6A1/DKK1/DKK4/FGF10/FOXQ1/KRT71/LAMA5/NGFR/NUMA1/PLA2G10/SHH/SOSTDC1/SOX18/SOX9/SPINK5/WNT10B/ACVR1B/RBPJ	28
GO:0043367	CD4-positive, alpha-beta T cell differentiation	28/3185	94/18888	0.0013208	0.0141264	0.0104381	CBFB/IL6R/IRF4/BCL6/JAK1/SOCS1/SOCS3/RC3H1/RORA/ANXA1/ASCL2/ATP7A/CCL19/FOXP1/IL27/IL6/JAK3/KMT2A/LGALS9/NFKBIZ/RORC/STAT6/ZBTB7B/ZC3H12A/RUNX3/SOCS5/STAT3/PTGER4	28
GO:0043502	regulation of muscle adaptation	28/3185	94/18888	0.0013208	0.0141264	0.0104381	PPP3CA/FOXO3/SMAD4/ATP2A2/BECN1/NOTCH1/PARP1/TWF1/ATP2B4/CASQ1/CTDP1/FOXO1/FOXP1/G6PD/GATA5/IL6ST/LMCD1/MEF2A/MIR34C/NOS3/P2RX4/PDE5A/PPARA/ROCK1/SMAD3/TNNC1/TNNI1/TRIM63	28
GO:0046486	glycerolipid metabolic process	91/3185	400/18888	0.00132991	0.0141547	0.010459	ETNK1/PIK3R1/PTEN/PTPN11/ABHD2/ACSL3/AGPAT5/CDK8/HYCC2/MTMR12/PIGT/PIK3C2A/PIK3R4/PIKFYVE/ATM/BECN1/LCLAT1/LDLR/PDGFRB/PIP4K2A/SOCS1/SOCS3/LYPLA2/MTMR14/PIGF/SERINC5/HYCC1/OCRL/PIGW/SELENOI/ABCA3/ABHD12B/ABHD4/ACSL1/AGPAT3/AGPAT4/ANG/APOC1/APOH/CDS1/CHAT/DAGLA/FIG4/GDPD1/INPP5F/INPPL1/INSIG1/INSIG2/IPMK/LIPA/LIPG/LPCAT1/LPIN1/LPIN2/LPIN3/PCSK9/PCYT2/PIGN/PIK3C2B/PIK3CA/PIP5KL1/PITPNM2/PLA2G10/PLA…	91
GO:0009101	glycoprotein biosynthetic process	76/3185	324/18888	0.00133011	0.0141547	0.010459	FUT4/STT3B/EDEM3/FKTN/FUT8/GALNT3/NUS1/OGT/PHLDA1/SERP1/TET2/TET3/TMTC3/UGGT1/ALG9/B4GALT5/DPY19L3/GALNT1/GFPT2/GXYLT1/PAWR/PGM3/SLC35C1/DPY19L1/GALNT7/TMTC1/ABCA7/ACOT8/ALG12/ATP7A/B3GNT3/B3GNT4/B3GNT5/B3GNT8/B4GALT6/C20orf173/CCL19/CCR7/CHST8/CHST9/COG3/CSGALNACT1/CYTL1/DPY19L2/EXTL3/FUT11/FUT9/GAL3ST4/GALNT12/GALNT16/GALNT5/GATA1/GCNT2/GCNT3/GCNT4/GFPT1/HS6ST3/IL33/JAK3/MAN1A1/MGAT3/MGAT4A/NDS…	76
GO:0016197	endosomal transport	69/3185	289/18888	0.00133027	0.0141547	0.010459	ABCA1/ARL4C/BLOC1S2/EPG5/PIK3R4/PIKFYVE/TMCC1/BECN1/PICALM/PREPL/RAB10/RBSN/STX16/TBC1D10B/AP1G1/ARF6/DENND10/ANKFY1/EPS15/RAB21/RAB8B/MSN/AP3D1/ATP9A/DNAJC13/EEA1/ERC1/FHIP1B/TAMALIN/GRIP2/HEATR5B/HOOK1/INPP5F/BLTP1/LMTK2/LRRK2/LYST/NSG2/PRKN/RAB6A/RCSD1/REPS2/SNX32/SNX9/SPAG9/SQSTM1/TBC1D17/TMEM87B/TRARG1/UBE2O/VPS13B/VPS16/VPS26C/VPS39/WASHC4/AKTIP/ARHGAP1/ARL1/GBF1/HOOK3/LAMTOR1/MAPK1/RAB12/S…	69
GO:0051056	regulation of small GTPase mediated signal transduction	72/3185	304/18888	0.00133528	0.0141836	0.0104804	LPAR1/SPRY2/ABCA1/CSNK1A1/DNMBP/NRP1/OGT/SSX2IP/BCL6/CD2AP/GNA13/KBTBD6/NOTCH1/ARF6/F11R/SWAP70/TGFB2/RAC1/RIPOR2/AKAP13/ARHGAP12/ARHGAP21/ARHGAP5/ARHGEF1/ARHGEF2/ARHGEF28/ARHGEF3/ARHGEF4/ARRB1/CDON/CGNL1/COL3A1/CSF1/CYTH1/CYTH3/DENND3/FGD2/FGD3/FGF10/GPR17/KALRN/KANK1/MYO9B/PLEKHG1/PLEKHG3/PREX2/RALGAPA2/RASA2/RASA3/RASA4B/RASGEF1A/RASGRP1/RASIP1/RGL2/SEMA4D/SH3BP1/SHOC2/SOS2/SPRY4/SQSTM1/TIAM1/…	72
GO:0048644	muscle organ morphogenesis	25/3185	81/18888	0.00134731	0.0141951	0.0104889	LIF/SERP1/SMAD4/TTN/WNT5A/DLL4/NOTCH1/POU4F1/TGFB2/FOXC1/BMP2/COL11A1/COL3A1/EGLN1/FZD1/MYL11/PROX1/RYR2/SMTNL1/TNNC1/TNNI1/TNNT2/XIRP2/BMPR1A/RBPJ	25
GO:0015914	phospholipid transport	30/3185	103/18888	0.00134925	0.0141951	0.0104889	ABCA1/PRKCD/TMEM30A/LDLR/PITPNC1/ABCA12/ABCA3/ABCA4/ABCA7/ABCG8/ANO3/APOC1/ATP10A/ATP10B/ATP10D/ATP8A1/ATP8B2/ATP9A/GLTPD2/BLTP1/OSBP/PITPNM2/PLA2G10/PLSCR4/PLTP/TMEM30B/TMEM41B/XKR4/XKR6/PITPNA	30
GO:0002685	regulation of leukocyte migration	57/3185	230/18888	0.00135003	0.0141951	0.0104889	CXCL12/VEGFA/CNN2/CXCL8/FUT4/IL6R/PIK3R1/ADAM17/WNK1/WNT5A/SERPINE1/CAMK1D/MMP14/NEDD9/SWAP70/RAC1/RIPOR2/MSN/ADAM8/ANXA1/ASCL2/GPR15LG/C5AR1/CCL19/CCL20/CCL24/CCL25/CCR2/CCR7/CD9/CD99L2/CSF1/CXCR2/CYP19A1/DAPK2/FUT9/HMOX1/ICAM1/IL1A/IL33/IL6/ITGA2/LBP/LGALS9/MTUS1/P2RX4/PLA2G7/PTAFR/PTK2B/RARRES2/SPNS2/TRPV4/VEGFD/CRK/MAPK1/MIA3/PTGER4	57
GO:0071384	cellular response to corticosteroid stimulus	21/3185	64/18888	0.00135245	0.0141951	0.0104889	FOXO3/DDIT4/HNRNPU/EGFR/EIF4E/IGF1R/NR3C1/ACE/ANXA1/FLT3/GJB2/GPER1/JAK2/KLF9/MYOD1/REST/SCNN1D/SERPINF1/TFAP4/RAN/BCL2L11	21
GO:0014013	regulation of gliogenesis	32/3185	112/18888	0.00135365	0.0141951	0.0104889	EZH2/PLAG1/HES1/LIF/PPP1CC/RB1/LDLR/NOTCH1/EGFR/MYRF/DICER1/SKI/ABCC8/ASCL2/ATOH1/BIN1/BMP2/CLCN2/CYSLTR1/ETV5/GFAP/GPR37L1/ID4/IL33/IL6/IL6ST/LIN28A/NR1D1/SHH/TENM4/TLR2/QKI	32
GO:0046007	negative regulation of activated T cell proliferation	8/3185	15/18888	0.00135463	0.0141951	0.0104889	CASP3/PRKAR1A/RC3H1/CRTAM/LGALS9/LILRB4/LRRC32/PRNP	8
GO:0070341	fat cell proliferation	8/3185	15/18888	0.00135463	0.0141951	0.0104889	PER2/TFDP1/COL6A1/FGF10/LIPA/SLC2A4/SQSTM1/E2F1	8
GO:0090030	regulation of steroid hormone biosynthetic process	8/3185	15/18888	0.00135463	0.0141951	0.0104889	H6PD/IGF1R/NR3C1/BMP2/CLCN2/PDE8B/REST/DKK3	8
GO:0048665	neuron fate specification	14/3185	36/18888	0.00135914	0.0142184	0.0105061	SMAD4/FOXA1/POU4F1/ATOH1/DLL1/DMRT3/ESRP1/FKBP8/MYT1L/OLIG3/SOX1/SOX9/TLX3/NFIB	14
GO:0003157	endocardium development	7/3185	12/18888	0.00138333	0.0144471	0.0106751	ACVR1/SMAD4/NOTCH1/KDR/PROX1/SOX18/RBPJ	7
GO:0046890	regulation of lipid biosynthetic process	48/3185	187/18888	0.00142904	0.0148661	0.0109847	ACSL3/ADM/BRCA1/OGT/PRKAA1/PRKCD/PTGS2/UBR4/ELOVL5/ERLIN1/H6PD/LDLR/SNAI1/IGF1R/NR3C1/ABCA3/ADGRF5/APOC1/ASAH1/AVP/BMP2/CGA/CLCN2/CYP7A1/DCAF5/DHH/GIP/GPER1/IDH1/IL1A/INSIG1/INSIG2/LPCAT1/NR1D1/PDE8B/PDK4/PPARA/PROX1/REST/SAMD8/SLC27A1/SREBF1/SREBF2/TRIB3/ZBTB20/SIK1/CNEP1R1/DKK3	48
GO:0044060	regulation of endocrine process	15/3185	40/18888	0.00143147	0.0148661	0.0109847	GJA1/PTPN11/SMAD4/RAB8B/C1QTNF1/CYP19A1/GDF9/INHBB/KDM5B/POMC/REN/SPP1/TACR2/CRY2/F2R	15
GO:0070884	regulation of calcineurin-NFAT signaling cascade	15/3185	40/18888	0.00143147	0.0148661	0.0109847	PPP3CA/GSK3B/NFAT5/PPP3CB/PTBP1/ATP2B4/C10orf71/LMCD1/PLCG2/PPP3R2/RCAN1/CAMTA1/DYRK2/PPP3R1/PRNP	15
GO:0035914	skeletal muscle cell differentiation	24/3185	77/18888	0.00143302	0.0148661	0.0109847	MEF2C/RB1/BCL9/FOXN2/NOTCH1/KLF5/NR1D2/NLN/FOS/BMAL1/ASB2/BARX2/CDON/CITED2/COL6A1/MAFF/MYOD1/NR4A1/NUPR1/SHH/SMYD1/DDX5/BTG2/MEF2D	24
GO:0014706	striated muscle tissue development	64/3185	265/18888	0.00143907	0.014904	0.0110127	SMAD1/VEGFA/GJA1/MEF2C/SMAD5/TSC1/ACVR1/FGF9/HNRNPU/PIM1/SMAD4/TTN/WNT5A/DLL4/NOTCH1/PDGFRB/POU4F1/PRKAR1A/ERBB4/FZD7/TGFB2/VGLL4/FOXC1/SKI/AKAP13/ASB2/BMP2/CITED2/COL11A1/CTDP1/DKK1/DLL1/EGLN1/FGF8/FOXP1/G6PD/GATA5/GJB6/GLI1/HEY1/KDM6B/LOX/MEF2A/PGM5/PPARA/PROX1/RYR2/SGCD/SHH/SMAD3/SORBS2/TAFAZZIN/TBX5/TENM4/TNNC1/TNNI1/TNNT2/XIRP2/FRS2/SIK1/BMPR1A/FGF2/MAP2K4/RBPJ	64
GO:0034204	lipid translocation	19/3185	56/18888	0.00144333	0.0149232	0.0110269	ABCA1/PRKCD/TMEM30A/ABCA12/ABCA3/ABCA4/ABCA7/ANO3/ATP10A/ATP10B/ATP10D/ATP8A1/ATP8B2/ATP9A/PLSCR4/TMEM30B/TMEM41B/XKR4/XKR6	19
GO:0048638	regulation of developmental growth	77/3185	330/18888	0.00145046	0.0149721	0.011063	CXCL12/VEGFA/CDH1/MAP1B/MEF2C/POU4F2/PTEN/SEMA6D/EIF4G2/FGF9/GSK3B/NRP1/PIM1/PLAC8/RNF6/SERP1/WNT5A/NIPBL/NOTCH1/CDKN1A/ERBB4/VGLL4/FOXC1/RAB21/SMO/AGR2/ARX/CGA/CITED2/COLQ/CPNE5/CPNE6/CSF1/CTDP1/DLL1/DUSP6/EFNA5/FGF8/FOXP1/G6PD/GDF15/GDF5/GLI1/HDAC6/IL7/L1CAM/LATS1/MAP2/MBD5/MYOD1/NPY1R/PIK3CA/PLXNA3/PLXNA4/PPARA/PRKN/PROX1/RNF157/SEMA3B/SEMA4B/SEMA4D/SLC6A4/SPAG9/SPP1/SYT1/SYT17/TBX5/ULK1/ULK2/…	77
GO:0051261	protein depolymerization	33/3185	117/18888	0.00145868	0.0150137	0.0110938	ADD3/MAP1B/CAPZA1/HSPA8/SPTBN1/TAOK1/TWF1/SWAP70/ADD2/CAMSAP2/ARHGEF2/CCSAP/GSN/HDAC6/LMOD1/LMOD3/PIK3CA/PLEKHH2/SCIN/SH3BP1/SPTB/SPTBN2/SPTBN5/SVIL/TMOD2/TMOD4/TRPV4/VILL/CFL2/GAK/WDR1/VPS4B/CAPZB	33
GO:0060349	bone morphogenesis	29/3185	99/18888	0.00145933	0.0150137	0.0110938	MEF2C/GLG1/TGFBR2/MMP14/FOXC1/SKI/ATF2/CITED2/COL3A1/CSGALNACT1/DHRS3/DLX5/FGF4/FREM1/HOXA11/INPPL1/INSIG1/INSIG2/LRP5/NAB1/NAB2/NEUROG1/RARG/RIPPLY2/SOX9/THBS3/TRPV4/FOXN3/MEF2D	29
GO:0010828	positive regulation of glucose transmembrane transport	16/3185	44/18888	0.00147033	0.0150274	0.0111039	IRS1/PIK3R1/POU4F2/PTPN11/ARPP19/RHOQ/IRS2/NFE2L2/CLIP3/GIP/MEF2A/OCLN/PTH/RNASEL/TERT/APPL1	16
GO:0021879	forebrain neuron differentiation	16/3185	44/18888	0.00147033	0.0150274	0.0111039	HES1/NRP1/ZSWIM6/FOXG1/PLXNA1/ATP7A/FGF8/GBX2/LHX6/NRP2/OGDH/PLXNA3/PROX1/RAPGEF2/SOX1/ZMIZ1	16
GO:0051602	response to electrical stimulus	16/3185	44/18888	0.00147033	0.0150274	0.0111039	PTEN/COX1/MMP2/ADSS1/CD14/GJB6/GRIA1/KMT2C/NEUROD2/NR4A1/REST/TACR2/TRIM63/BTG2/ADSS2/KCNJ3	16
GO:0071604	transforming growth factor beta production	16/3185	44/18888	0.00147033	0.0150274	0.0111039	PTGS2/SMAD4/CD2AP/TGFB2/HIF1A/ADAM8/ATF2/CD46/COL3A1/ITGB6/ITGB8/LGALS9/LRRC32/LTBP1/SMAD3/BMPR1A	16
GO:0120163	negative regulation of cold-induced thermogenesis	17/3185	48/18888	0.00148169	0.0150938	0.0111529	ADAM17/RB1/NOTCH1/MAP2K6/ACVR2B/BMAL1/ARRDC3/DDIT3/NOVA1/NPR3/NR1D1/TFE3/TLR4/WNT10B/QKI/LNPEP/RBPJ	17
GO:1902041	regulation of extrinsic apoptotic signaling pathway via death domain receptors	17/3185	48/18888	0.00148169	0.0150938	0.0111529	HMGB2/TNFAIP3/BRCA1/DDX3X/GSK3B/HGF/PMAIP1/FEM1B/SERPINE1/SKIL/ARHGEF2/HMOX1/ICAM1/ITPRIP/NOS3/SFRP1/TMC8	17
GO:0006661	phosphatidylinositol biosynthetic process	36/3185	131/18888	0.00151755	0.0154338	0.0114041	PIK3R1/PTEN/HYCC2/PIGT/PIK3C2A/PIK3R4/PIKFYVE/ATM/BECN1/PIP4K2A/SOCS1/SOCS3/MTMR14/PIGF/HYCC1/OCRL/PIGW/CDS1/FIG4/INPP5F/INPPL1/PIGN/PIK3C2B/PIK3CA/PIP5KL1/PITPNM2/PLCG2/SLA2/SLC27A1/SMG1/ITPKB/MTMR3/PIP4K2C/SOCS5/MTMR1/PIP5K1C	36
GO:0071333	cellular response to glucose stimulus	39/3185	145/18888	0.00153544	0.0155902	0.0115197	PPP3CA/PTPRN2/SOX4/FOXO3/OGT/PRKAA1/SMAD4/PPP3CB/CFTR/IGF1R/IRS2/SMAD2/HIF1A/ABCA12/ABCC8/ACE/ANO1/CCDC186/CYP7A1/EFNA5/FOXA2/GJB6/GPER1/ICAM1/KLF7/LIN28A/LRP5/NR1D1/OSBP/PDE8B/PIK3CA/SERPINF1/SLC12A7/SMAD3/TIAM1/TRPM4/ZBTB20/SELENOT/XBP1	39
GO:0002285	lymphocyte activation involved in immune response	53/3185	212/18888	0.0015855	0.0160723	0.011876	IL6R/LAMP1/TSC1/HSPD1/IRF4/MSH6/BCL6/JAK1/LCP1/RIF1/SOCS3/AP1G1/SWAP70/TNFSF13/RC3H1/RORA/ANXA1/ASCL2/ATP7A/CCL19/CD46/DLL1/DOCK11/FGL2/FOXP1/ICAM1/IFNA21/IL27/IL4/IL6/JAK3/KLRC2/KMT2A/LFNG/LGALS9/MFNG/NFKBIZ/NKG7/PGLYRP1/PLCG2/PTK2B/RORC/STAT6/TLR4/UNC13D/ZBTB7B/ZC3H12A/KMT5B/NSD2/SOCS5/STAT3/PTGER4/XBP1	53
GO:0014897	striated muscle hypertrophy	30/3185	104/18888	0.00159551	0.0161081	0.0119024	EZH2/PPP3CA/SMAD4/TTN/ATP2A2/BECN1/NOTCH1/PARP1/TWF1/ATP2B4/CTDP1/FOXO1/FOXP1/G6PD/GATA5/IL6ST/INPP5F/LMCD1/MEF2A/MIR34C/P2RX4/PDE5A/PPARA/ROCK1/RYR2/SMAD3/SORBS2/TIAM1/TRIM63/MAP2K4	30
GO:0042326	negative regulation of phosphorylation	74/3185	316/18888	0.00159967	0.0161081	0.0119024	NTRK3/PTEN/SPRY2/HGF/HNRNPU/PPP1R15B/PRDX3/PRKCD/PTPN13/RB1/PRKAR1A/SOCS1/SOCS3/TMED2/CDKN1A/IRS2/GADD45A/SRCIN1/WWTR1/SMO/BMP2/CDKN1C/CTDSP2/DKK1/DNAJC3/DUSP16/DUSP22/DUSP6/EPHA1/FKBP8/FOXA2/GRB10/HIPK3/IBTK/INPP5F/KIRREL1/LATS1/LILRB4/LRP5/LRP6/LRRK2/NNT/NTF3/OCLN/PDCD4/PDE4D/PIP5KL1/PLPP3/PPM1E/PPP2R5A/PRKN/PTPRJ/PTPRT/RASIP1/ROCK1/SEMA4D/SFRP1/SPAG9/SPRED1/SPRY4/TFAP4/TRIB1/TRIB3/ZC3H12A/ZFYV…	74
GO:0032007	negative regulation of TOR signaling	22/3185	69/18888	0.00160372	0.0161081	0.0119024	SESN2/TSC1/DDIT4/GSK3B/PRKAA1/ATM/BMT2/UBE3A/HIF1A/BMAL1/CRYBA1/DEPDC5/NPC1/SESN3/UBR2/WDR59/PRKACB/TMEM127/YWHAZ/YWHAG/FNIP1/NLK	22
GO:0043525	positive regulation of neuron apoptotic process	22/3185	69/18888	0.00160372	0.0161081	0.0119024	FOXO3/GSK3B/MCL1/ATM/CASP3/MYBL2/POU4F1/TGFB2/NR3C1/MMP2/TRAF7/CASP14/DDIT3/GCH1/ITGA1/NUPR1/PCSK9/TFAP2B/PRNP/BCL2L11/CDK5R1/MAP2K4	22
GO:0048645	animal organ formation	22/3185	69/18888	0.00160372	0.0161081	0.0119024	HES1/MEF2C/PIM1/TGFBR2/WNT5A/NOTCH1/ROBO2/BMP2/CITED2/DKK1/FGF10/FGF8/GATA5/HOXA11/NKX3-2/SHH/TBX5/FRS2/MAPK1/BMPR1A/FGF2/RBPJ	22
GO:0071326	cellular response to monosaccharide stimulus	40/3185	150/18888	0.00160459	0.0161081	0.0119024	PPP3CA/PTPRN2/SOX4/FOXO3/OGT/PRKAA1/SMAD4/PPP3CB/CFTR/IGF1R/IRS2/SMAD2/HIF1A/ABCA12/ABCC8/ACE/ANO1/CCDC186/CYP7A1/EFNA5/FOXA2/GJB6/GPER1/ICAM1/KLF7/LIN28A/LRP5/NR1D1/OSBP/PDE8B/PIK3CA/PPARA/SERPINF1/SLC12A7/SMAD3/TIAM1/TRPM4/ZBTB20/SELENOT/XBP1	40
GO:0008361	regulation of cell size	48/3185	188/18888	0.00161086	0.0161449	0.0119296	CXCL12/VEGFA/CDH1/MAP1B/POU4F2/PTEN/SEMA6D/TSC1/EIF4G2/GSK3B/NRP1/RNF6/WNK1/WNT5A/RAB21/RAC1/MSN/ARHGAP5/ATP7A/CLCN3/CLCN6/COL6A1/EFNA5/HDAC6/L1CAM/LRRC8A/MAP2/PLXNA3/PLXNA4/RARG/SEMA3B/SEMA4B/SEMA4D/SLC12A3/SLC12A7/NHERF1/SPP1/TRPV4/ULK1/ULK2/AKT3/ARHGAP35/LIMK1/PAFAH1B1/SEMA7A/WNK3/NPM1/HSP90AA1	48
GO:0050863	regulation of T cell activation	87/3185	382/18888	0.00161724	0.0161828	0.0119576	CBFB/PPP3CA/SOX4/FOXO3/HES1/PTPN11/BID/HSPD1/IRF4/SLC7A1/TGFBR2/BCL6/CASP3/PAWR/PBRM1/PRDM1/PRKAR1A/SOCS1/ACTB/YES1/PELI1/RC3H1/RIPOR2/ADAM8/ANXA1/AP3D1/ASCL2/CCL19/CCR2/CCR7/CD160/CD1D/CD27/CD276/CD46/CRTAM/DTX1/DUSP22/EGR3/FGL2/HLA-DMA/HLA-DRB5/IGFBP2/IL1A/IL27/IL4/IL6/IL6ST/IL7/JAK2/JAK3/LAPTM5/LCK/LGALS9/LGALS9B/LGALS9C/LILRB4/LRRC32/MAP3K8/NFKBIZ/PDE5A/PIK3CA/PLA2G2E/RASGRP1/SFTPD/SHH/SLC46A…	87
GO:0060445	branching involved in salivary gland morphogenesis	10/3185	22/18888	0.0016529	0.0165131	0.0122017	HGF/NRP1/PLXNA1/FGF10/FGF8/LAMA5/NTN4/PLXND1/SHH/BTBD7	10
GO:0016125	sterol metabolic process	41/3185	155/18888	0.00167043	0.0166485	0.0123017	HMGCS1/ABCA1/PRKAA1/ERLIN1/LDLR/CFTR/ABCA5/APOC1/APOL2/CYP19A1/CYP21A2/CYP26A1/CYP39A1/CYP51A1/CYP7A1/CYP7B1/DHCR24/DHCR7/FDFT1/G6PD/HMGCR/HSD17B7/IL4/INSIG1/INSIG2/LEPR/LIPA/LRP5/LSS/MSMO1/NPC1/PCSK9/SC5D/SOAT2/SQLE/SREBF1/SREBF2/SULT2A1/TM7SF2/TTC39B/VLDLR	41
GO:0019722	calcium-mediated signaling	57/3185	232/18888	0.00167199	0.0166485	0.0123017	PPP3CA/CXCL8/GSK3B/PRKAA1/ATP2A2/NFAT5/PDGFRB/PPP3CB/PTBP1/ACKR3/ANK2/ATP2B4/C10orf71/CASQ1/CCL20/CCR2/CCR4/CCR7/CCR9/CD22/CHRM3/CLIC2/CXCR1/CXCR2/DMPK/EIF2AK3/GRIN2D/GRM5/HRC/IAPP/ITPR1/ITPR2/KDR/LMCD1/LRRK2/NEUROD2/P2RX4/PLCE1/PLCG2/POMC/PPP1R9A/PPP3R2/PTPRJ/RASA3/RCAN1/REM1/RYR2/SGCD/SLA2/TPCN1/TRPM4/TRPM8/CAMTA1/DYRK2/PPP3R1/PRNP/MCOLN2	57
GO:0010506	regulation of autophagy	82/3185	357/18888	0.00167963	0.0166485	0.0123017	FOXO3/GNAI3/PSAP/SESN2/TSC1/EIF4G2/EP300/GSK3B/HGF/LARP1/MCL1/MTDH/PIK3C2A/PIK3R4/PRKAA1/TP53INP1/WNK1/ATG12/ATM/BECN1/CASP3/DCAF12/FYCO1/MAPK8/PIP4K2A/RRAGD/TRIM23/SPTLC1/ATP6V1G1/HIF1A/ATF6/ATP6V0A1/ATP6V0D2/CRYBA1/DAP/DAPK2/DDIT3/DEPDC5/DEPP1/FKBP8/FOXO1/GFAP/HDAC6/HMOX1/IFI16/IL4/ITPR1/KDR/LEPR/LRRK2/NPC1/NUPR1/OPTN/PIK3CA/PLEKHF1/PLK3/PRKN/RASIP1/ROCK1/SESN3/SNX32/SQSTM1/SREBF1/SREBF2/TECPR1…	82
GO:0008203	cholesterol metabolic process	38/3185	141/18888	0.00168307	0.0166485	0.0123017	HMGCS1/ABCA1/PRKAA1/ERLIN1/LDLR/CFTR/ABCA5/APOC1/APOL2/CYP39A1/CYP51A1/CYP7A1/CYP7B1/DHCR24/DHCR7/FDFT1/G6PD/HMGCR/HSD17B7/IL4/INSIG1/INSIG2/LEPR/LIPA/LRP5/LSS/MSMO1/NPC1/PCSK9/SC5D/SOAT2/SQLE/SREBF1/SREBF2/SULT2A1/TM7SF2/TTC39B/VLDLR	38
GO:0045682	regulation of epidermis development	21/3185	65/18888	0.00168521	0.0166485	0.0123017	EZH2/HES1/NOTCH1/FOXC1/ABCA12/ATOH1/DLL1/ESRP1/EXTL3/KDF1/ELAPOR2/KLF7/MAFF/MYCL/NAB1/NAB2/NCOA3/NUMA1/ROCK1/ZBED2/FGF2	21
GO:0070059	intrinsic apoptotic signaling pathway in response to endoplasmic reticulum stress	21/3185	65/18888	0.00168521	0.0166485	0.0123017	APAF1/SERINC3/CHAC1/PMAIP1/TNFRSF10B/DDIT3/EIF2AK3/HERPUD1/HSPA1A/HYOU1/ITPR1/LRRK2/PML/PRKN/RNF183/RNF186/SYVN1/TRIB3/TMBIM6/BCL2L11/XBP1	21
GO:0090303	positive regulation of wound healing	21/3185	65/18888	0.00168521	0.0166485	0.0123017	ENPP4/FERMT2/SERPINE1/NFE2L2/ANXA1/APOH/CCN4/CD36/CLDN1/CLDN4/HTN3/KANK1/OCLN/PLAT/SMOC2/THBD/VTN/F2R/F3/DDR2/XBP1	21
GO:0032984	protein-containing complex disassembly	61/3185	252/18888	0.00172803	0.0170444	0.0125943	MYC/ADD3/MAP1B/CAPZA1/DDIT4/EPG5/ETF1/FRAT2/GSK3B/HMGA1/HSPA8/PIK3R4/SPTBN1/WNK1/ATG12/ATP2A2/BECN1/FYCO1/TAOK1/TWF1/VPS33A/IGF1R/MAP1LC3B/SWAP70/ADD2/CAMSAP2/GABARAPL2/SCAF4/ARHGEF2/CCSAP/GABARAPL1/GSN/HDAC6/LMOD1/LMOD3/MAP1LC3A/PIK3CA/PLEKHH2/RUBCNL/SCIN/SETX/SH3BP1/SPTB/SPTBN2/SPTBN5/SVIL/TECPR1/TMOD2/TMOD4/TRPV4/VILL/VPS16/CFL2/GAK/TSG101/WDR1/ARID1A/KIF5B/NSF/VPS4B/CAPZB	61
GO:0072539	T-helper 17 cell differentiation	13/3185	33/18888	0.00174401	0.0171476	0.0126705	IL6R/IRF4/JAK1/SOCS3/RC3H1/RORA/ASCL2/IL6/NFKBIZ/RORC/ZBTB7B/ZC3H12A/STAT3	13
GO:2000515	negative regulation of CD4-positive, alpha-beta T cell activation	13/3185	33/18888	0.00174401	0.0171476	0.0126705	CBFB/BCL6/RC3H1/ANXA1/ASCL2/JAK3/LGALS9/LGALS9B/LGALS9C/ZBTB7B/ZC3H12A/RUNX3/SOCS5	13
GO:0035088	establishment or maintenance of apical/basal cell polarity	19/3185	57/18888	0.00182769	0.0178855	0.0132157	FSCN1/ERBIN/CLIC4/WNT5A/LIN7C/ILK/PALS1/PARD6B/MSN/CDX2/CRB2/CRB3/DLG2/DLG3/LIN7A/LLGL2/SH3BP1/NHERF1/WDR1	19
GO:0060997	dendritic spine morphogenesis	19/3185	57/18888	0.00182769	0.0178855	0.0132157	PTEN/LRP8/SRCIN1/UBE3A/DIP2A/EFNA1/EPHA4/HDAC6/LRRK2/LZTS3/PAK3/PPFIA2/SHANK1/TANC2/TIAM1/ZDHHC15/PAFAH1B1/CDK5R1/ABI2	19
GO:0061245	establishment or maintenance of bipolar cell polarity	19/3185	57/18888	0.00182769	0.0178855	0.0132157	FSCN1/ERBIN/CLIC4/WNT5A/LIN7C/ILK/PALS1/PARD6B/MSN/CDX2/CRB2/CRB3/DLG2/DLG3/LIN7A/LLGL2/SH3BP1/NHERF1/WDR1	19
GO:0003230	cardiac atrium development	14/3185	37/18888	0.00185108	0.0180009	0.0133011	SOX4/ACVR1/MDM2/WNT5A/DLL4/NOTCH1/IGF1R/TGFB2/SMO/ANK2/BMP2/PROX1/TBX5/NSD2	14
GO:0007431	salivary gland development	14/3185	37/18888	0.00185108	0.0180009	0.0133011	HGF/NRP1/PLXNA1/EGFR/TGFB2/CLCN2/FGF10/FGF8/LAMA5/NTN4/PLXND1/SHH/BTBD7/NFIB	14
GO:0046326	positive regulation of glucose import	14/3185	37/18888	0.00185108	0.0180009	0.0133011	IRS1/PIK3R1/POU4F2/PTPN11/ARPP19/RHOQ/IRS2/NFE2L2/MEF2A/OCLN/PTH/RNASEL/TERT/APPL1	14
GO:0048730	epidermis morphogenesis	14/3185	37/18888	0.00185108	0.0180009	0.0133011	KLF4/NOTCH1/SNAI1/TGFB2/SMO/ATP7A/FGF10/FLG2/FOXQ1/KRT71/NGFR/PLA2G10/SHH/SOSTDC1	14
GO:0042752	regulation of circadian rhythm	32/3185	114/18888	0.00185742	0.018011	0.0133085	EZH2/KLF10/DDB1/GSK3B/PPP1CC/PRKAA1/SFPQ/MAPK8/PARP1/PER2/NR1D2/BHLHE40/RORA/UBE3A/BMAL1/NR1D1/NR2F6/PER1/PML/PPARA/PPARGC1A/PRKCG/PROX1/PTGDS/RORB/RORC/CRY2/MAPK9/SIK1/BMAL2/FXR1/CLOCK	32
GO:0048663	neuron fate commitment	23/3185	74/18888	0.00185791	0.018011	0.0133085	SMAD4/DLL4/FOXA1/FOXG1/NOTCH1/POU4F1/ATOH1/BHLHE22/DLL1/DMRT3/ESRP1/FKBP8/JAG2/MYT1L/NOTCH3/OLIG3/PROX1/SHH/SOX1/SOX9/TLX3/NFIB/RBPJ	23
GO:0032330	regulation of chondrocyte differentiation	18/3185	53/18888	0.00188146	0.0182108	0.0134562	PTPN11/GLG1/CCN2/LNPK/TRPS1/ADAMTS12/CCN4/GDF5/HOXA11/NKX3-2/PRKG2/PTH/RARG/SCIN/SMAD3/SOX5/SOX9/WNT9A	18
GO:0051345	positive regulation of hydrolase activity	106/3185	482/18888	0.00189225	0.0182868	0.0135123	EZH2/MYC/NTRK3/APAF1/GRTP1/HMGB2/LPAR1/MEF2C/PSAP/TSC1/BID/DDX3X/ESR1/GSK3B/HSPD1/PMAIP1/PPP1R15B/PRKCD/TBC1D13/TNFSF10/FERMT2/NDEL1/PDGFRB/PICALM/RASGRP3/TANK/TBC1D10B/APH1A/ARL6IP5/EGFR/ANG/APOH/ASAP3/AVPR1B/BMP2/C5AR1/CCL19/CCL20/CCL24/CCL25/CCL26/CD33/CLDN4/CTSD/DAP/DOCK11/DOCK6/DOCK9/EFNA1/EIF2AK3/EPHA1/EPHA4/GPER1/GSN/HIP1R/HSPA1A/IFI16/ITGA1/JAK2/KIT/LAPTM5/LCK/LGALS9/NGFR/NLRC4/NLRP1/NLRP…	106
GO:0048738	cardiac muscle tissue development	60/3185	248/18888	0.00189939	0.018299	0.0135213	SMAD1/VEGFA/GJA1/MEF2C/SMAD5/TSC1/ACVR1/FGF9/HNRNPU/PIM1/SMAD4/TTN/WNT5A/DLL4/NOTCH1/PDGFRB/POU4F1/PRKAR1A/ERBB4/FZD7/TGFB2/VGLL4/FOXC1/SKI/AKAP13/ASB2/BMP2/CITED2/COL11A1/CTDP1/DKK1/DLL1/EGLN1/FGF8/FOXP1/G6PD/GATA5/GJB6/GLI1/HEY1/KDM6B/MEF2A/PPARA/PROX1/RYR2/SGCD/SORBS2/TAFAZZIN/TBX5/TENM4/TNNC1/TNNI1/TNNT2/XIRP2/FRS2/SIK1/BMPR1A/FGF2/MAP2K4/RBPJ	60
GO:0007043	cell-cell junction assembly	41/3185	156/18888	0.00190361	0.018299	0.0135213	FSCN1/CDH1/GJA1/FER/ZNF703/SNAI1/ACTB/CDH2/F11R/PARD6B/ACE/AFDN/ANK2/CD9/CDH11/CDH19/CDH20/CDH3/CDH5/CLDN1/CLDN14/CLDN4/CLDN7/ESAM/GJB1/GJB2/GJB6/GPBAR1/IKBKB/IL17A/ILDR1/JUP/LIM2/MPDZ/OCLN/ROCK1/TBX5/TRPV4/RHOC/WDR1/PIP5K1C	41
GO:0071634	regulation of transforming growth factor beta production	15/3185	41/18888	0.00190979	0.018299	0.0135213	PTGS2/SMAD4/CD2AP/TGFB2/HIF1A/ADAM8/ATF2/CD46/ITGB6/ITGB8/LGALS9/LRRC32/LTBP1/SMAD3/BMPR1A	15
GO:0106056	regulation of calcineurin-mediated signaling	15/3185	41/18888	0.00190979	0.018299	0.0135213	PPP3CA/GSK3B/NFAT5/PPP3CB/PTBP1/ATP2B4/C10orf71/LMCD1/PLCG2/PPP3R2/RCAN1/CAMTA1/DYRK2/PPP3R1/PRNP	15
GO:0051896	regulation of phosphatidylinositol 3-kinase/protein kinase B signal transduction	61/3185	253/18888	0.00190979	0.018299	0.0135213	IRS1/NTRK3/PTEN/SPRY2/BAG4/FER/HGF/MFHAS1/MTDH/PTPN13/BECN1/FERMT2/PDGFRB/SH2B3/EGFR/ERBB4/IGF1R/IRS2/TGFB2/UBE3A/PLEKHA1/ADAM8/C1QTNF1/CCL19/CCR7/CRNN/CRYBA1/DDIT3/EXTL3/FAM110C/FLT3/GCNT2/GDF15/GPER1/HCST/INPP5F/JAK2/KDR/KIT/LIN28A/LTK/MEIS3/MIR34C/NTRK2/P2RX4/PIK3CA/PPARA/PTK2B/PTPRJ/RAPGEF3/RASGRP1/RGL2/RICTOR/SEMA4D/SESN3/NHERF1/SOX9/STOX1/F2R/FGF2/PIP5K1C	61
GO:0006911	phagocytosis, engulfment	17/3185	49/18888	0.00191727	0.018299	0.0135213	ABCA1/BECN1/RAC1/MYH9/ABCA7/ARHGAP12/CD36/CLCN3/GSN/GULP1/HAVCR1/ITGA2/ITGB2/PLCG2/SH3BP1/XKR4/XKR6	17
GO:0035272	exocrine system development	17/3185	49/18888	0.00191727	0.018299	0.0135213	HGF/NRP1/PLXNA1/EGFR/TGFB2/FOXC1/CLCN2/FGF10/FGF8/LAMA5/NTN4/PLXND1/RAB26/SHH/SOX9/BTBD7/NFIB	17
GO:0061028	establishment of endothelial barrier	17/3185	49/18888	0.00191727	0.018299	0.0135213	VEGFA/F11R/RAP1B/MSN/AFDN/CDH5/CLDN1/ICAM1/IKBKB/PDE2A/PDE4D/RAPGEF2/RAPGEF3/ROBO4/ROCK1/SOX18/TJP3	17
GO:0002761	regulation of myeloid leukocyte differentiation	35/3185	128/18888	0.00192002	0.018299	0.0135213	MYC/PPP3CA/KLF10/PIK3R1/POU4F2/TMEM64/CDK6/LIF/RB1/POU4F1/PPARGC1B/NEDD9/FOS/CD101/CSF1/CTNNBIP1/DCSTAMP/EEIG1/FOXP1/IAPP/IL17A/IL4/IL5/LILRB4/LRRC17/MAFB/ROR2/SFRP1/TFE3/TLR4/TMEM178A/TRIB1/GPR137B/QKI/FBN1	35
GO:0033674	positive regulation of kinase activity	71/3185	303/18888	0.00192896	0.0183294	0.0135438	EZH2/MERTK/VEGFA/NTRK3/IL6R/ADAM17/CCND2/DDX3X/HMGA2/PDCD10/PRKCD/STRADB/TGFBR2/WNT5A/ADAM9/FERMT2/LRP8/PDGFRB/TNFRSF10B/CDKN1A/EGFR/ERBB4/IGF1R/NEDD9/TGFB2/CCND1/SRCIN1/ANG/ATP2B4/AXIN1/CCL19/CCR7/CSF1/DDR1/DLG3/EFNA1/EPHA1/EPHA4/EPHB4/EREG/FLT3/GRM5/IL4/JAK2/KDR/KIT/LILRA5/LRRK2/LTK/MAP2K5/MMD/NTF3/NTRK2/CIMAP3/PROX1/PTK2B/RAPGEF2/RASGRP1/RGCC/ROR2/SASH1/SNX9/SPDYA/STOX1/TCIM/TLR4/TPD52L1/PRNP/…	71
GO:0035196	miRNA processing	16/3185	45/18888	0.0019291	0.0183294	0.0135438	SMAD1/LIN28B/SMAD2/DICER1/TRUB1/AGO4/IL6/LIN28A/PUS10/SMAD3/TUT7/AGO3/DDX5/STAT3/AGO1/SRSF3	16
GO:0043087	regulation of GTPase activity	70/3185	298/18888	0.00193295	0.0183379	0.0135501	EZH2/NTRK3/GRTP1/TSC1/CPEB2/GSK3B/TBC1D13/WNK1/FERMT2/NDEL1/PICALM/PLXNA1/RASGRP3/TBC1D10B/TMED2/RIPOR2/ARHGAP12/ASAP3/CCL19/CCL20/CCL24/CCL25/CCL26/CCPG1/DOCK11/DOCK6/DOCK9/EFNA5/EPHA1/EPHA4/FGD2/FGD3/FGD6/FICD/LRRK2/NTF3/NTRK2/PBXIP1/PLXNA3/PLXNA4/PLXNC1/PLXND1/PREX2/RALGAPA2/RALGDS/RALGPS2/RAPGEF2/RAPGEF3/RAPGEF4/RASGEF1A/RASGEF1C/RASGRP1/RASIP1/RGS16/RGS8/SEMA4D/SFRP1/SH3BP1/SNX9/SOS2/TBC1D17…	70
GO:0031214	biomineral tissue development	46/3185	180/18888	0.00194849	0.0184572	0.0136382	GJA1/KLF10/MEF2C/ACVR1/BMP2K/PTGS2/NOTCH1/CFTR/ACVR2B/HIF1A/AMELY/ANKH/ASPN/BMP2/CLEC3B/COL6A1/EIF2AK3/FBN2/FGF23/GATA1/HEY1/HTN3/ITGB6/KL/LOX/MEPE/MGP/MMP20/NOS3/PPARA/PTH/PTK2B/ROCK1/ROR2/RSPO2/RXRB/SMAD3/SOX9/SPP1/TRPM4/WNT10B/ATP2B1/BMPR1A/CNNM4/TENT5A/DDR2	46
GO:0043500	muscle adaptation	33/3185	119/18888	0.00198186	0.0186156	0.0137552	EZH2/PPP3CA/FOXO3/SMAD4/ATP2A2/BECN1/NOTCH1/PARP1/TWF1/ATP2B4/CASQ1/CTDP1/FOXO1/FOXP1/G6PD/GATA5/GSN/HMOX1/IL6ST/INPP5F/LMCD1/MEF2A/MIR34C/MYOD1/NOS3/P2RX4/PDE5A/PPARA/ROCK1/SMAD3/TNNC1/TNNI1/TRIM63	33
GO:0001502	cartilage condensation	9/3185	19/18888	0.00198319	0.0186156	0.0137552	CCN2/BARX2/BMP1/COL11A1/FGF4/MGP/OTOR/SOX5/SOX9	9
GO:0031053	primary miRNA processing	9/3185	19/18888	0.00198319	0.0186156	0.0137552	SMAD1/LIN28B/SMAD2/IL6/PUS10/SMAD3/DDX5/STAT3/SRSF3	9
GO:0043011	myeloid dendritic cell differentiation	9/3185	19/18888	0.00198319	0.0186156	0.0137552	IRF4/TGFBR2/BATF2/DCSTAMP/IL4/ITGB6/ITGB8/UBD/RBPJ	9
GO:0051797	regulation of hair follicle development	9/3185	19/18888	0.00198319	0.0186156	0.0137552	SMAD4/WNT5A/TGFB2/SMO/CDH3/DKK4/NGFR/NUMA1/WNT10B	9
GO:0060977	coronary vasculature morphogenesis	9/3185	19/18888	0.00198319	0.0186156	0.0137552	VEGFA/NRP1/NOTCH1/PDGFRB/ACE/SGCD/SPRED1/TBX5/FGF2	9
GO:0060065	uterus development	11/3185	26/18888	0.00198969	0.0186485	0.0137795	ESR1/SMAD4/WNT5A/NIPBL/TGFB2/CDKN1C/CITED2/COL6A1/CYP19A1/HOXA11/KDM5B	11
GO:2000045	regulation of G1/S transition of mitotic cell cycle	47/3185	185/18888	0.00199394	0.0186601	0.0137881	EZH2/MUC1/PTEN/WEE1/ACVR1/ADAM17/BCL7B/BID/CCND2/CCNE1/CCNE2/CDC6/DDX3X/E2F7/MDM2/RB1/RRM2/SASS6/SDE2/ATM/KLF4/PBRM1/RPA2/ACTB/CDKN1A/EGFR/JADE1/CCND1/TFDP1/BCL7A/CTDSP2/DACT1/FGF10/FHL1/KMT2E/PLK3/PML/RBL2/RGCC/STOX1/TERT/E2F1/FBXO31/ARID1A/APPL1/ARID1B/DDR2	47
GO:0045621	positive regulation of lymphocyte differentiation	36/3185	133/18888	0.00202175	0.0188636	0.0139385	CBFB/SOX4/FOXO3/TGFBR2/BCL6/PBRM1/SOCS1/ACTB/MMP14/ADAM8/ANXA1/AP3D1/CCL19/CD27/CD46/EGR3/IL4/IL7/LGALS9/LILRB4/NFKBIZ/RASGRP1/SHH/SOX13/TESPA1/TNFSF9/WNT10B/ZBTB1/ZBTB7B/ZMIZ1/ITPKB/RUNX3/SOCS5/ARID1A/ARID1B/XBP1	36
GO:0048565	digestive tract development	36/3185	133/18888	0.00202175	0.0188636	0.0139385	CXCL8/HES1/FGF9/HOXA5/RB1/WNT5A/NIPBL/NOTCH1/PRDM1/CDKN1A/EGFR/KLF5/MIXL1/SMAD2/TGFB2/ACVR2B/HIF1A/SMO/AGR2/CCDC103/CDX2/COL3A1/DACT1/FGF10/GATA5/GLI1/IL6ST/KIT/NKX3-2/NPY/RARRES2/SFRP1/SHH/SMAD3/SOX9/SPDEF	36
GO:0048144	fibroblast proliferation	31/3185	110/18888	0.00202488	0.0188645	0.0139391	MYC/CDC6/CDK6/CKS2/ESR1/LIF/TP53INP1/WNT5A/PAWR/CDK4/CDKN1A/EGFR/SKI/COL3A1/EREG/FGF10/HTN3/KMT2A/LZTS2/NGFR/NUPR1/PARP10/PML/SFRP1/VEGFD/WNT7B/ZMIZ1/E2F1/MORF4L1/RRN3/DDR2	31
GO:2001242	regulation of intrinsic apoptotic signaling pathway	48/3185	190/18888	0.00203609	0.0189405	0.0139953	CXCL12/MUC1/MYC/SERINC3/BID/DDX3X/MCL1/MDM2/PMAIP1/PTGS2/SFPQ/TRAP1/BECN1/NACC2/PARP1/PLAGL2/SKIL/SNAI1/CD44/NFE2L2/HIF1A/MMP2/ACKR3/ARHGEF2/BCL2L2/DAPK2/DDIT3/EIF2AK3/FZD1/HERPUD1/HSPA1A/HYOU1/LCK/LRRK2/NUPR1/PLEKHF1/PRKN/RNF183/SEPTIN4/NHERF1/SYVN1/SGMS1/TMBIM6/ZNF385A/BCL2L11/RRN3/TPT1/XBP1	48
GO:0071241	cellular response to inorganic substance	56/3185	229/18888	0.00204207	0.0189431	0.0139972	CDH1/MEF2C/MT2A/CLIC4/PRKAA1/PTGS2/WNT5A/BECN1/MAPK8/MTR/PARP1/EGFR/NFE2L2/SLC25A24/FOS/ADCY7/ATP7A/CLDN1/CPNE5/CPNE6/DLG2/EIF2AK3/FABP4/FOXO1/GLRA2/HMOX1/HSP90B1/INHBB/JUND/KCNH1/LRRK2/MAP1LC3A/MEF2A/NEUROD2/P2RX4/PLCG2/PRKN/RASA4B/SERPINF1/SHH/SLC12A3/SLC1A1/SLC25A23/SYT1/SYT12/SYT17/SYT5/TF/CRK/EIF2S1/ITPKB/MAPK1/MAPK9/MTF1/PRNP/DDI2	56
GO:0120162	positive regulation of cold-induced thermogenesis	29/3185	101/18888	0.00204246	0.0189431	0.0139972	VEGFA/GJA1/ELOVL6/IRF4/OGT/PLAC8/KDM3A/PER2/PPARGC1B/IGF1R/ACSL1/CCR2/CD36/DBH/FABP4/GRB10/IL4/JAK2/KDM6B/LEPR/LPIN1/PPARGC1A/SCD/STAT6/TRPM8/TSHR/YBX2/ZBTB7B/BSCL2	29
GO:0009743	response to carbohydrate	58/3185	239/18888	0.00207478	0.0192141	0.0141975	PPP3CA/PTPRN2/SOX4/FOXO3/MAP1B/SESN2/TXNIP/OGT/PRKAA1/PTGS2/SMAD4/CASP3/PPP3CB/ANGPT2/CFTR/IGF1R/IRS2/MAP2K6/SMAD2/ACVR2B/HIF1A/ABCA12/ABCC8/ACE/ANO1/CCDC186/CYP7A1/EFNA5/EXTL3/FOXA2/GCK/GIP/GJB6/GPER1/ICAM1/IL1A/ITGA2/KLF7/LIN28A/LRP5/NR1D1/OSBP/PDE8B/PIK3CA/PNPLA3/PPARA/PTK2B/RPS6KA2/SERPINF1/SLC12A7/SMAD3/SREBF1/TIAM1/TRPM4/ZBTB20/MAP2K4/SELENOT/XBP1	58
GO:0030837	negative regulation of actin filament polymerization	21/3185	66/18888	0.00208507	0.0192521	0.0142255	ADD3/CAPZA1/PRKCD/SPTBN1/SSH2/TWF1/ADD2/GSN/HIP1R/KANK1/LMOD1/LMOD3/SCIN/SPTB/SPTBN2/SPTBN5/SVIL/TMOD2/TMOD4/VILL/CAPZB	21
GO:0031100	animal organ regeneration	21/3185	66/18888	0.00208507	0.0192521	0.0142255	CXCL12/EZH2/ADM/LCP1/NOTCH1/ANGPT2/CDKN1A/EGFR/CCND1/ACE/BAAT/CLDN1/FLT3/GATA1/GLI1/HSPG2/IL6/LPIN1/PTPRU/VTN/AURKA	21
GO:0072073	kidney epithelium development	40/3185	152/18888	0.00209124	0.0192803	0.0142464	SMAD1/MYC/VEGFA/HES1/MEF2C/SMAD5/LIF/SMAD4/NOTCH1/ILK/JAG1/PODXL/ROBO2/SMAD2/STAT1/FOXC1/WWTR1/SMO/ADAMTS16/BMP2/CTNNBIP1/CXCR2/DLL1/EPHA4/FGF8/HOXA11/IRX2/LAMA5/LZTS2/NPHS2/SFRP1/SHH/SMAD3/SOX9/TACSTD2/TFAP2B/WNT7B/GDF11/SMAD6/FGF2	40
GO:0071774	response to fibroblast growth factor	34/3185	124/18888	0.00210134	0.0193447	0.014294	CXCL8/PTPN11/SPRY2/FGF9/GALNT3/WNT5A/DLL4/CCN2/CD44/EGR3/FGF10/FGF16/FGF17/FGF23/FGF4/FGF8/FGFBP3/FGFRL1/KCNC1/KDM5B/KL/NGFR/NR4A1/PTH/SETX/SFRP1/SHOC2/SMOC2/SPRY4/TNC/CEP57/FRS2/FGF2/NPTN	34
GO:0031099	regeneration	50/3185	200/18888	0.00211084	0.0194035	0.0143374	CXCL12/EZH2/PPP3CA/GJA1/MAP1B/ADM/BCL9/KLF4/LCP1/MTR/NOTCH1/ANGPT2/CDKN1A/EGFR/ERBB4/FZD7/IGF1R/KLF5/KREMEN1/SOX2/CCND1/MMP2/ACE/BAAT/CD9/CLDN1/COL6A1/EPHA4/FGF10/FLT3/GATA1/GFAP/GLI1/HSPG2/IL6/INPP5F/JAK2/LGR6/LPIN1/MYOD1/PTPRU/SPP1/TNC/ULK1/VTN/WNT10B/NFIB/PTGFRN/AURKA/VPS54	50
GO:0016482	cytosolic transport	37/3185	138/18888	0.00211866	0.0194366	0.0143619	LAMP1/PIKFYVE/AP2A1/PIP4K2A/PREPL/RBSN/STX16/TBC1D10B/AP1G1/ANKFY1/EPS15/ATP9A/CORO7/DOP1B/ERC1/HEATR5B/LAPTM5/LRRK2/MAP2/PPFIA2/PRKN/RAB6A/RCSD1/SNX32/SPAG9/TANC2/TBC1D17/TMEM87B/UBE2O/ARL1/GAK/GBF1/KLHL20/STX6/TRAPPC10/KIF5B/VPS54	37
GO:0051962	positive regulation of nervous system development	69/3185	294/18888	0.0021207	0.0194366	0.0143619	CXCL12/PLAG1/VEGFA/HES1/MAP1B/POU4F2/EIF4G2/LIF/NRP1/PPP1CC/FOXG1/LRP8/NAP1L1/NOTCH1/PLXNA1/SKIL/EGFR/MYRF/ROBO2/DICER1/RAB21/HIF1A/SMO/ACE/ADGRB3/BIN1/BMP2/CDON/CLCN2/CUL7/CYSLTR1/EFNA5/EPHA4/ETV5/GFAP/GPER1/GRM5/HAPLN1/HAPLN2/HDAC6/ID4/IL33/IL6/IL6ST/KHDC3L/KIT/L1CAM/LRRN1/NTRK2/NUMB/PLXNA3/PLXNA4/PLXNC1/PLXND1/SEMA4D/SERPINF1/SHH/SLITRK1/TENM4/TIAM1/TLR2/LIMK1/PAFAH1B1/QKI/SEMA7A/FGF2/FXR1/MAN…	69
GO:0032355	response to estradiol	32/3185	115/18888	0.00216494	0.0198129	0.0146399	EZH2/MAP1B/POU4F2/TXNIP/ESR1/PTGS2/ZNF703/CASP3/FOXA1/LCOR/POU4F1/EGFR/IGF1R/MMP2/AREG/BCL2L2/CD38/CYP19A1/DHH/ESR2/FGF10/GJB2/GPER1/GRIA1/IGFBP2/ITGA2/MYOD1/NCOA3/SFRP1/SLC6A4/TACR3/STAT3	32
GO:1901264	carbohydrate derivative transport	26/3185	88/18888	0.00218941	0.0200074	0.0147836	PSAP/LRRC8B/SLC35C1/SLC25A24/TMEM241/ABCC3/ANKH/CALHM3/GJB1/LBP/LRRC8A/PLA2G10/PLTP/SHOC2/SLC10A7/SLC17A3/SLC25A23/SLC25A31/SLC25A41/SLC29A3/SLC33A1/SLC37A1/SLC37A2/SLC46A2/SLC5A1/VLDLR	26
GO:0034284	response to monosaccharide	53/3185	215/18888	0.00220028	0.0200431	0.0148101	PPP3CA/PTPRN2/SOX4/FOXO3/SESN2/TXNIP/OGT/PRKAA1/PTGS2/SMAD4/CASP3/PPP3CB/ANGPT2/CFTR/IGF1R/IRS2/SMAD2/ACVR2B/HIF1A/ABCA12/ABCC8/ACE/ANO1/CCDC186/CYP7A1/EFNA5/EXTL3/FOXA2/GCK/GIP/GJB6/GPER1/ICAM1/IL1A/ITGA2/KLF7/LIN28A/LRP5/NR1D1/OSBP/PDE8B/PIK3CA/PPARA/PTK2B/SERPINF1/SLC12A7/SMAD3/SREBF1/TIAM1/TRPM4/ZBTB20/SELENOT/XBP1	53
GO:0014896	muscle hypertrophy	30/3185	106/18888	0.00220623	0.0200431	0.0148101	EZH2/PPP3CA/SMAD4/TTN/ATP2A2/BECN1/NOTCH1/PARP1/TWF1/ATP2B4/CTDP1/FOXO1/FOXP1/G6PD/GATA5/IL6ST/INPP5F/LMCD1/MEF2A/MIR34C/P2RX4/PDE5A/PPARA/ROCK1/RYR2/SMAD3/SORBS2/TIAM1/TRIM63/MAP2K4	30
GO:0035303	regulation of dephosphorylation	30/3185	106/18888	0.00220623	0.0200431	0.0148101	MEF2C/TSC1/ARPP19/GSK3B/MFHAS1/PPP1R15B/PRKCD/YWHAE/PDGFRB/PPP1R2/SWAP70/PTBP1/BMP2/CD33/CDH5/HSP90B1/IKBKB/ITGA1/PPP1R17/PPP2R5A/ROCK1/SMG7/CAMTA1/CRY2/MASTL/MTMR3/MTMR9/PPP6R3/CNEP1R1/MTMR1	30
GO:0046545	development of primary female sexual characteristics	30/3185	106/18888	0.00220623	0.0200431	0.0148101	VEGFA/FOXO3/ESR1/SMAD4/ATM/CASP3/LHFPL2/NOTCH1/MMP14/ROBO2/FOXC1/UBE3A/MMP2/PLEKHA1/AMHR2/ANG/CGA/CYP19A1/EREG/GDF9/IDH1/INHBB/KDR/KIT/LFNG/LHX9/NOS3/NUPR1/SFRP1/SPO11	30
GO:0022404	molting cycle process	28/3185	97/18888	0.00221747	0.0200865	0.0148421	SMAD4/WNT5A/NOTCH1/SNAI1/EGFR/TGFB2/FZD6/SMO/ATP7A/CDH3/COL6A1/DKK1/DKK4/FGF10/FOXQ1/KRT71/LAMA5/NGFR/NUMA1/PLA2G10/SHH/SOSTDC1/SOX18/SOX9/SPINK5/WNT10B/ACVR1B/RBPJ	28
GO:0022405	hair cycle process	28/3185	97/18888	0.00221747	0.0200865	0.0148421	SMAD4/WNT5A/NOTCH1/SNAI1/EGFR/TGFB2/FZD6/SMO/ATP7A/CDH3/COL6A1/DKK1/DKK4/FGF10/FOXQ1/KRT71/LAMA5/NGFR/NUMA1/PLA2G10/SHH/SOSTDC1/SOX18/SOX9/SPINK5/WNT10B/ACVR1B/RBPJ	28
GO:0070168	negative regulation of biomineral tissue development	12/3185	30/18888	0.0022333	0.0202005	0.0149263	NOTCH1/HIF1A/ASPN/FGF23/GATA1/HEY1/NOS3/PTH/PTK2B/ROCK1/SOX9/TRPM4	12
GO:0016358	dendrite development	57/3185	235/18888	0.00228123	0.020604	0.0152245	EZH2/PPP3CA/LPAR1/MAP1B/MEF2C/PTEN/BTBD3/CPEB3/EIF4G2/GSK3B/MAPK6/NRP1/LRP8/PICALM/TMEM106B/ARF6/CAMK1D/CAMSAP2/RAB21/SRCIN1/UBE3A/ADGRB3/CHRNA7/CUL7/DIP2A/DPYSL5/EFNA1/EPHA4/GPR37/HDAC6/KHDC3L/KLF7/KLHL1/LRRK2/LZTS3/MAP2/MEF2A/NDP/PAK3/PPFIA2/PREX2/RAPGEF2/SEMA4D/SHANK1/SRGAP2C/TANC2/TIAM1/TNIK/VLDLR/ZDHHC15/CRK/IQSEC1/MINK1/PAFAH1B1/C21orf91/CDK5R1/ABI2	57
GO:0042445	hormone metabolic process	58/3185	240/18888	0.00229529	0.0206172	0.0152342	PTPN11/ADM/ESR1/FOXA1/H6PD/AKR1B10/IGF1R/NR3C1/HIF1A/PLEKHA1/ACE/ADH6/ADH7/ALDH8A1/BCHE/BMP2/CEL/CGA/CHST8/CHST9/CLCN2/CPE/CYP19A1/CYP21A2/CYP26A1/CYP27C1/CYP3A5/DHCR7/DHRS3/DIO1/DISP1/DUOXA1/ECE1/ERO1B/GCNT4/HSD17B3/HSD17B7/HSD3B2/IYD/LRAT/PCSK4/PDE8B/PLA2G7/PNLIP/RBP1/RDH5/REN/REST/RPE65/SDR16C5/SHH/SLC26A7/SPP1/SULT2A1/TPO/UGT2B17/UGT2B4/DKK3	58
GO:0006937	regulation of muscle contraction	43/3185	167/18888	0.00229784	0.0206172	0.0152342	DOCK4/GRK2/PTGS2/ATP2A2/SETD3/ABAT/ANK2/BIN1/CACNG1/CASQ1/CHRM2/CHRM3/CHRNB4/CLIC2/DMPK/DSC2/GPER1/HRC/ITGA2/JUP/KIT/MYBPH/NR4A1/P2RX1/P2RX4/PDE4D/PDE5A/PTAFR/REM1/RYR2/SCN4A/TACR2/TACR3/TNNC1/TNNI1/TNNT2/TRPM4/TRPV4/ZC3H12A/ATP2B1/F2R/PPP1R12B/HSP90AA1	43
GO:0061351	neural precursor cell proliferation	43/3185	167/18888	0.00229784	0.0206172	0.0152342	VEGFA/FOXO3/WNT5A/DLL4/FOXG1/GNAI2/NAP1L1/NOTCH1/RAB10/CDH2/ILK/FZD6/RORA/HIF1A/SMO/ARHGEF2/ARX/CDON/CEND1/DAGLA/EMX2/FGF8/FOXO1/GBX2/GPR37L1/HAPLN1/HAPLN2/ID4/LRRK2/NEUROD4/NUMB/PROX1/SHH/SHOC2/SLC6A4/SOX5/ZNF503/FRS2/HOOK3/NFIB/PAFAH1B1/BTG2/FGF2	43
GO:0007265	Ras protein signal transduction	33/3185	120/18888	0.00229928	0.0206172	0.0152342	SPRY2/NRAS/RB1/SDCBP/G3BP1/NOTCH1/RASGRP3/CDKN1A/TGFB2/CSF1/DHCR24/DOK6/FGF10/PLCE1/RALGDS/RALGPS2/RAPGEF2/RAPGEF3/RAPGEF4/RASA2/RASA3/RASA4B/RASGEF1A/RASGEF1C/RASGRP1/RGL2/SHOC2/SOS2/SPRY4/SQSTM1/ITPKB/G3BP2/FGF2	33
GO:0035710	CD4-positive, alpha-beta T cell activation	33/3185	120/18888	0.00229928	0.0206172	0.0152342	CBFB/IL6R/IRF4/TGFBR2/BCL6/JAK1/SOCS1/SOCS3/RC3H1/RORA/ANXA1/ASCL2/ATP7A/CCL19/CD160/FOXP1/IL27/IL6/JAK3/KMT2A/LGALS9/LGALS9B/LGALS9C/NFKBIZ/NKG7/RORC/STAT6/ZBTB7B/ZC3H12A/RUNX3/SOCS5/STAT3/PTGER4	33
GO:0002263	cell activation involved in immune response	71/3185	305/18888	0.00230551	0.0206432	0.0152535	IL6R/LAMP1/TSC1/FER/HSPD1/IRF4/MSH6/BCL6/JAK1/LCP1/RIF1/SOCS3/AP1G1/SWAP70/TNFSF13/RC3H1/RORA/STXBP2/ANXA1/ASCL2/ATP7A/GPR15LG/CCL19/CCR2/CD177/CD46/DLL1/DNASE1L3/DOCK11/FGL2/FOXP1/GAB2/GATA1/ICAM1/IFNA21/IL27/IL33/IL4/IL6/ITGB2/JAK3/KIT/KLRC2/KMT2A/LBP/LFNG/LGALS9/LRP1/MFNG/NFKBIZ/NKG7/PGLYRP1/PLCG2/PTAFR/PTGDS/PTK2B/RASGRP1/RORC/STAT6/TCIM/TLR4/UNC13D/ZBTB7B/ZC3H12A/GBF1/KMT5B/NSD2/SOCS5/STAT3/…	71
GO:1904031	positive regulation of cyclin-dependent protein kinase activity	8/3185	16/18888	0.00231067	0.0206597	0.0152656	ADAM17/CCND2/EGFR/CCND1/PROX1/RGCC/SPDYA/STOX1	8
GO:1905897	regulation of response to endoplasmic reticulum stress	25/3185	84/18888	0.00236146	0.0210835	0.0155788	PIK3R1/SERINC3/PMAIP1/PPP1R15B/NFE2L2/ABCA7/AGR2/ATF6/DNAJB9/EIF2AK3/FICD/HERPUD1/HSPA1A/HSPA5/HYOU1/LRRK2/NUPR1/PRKN/RNF183/SYVN1/TMBIM6/UBXN2A/BCL2L11/TMEM33/XBP1	25
GO:0032092	positive regulation of protein binding	18/3185	54/18888	0.00238405	0.0212046	0.0156682	GSK3B/NRP1/ADD2/BMP2/DACT1/HIP1R/LRP1/LRRK2/PRKN/RAPGEF2/TAF1/TERT/TIAM1/TRIB3/VTN/AKTIP/BAMBI/RAN	18
GO:0007435	salivary gland morphogenesis	13/3185	34/18888	0.00239292	0.0212046	0.0156682	HGF/NRP1/PLXNA1/EGFR/TGFB2/FGF10/FGF8/LAMA5/NTN4/PLXND1/SHH/BTBD7/NFIB	13
GO:0110110	positive regulation of animal organ morphogenesis	13/3185	34/18888	0.00239292	0.0212046	0.0156682	ROBO2/BMP2/CSF1/DKK1/FGF10/FGF8/GATA5/HOXA11/NGFR/SOX9/STOX1/FRS2/FGF2	13
GO:1903725	regulation of phospholipid metabolic process	13/3185	34/18888	0.00239292	0.0212046	0.0156682	ACSL3/PRKCD/LDLR/ABCA3/ADGRF5/APOC1/IDH1/LPCAT1/SLC27A1/TAFAZZIN/MTMR3/MTMR9/MTMR1	13
GO:0006892	post-Golgi vesicle-mediated transport	29/3185	102/18888	0.00240232	0.0212046	0.0156682	LAMP1/ACSL3/PHAF1/SPTBN1/AP2A1/PREPL/RAB10/RBSN/AP1G1/ANKFY1/EPS15/AP3D1/CORO7/DOP1B/LAPTM5/OPTN/RAB26/SCAMP1/VAMP5/GAK/GBF1/KLHL20/RABEP1/SCAMP2/ARFGEF2/EXOC5/NSF/RP2/VPS54	29
GO:0008585	female gonad development	29/3185	102/18888	0.00240232	0.0212046	0.0156682	VEGFA/FOXO3/ESR1/SMAD4/ATM/CASP3/NOTCH1/MMP14/ROBO2/FOXC1/UBE3A/MMP2/PLEKHA1/AMHR2/ANG/CGA/CYP19A1/EREG/GDF9/IDH1/INHBB/KDR/KIT/LFNG/LHX9/NOS3/NUPR1/SFRP1/SPO11	29
GO:0008630	intrinsic apoptotic signaling pathway in response to DNA damage	29/3185	102/18888	0.00240232	0.0212046	0.0156682	CXCL12/MUC1/PIK3R1/BID/BRCA1/DDIT4/EP300/MCL1/MSH6/ATM/NACC2/SKIL/SNAI1/CD44/CDKN1A/ACKR3/BCL2A1/BCL2L2/HIC1/IFI16/NUPR1/PML/DYRK2/E2F1/IER3/USP28/ZNF385A/BCL2L11/TPT1	29
GO:0046620	regulation of organ growth	29/3185	102/18888	0.00240232	0.0212046	0.0156682	MEF2C/PTEN/FGF9/PIM1/SERP1/NOTCH1/ERBB4/VGLL4/FOXC1/SMO/ARX/CGA/CITED2/CTDP1/DUSP6/FGF8/FOXP1/G6PD/GLI1/IL7/LATS1/PPARA/PROX1/SLC6A4/TBX5/BCL2L11/BMPR1A/FGF2/RBPJ	29
GO:0003208	cardiac ventricle morphogenesis	22/3185	71/18888	0.00241011	0.0212131	0.0156745	SOX4/MEF2C/SMAD4/TGFBR2/DLL4/NOTCH1/POU4F1/JAG1/TGFB2/FOXC1/HIF1A/COL11A1/CPE/HEY1/PROX1/RYR2/TBX5/TNNC1/TNNI1/TNNT2/BMPR1A/RBPJ	22
GO:0014743	regulation of muscle hypertrophy	22/3185	71/18888	0.00241011	0.0212131	0.0156745	PPP3CA/SMAD4/BECN1/NOTCH1/PARP1/TWF1/ATP2B4/CTDP1/FOXO1/FOXP1/G6PD/GATA5/IL6ST/LMCD1/MEF2A/MIR34C/P2RX4/PDE5A/PPARA/ROCK1/SMAD3/TRIM63	22
GO:0030216	keratinocyte differentiation	45/3185	177/18888	0.00241364	0.0212141	0.0156753	EZH2/KRT7/PPP3CA/TXNIP/CLIC4/WNT5A/ADAM9/CASP3/NOTCH1/CDKN1A/JAG1/FOXC1/ABCA12/ANXA1/ASAH1/CASP14/CDH3/CNFN/EREG/EXTL3/IL17A/IL1A/IRF6/IVL/KDF1/KRT4/KRT5/KRT71/KRT72/LATS1/MAFB/NCOA3/NFKBIZ/NUMA1/POU2F3/PPL/ROCK1/SLC39A2/SPRR2G/SPRR3/ST14/UGCG/ZBED2/TSG101/RBPJ	45
GO:0010810	regulation of cell-substrate adhesion	54/3185	221/18888	0.00247031	0.0216815	0.0160207	VEGFA/PIK3R1/PTEN/TSC1/CDK6/GSK3B/NRP1/BCL6/FERMT2/NOTCH1/SERPINE1/ANGPT2/FZD7/ILK/JAG1/MMP14/NEDD9/RASA1/ACTN4/PLEKHA2/RAC1/AGR2/CCL25/CCR7/CD36/CORO2B/CSF1/DDR1/DUSP22/EFNA5/EGFLAM/EPHA1/FBLN2/GCNT2/JAK2/JUP/KANK1/KDR/OLFM4/PTK2B/PTPRA/PTPRJ/ROCK1/SFRP1/SMAD3/SPRY4/ST6GAL1/TACSTD2/UNC13D/VTN/CRK/MINK1/SLK/ITGA6	54
GO:0043516	regulation of DNA damage response, signal transduction by p53 class mediator	14/3185	38/18888	0.00248191	0.0216989	0.0160335	SOX4/DYRK1A/KMT5A/MDM2/PMAIP1/ATM/SNAI1/CD44/HIC1/ING4/SPRED1/DDX5/ZNF385A/NPM1	14
GO:0030220	platelet formation	10/3185	23/18888	0.00248626	0.0216989	0.0160335	MEF2C/PTPN11/EP300/CASP3/VPS33A/MYH9/GATA1/MPIG6B/WDR1/ZNF385A	10
GO:0036303	lymph vessel morphogenesis	10/3185	23/18888	0.00248626	0.0216989	0.0160335	VEGFA/PPP3CB/ACVR2B/FOXC1/CLEC14A/PROX1/PTPN14/SOX18/VASH1/FGF2	10
GO:0098743	cell aggregation	10/3185	23/18888	0.00248626	0.0216989	0.0160335	CCN2/BARX2/BMP1/BPIFA1/COL11A1/FGF4/MGP/OTOR/SOX5/SOX9	10
GO:0006862	nucleotide transport	16/3185	46/18888	0.00250153	0.0218015	0.0161093	EPG5/SLC25A36/LRRC8B/SLC25A24/ABCC11/ANKH/CALHM3/GJB1/LRRC8A/SHOC2/SLC25A23/SLC25A31/SLC25A41/SLC33A1/SLC46A2/SLC25A32	16
GO:0051154	negative regulation of striated muscle cell differentiation	15/3185	42/18888	0.00251396	0.0218292	0.0161298	EZH2/SMAD4/NOTCH1/FZD7/BHLHE41/BMP2/CEACAM5/CTDP1/DKK1/DLL1/FOXP1/G6PD/PPARA/FRS2/XBP1	15
GO:0060251	regulation of glial cell proliferation	15/3185	42/18888	0.00251396	0.0218292	0.0161298	PLAG1/HES1/PPP1CC/RB1/NOTCH1/EGFR/DICER1/SKI/ABCC8/ASCL2/CYSLTR1/ETV5/GFAP/IL6/SHH	15
GO:0071887	leukocyte apoptotic process	32/3185	116/18888	0.00251524	0.0218292	0.0161298	CXCL12/MERTK/MEF2C/ADAM17/KDELR1/WNT5A/BCL6/CASP3/LMBR1L/PLEKHO2/IRS2/HIF1A/ADAM8/CCL19/CCR7/CD27/CXCR2/EFNA1/FOXP1/IL6/JAK3/LGALS9/LIPA/NFKBIZ/RAPGEF2/SLC46A2/ST6GAL1/TSC22D3/ITPKB/BCL2L11/FNIP1/SLC7A11	32
GO:0014032	neural crest cell development	24/3185	80/18888	0.00254242	0.0220343	0.0162813	HES1/SEMA6D/ACVR1/NRP1/CDH2/ERBB4/JAG1/FOXC1/PITX2/HIF1A/SMO/CITED2/GBX2/LAMA5/NRP2/SEMA3B/SEMA4B/SEMA4D/SHH/SOX9/TAPT1/MAPK1/SEMA7A/BMPR1A	24
GO:0042921	glucocorticoid receptor signaling pathway	7/3185	13/18888	0.0025621	0.0220817	0.0163164	NR3C1/BMAL1/LMO3/PER1/CRY2/ARID1A/CLOCK	7
GO:0045737	positive regulation of cyclin-dependent protein serine/threonine kinase activity	7/3185	13/18888	0.0025621	0.0220817	0.0163164	ADAM17/CCND2/EGFR/CCND1/PROX1/RGCC/SPDYA	7
GO:0048711	positive regulation of astrocyte differentiation	7/3185	13/18888	0.0025621	0.0220817	0.0163164	HES1/LIF/NOTCH1/BIN1/BMP2/IL6ST/SHH	7
GO:0061430	bone trabecula morphogenesis	7/3185	13/18888	0.0025621	0.0220817	0.0163164	PPARGC1B/MMP2/FBN2/SEMA4D/SFRP1/THBS3/WNT10B	7
GO:0048023	positive regulation of melanin biosynthetic process	6/3185	10/18888	0.00258749	0.0221165	0.0163421	ASIP/ATP7A/CDH3/PMEL/ZEB2/APPL1	6
GO:0060346	bone trabecula formation	6/3185	10/18888	0.00258749	0.0221165	0.0163421	PPARGC1B/MMP2/FBN2/SFRP1/THBS3/WNT10B	6
GO:0071374	cellular response to parathyroid hormone stimulus	6/3185	10/18888	0.00258749	0.0221165	0.0163421	MEF2C/FOS/FGF23/HDAC6/SOST/WNT10B	6
GO:1900378	positive regulation of secondary metabolite biosynthetic process	6/3185	10/18888	0.00258749	0.0221165	0.0163421	ASIP/ATP7A/CDH3/PMEL/ZEB2/APPL1	6
GO:1904338	regulation of dopaminergic neuron differentiation	6/3185	10/18888	0.00258749	0.0221165	0.0163421	GSK3B/FOXA1/DKK1/SFRP1/SHH/TIAM1	6
GO:2000271	positive regulation of fibroblast apoptotic process	6/3185	10/18888	0.00258749	0.0221165	0.0163421	BID/NUPR1/PRDM11/SFRP1/STK17B/BCL2L11	6
GO:0006112	energy reserve metabolic process	26/3185	89/18888	0.00260559	0.0222406	0.0164338	IRS1/GSK3B/PPP1CC/GFPT2/PER2/PPP1R2/IRS2/AGL/ADGRF5/COL6A1/GCK/GFPT1/IL6ST/KL/LEPR/NR1D1/POMC/PPP1R1A/PPP1R3B/PPP1R3C/PPP1R3D/PTH/PYGB/PYGM/RUBCNL/DYRK2	26
GO:2000377	regulation of reactive oxygen species metabolic process	39/3185	149/18888	0.00261543	0.0222939	0.0164732	FOXO3/BRCA1/PIKFYVE/PRKCD/SLC5A3/TGFBR2/TRAP1/BECN1/GNAI2/PDGFRB/CDKN1A/EGFR/GADD45A/NFE2L2/RAC1/HIF1A/CCN6/CD177/CD36/CLCN3/DUOXA1/FBLN5/FOXO1/G6PD/GCH1/HDAC6/ITGB2/LRRK2/NNT/PLCG2/PON3/PPARA/PRKN/PTK2B/SIRT5/TLR4/ZC3H12A/IER3/VDAC1	39
GO:0030510	regulation of BMP signaling pathway	33/3185	121/18888	0.00265942	0.0226069	0.0167044	HES1/XIAP/TOB1/WNT5A/NOTCH1/SKIL/UBE2D3/ILK/SMAD2/SKI/CDH5/CHRDL2/CRB2/DKK1/FKBP8/FZD1/GDF5/HTRA3/KDR/ELAPOR2/LEMD3/NUMA1/SFRP1/SOST/SOSTDC1/TFAP2B/TMEM53/UBE2O/BAMBI/CRIM1/SMAD6/FBN1/RBPJ	33
GO:0046660	female sex differentiation	33/3185	121/18888	0.00265942	0.0226069	0.0167044	MERTK/VEGFA/FOXO3/ESR1/SMAD4/WNT5A/ATM/CASP3/LHFPL2/NOTCH1/MMP14/ROBO2/FOXC1/UBE3A/MMP2/PLEKHA1/AMHR2/ANG/CGA/CYP19A1/EREG/FGF10/GDF9/IDH1/INHBB/KDR/KIT/LFNG/LHX9/NOS3/NUPR1/SFRP1/SPO11	33
GO:0097530	granulocyte migration	40/3185	154/18888	0.0027009	0.0229281	0.0169418	CXCL8/FUT4/PIKFYVE/CAMK1D/TGFB2/RAC1/RIPOR2/ADAM8/ANXA1/C5AR1/CCL19/CCL20/CCL24/CCL25/CCL26/CCR7/CD177/CD99L2/CSF1/CXCL2/CXCL3/CXCL9/CXCR1/CXCR2/DAPK2/IL17A/IL1A/ITGA1/ITGB2/LBP/PPBP/RARRES2/TRPV4/GBF1/MAPK1/WDR1/MCOLN2/PIP5K1C/PTGER4/BSG	40
GO:0006650	glycerophospholipid metabolic process	71/3185	307/18888	0.00274501	0.0232708	0.017195	ETNK1/PIK3R1/PTEN/ACSL3/AGPAT5/HYCC2/MTMR12/PIGT/PIK3C2A/PIK3R4/PIKFYVE/ATM/BECN1/LCLAT1/LDLR/PDGFRB/PIP4K2A/SOCS1/SOCS3/MTMR14/PIGF/SERINC5/HYCC1/OCRL/PIGW/SELENOI/ABCA3/ABHD12B/ABHD4/AGPAT3/AGPAT4/APOC1/CDS1/CHAT/FIG4/GDPD1/INPP5F/INPPL1/IPMK/LPCAT1/LPIN1/PCYT2/PIGN/PIK3C2B/PIK3CA/PIP5KL1/PITPNM2/PLA2G10/PLA2G2E/PLA2G7/PLCD1/PLCE1/PLCG2/PNPLA3/PNPLA6/SLA2/SLC27A1/SLC44A5/SMG1/TAFAZZIN/TMEM86B/I…	71
GO:1905954	positive regulation of lipid localization	31/3185	112/18888	0.00275072	0.0232874	0.0172073	ABCA1/PRKCD/TMEM30A/PLIN3/MAP2K6/ABCA12/ABCA3/ABCA5/ABCA7/ABCA8/ACSL1/ACSL5/ATP8A1/AVPR1B/C1QTNF1/CD36/CYP19A1/IL1A/LIPG/LRAT/LRP1/NFKBIA/NTSR1/P2RX4/PLA2G10/PLTP/PTGES/SPP1/SREBF2/ZC3H12A/DENND5B	31
GO:0046942	carboxylic acid transport	81/3185	358/18888	0.00276307	0.0233601	0.017261	ARL6IP1/GJA1/PSAP/SERINC3/ACSL3/PRKAA1/PTGS2/SFXN1/SLC38A2/SLC7A1/LRRC8B/LRRC8D/PER2/ARL6IP5/IRS2/MAP2K6/SERINC5/ABCG2/SLC16A1/SLC38A1/ABAT/ABCC11/ABCC3/ABCC8/ACE/ACSL1/ACSL5/AVP/AVPR1B/CD36/CPT1B/CRABP1/CYP7A1/FABP1/FABP4/FABP6/FOLR2/GABBR1/GFAP/IL1A/LLGL2/LRP5/LRRC8A/NTRK2/NTSR1/P2RX4/PLA2G10/PLA2G2E/PPARA/PTGES/RBP1/SLC10A7/SLC16A4/SLC16A6/SLC17A5/SLC17A7/SLC1A1/SLC1A4/SLC22A15/SLC22A2/SLC25A1…	81
GO:0042770	signal transduction in response to DNA damage	47/3185	188/18888	0.00281316	0.0237049	0.0175157	MUC1/SOX4/FOXO3/PTPN11/SESN2/BID/BRCA1/CHEK1/DYRK1A/E2F7/KMT5A/MDM2/PMAIP1/SDE2/ATM/FEM1B/RPA2/SNAI1/TAOK1/CD44/CDKN1A/MAP2K6/MYO6/PPM1D/CCND1/GADD45A/ATF2/FOXO4/HIC1/ING4/NDRG1/PLK3/PML/PPP1R10/RPS6KA6/SPRED1/TFAP4/DDX5/E2F1/FBXO31/IER3/USP28/ZNF385A/FOXN3/NPM1/CLOCK/DTL	47
GO:0150115	cell-substrate junction organization	29/3185	103/18888	0.00281501	0.0237049	0.0175157	VEGFA/PIK3R1/PTEN/TSC1/DST/NRP1/FERMT2/ARF6/MMP14/RAB8B/RAC1/CDH11/CORO2B/DUSP22/EFNA5/ITGA2/ITGB4/KDR/PTK2B/PTPRA/PTPRJ/ROCK1/SFRP1/SMAD3/TNS1/IQSEC1/LAMC1/SLK/ITGA6	29
GO:0032386	regulation of intracellular transport	63/3185	267/18888	0.00281529	0.0237049	0.0175157	CDH1/LAMP1/MAP1B/PIK3R1/PTPN11/EP300/FRAT2/GSK3B/MDM2/NUS1/PDCD10/PPP1CC/PRKCD/PTGS2/TMEM30A/WNK1/YWHAE/LCP1/NDEL1/XPO1/YOD1/DENND10/RAB21/MSN/SMO/ABCA12/ATP9A/BORCS5/CABP1/CD36/DNAJC13/EDEM1/TAMALIN/INPP5F/INSIG1/JAK2/JUP/LRRK2/MAP2/MLC1/NEFH/NUMA1/PCSK9/PLK3/PRKN/PTPN14/RAPGEF3/SH3TC2/SHH/SIRT7/SMAD3/TMEM30B/TMEM53/TNNC1/UHMK1/ZC3H12A/ARHGAP1/DNAJC27/IER3/MAPK1/RAN/REEP5/HSP90AA1	63
GO:0021766	hippocampus development	27/3185	94/18888	0.00284202	0.0238976	0.0176581	EZH2/ATAT1/PTEN/TSC1/CDK6/GSK3B/YWHAE/CASP3/LRP8/IGF1R/SMO/ATP2B4/EMX2/HSD3B2/ID4/KDM6B/OGDH/PLXNA3/PROX1/ATG16L1/CRK/EZH1/PAFAH1B1/RAN/BTG2/CDK5R1/FXR1	27
GO:0060612	adipose tissue development	19/3185	59/18888	0.00285867	0.0240051	0.0177376	POU4F2/PRKAA1/PARP1/ARRDC3/ATF2/COL6A1/CSF1/DYRK1B/KLF7/LIPA/LRP5/PIK3CA/PPARGC1A/RORC/SH3PXD2B/TRPM4/VPS13B/TBL1XR1/XBP1	19
GO:0032006	regulation of TOR signaling	38/3185	145/18888	0.00287527	0.0241119	0.0178165	SESN2/TSC1/CSNK1A1/DDIT4/EP300/GSK3B/OGT/PIM1/PRKAA1/ATM/BMT2/RRAGD/UBE3A/HIF1A/ARMH4/BMAL1/CRYBA1/DEPDC5/F10/LIN28A/NPC1/PIK3CA/RICTOR/SESN3/TBCK/UBR2/WDR59/AKT3/F3/GPR137B/LAMTOR1/PRKACB/TMEM127/USP32/YWHAZ/YWHAG/FNIP1/NLK	38
GO:0009746	response to hexose	51/3185	208/18888	0.00296212	0.0248068	0.0183299	PPP3CA/PTPRN2/SOX4/FOXO3/SESN2/TXNIP/OGT/PRKAA1/PTGS2/SMAD4/CASP3/PPP3CB/ANGPT2/CFTR/IGF1R/IRS2/SMAD2/ACVR2B/HIF1A/ABCA12/ABCC8/ACE/ANO1/CCDC186/CYP7A1/EFNA5/EXTL3/FOXA2/GCK/GIP/GJB6/GPER1/ICAM1/KLF7/LIN28A/LRP5/NR1D1/OSBP/PDE8B/PIK3CA/PPARA/PTK2B/SERPINF1/SLC12A7/SMAD3/SREBF1/TIAM1/TRPM4/ZBTB20/SELENOT/XBP1	51
GO:0046546	development of primary male sexual characteristics	39/3185	150/18888	0.00297059	0.0248442	0.0183576	CSDE1/GJA1/HMGB2/RNF38/ESR1/FER/FGF9/SMAD4/TNFSF10/WNT5A/CD2AP/LHFPL2/MMP14/TGFB2/PLEKHA1/ACE/ADAM2/ADAM21/ADAM32/AGO4/AMHR2/ARID4A/BCL2L2/BIK/CITED2/DHH/GATA1/HOXA11/IL1A/INHBB/KIT/LHX9/MAMLD1/NUPR1/REN/SFRP1/SOX9/ARID4B/BCL2L11	39
GO:0015849	organic acid transport	81/3185	359/18888	0.00299046	0.0249078	0.0184046	ARL6IP1/GJA1/PSAP/SERINC3/ACSL3/PRKAA1/PTGS2/SFXN1/SLC38A2/SLC7A1/LRRC8B/LRRC8D/PER2/ARL6IP5/IRS2/MAP2K6/SERINC5/ABCG2/SLC16A1/SLC38A1/ABAT/ABCC11/ABCC3/ABCC8/ACE/ACSL1/ACSL5/AVP/AVPR1B/CD36/CPT1B/CRABP1/CYP7A1/FABP1/FABP4/FABP6/FOLR2/GABBR1/GFAP/IL1A/LLGL2/LRP5/LRRC8A/NTRK2/NTSR1/P2RX4/PLA2G10/PLA2G2E/PPARA/PTGES/RBP1/SLC10A7/SLC16A4/SLC16A6/SLC17A5/SLC17A7/SLC1A1/SLC1A4/SLC22A15/SLC22A2/SLC25A1…	81
GO:0030857	negative regulation of epithelial cell differentiation	18/3185	55/18888	0.00299423	0.0249078	0.0184046	EZH2/VEGFA/HES1/SPRY2/FRZB/NOTCH1/JAG1/STAT1/CCND1/SMO/DLL1/EXTL3/FGF10/IL1A/SOX9/SPRED1/ZEB1/FOXJ2	18
GO:0097479	synaptic vesicle localization	18/3185	55/18888	0.00299423	0.0249078	0.0184046	PTEN/BLOC1S2/CTBP1/BLOC1S6/PICALM/AP1G1/CDH2/AP3D1/BORCS5/BSN/LIN7A/LRRK2/MAP2/PRKN/SLC2A4/SNAP91/SYN1/KIF5B	18
GO:1900087	positive regulation of G1/S transition of mitotic cell cycle	18/3185	55/18888	0.00299423	0.0249078	0.0184046	ADAM17/CCND2/CCNE1/CCNE2/CDC6/DDX3X/MDM2/RRM2/SASS6/EGFR/CCND1/TFDP1/FGF10/KMT2E/RGCC/STOX1/TERT/DDR2	18
GO:0002218	activation of innate immune response	69/3185	298/18888	0.00302428	0.0251242	0.0185645	ATAT1/ERBIN/PIK3R1/TNFAIP3/XIAP/CSNK1A1/DDX3X/EP300/EPG5/ESR1/HSPA8/HSPD1/IRF4/MFHAS1/OTUD4/SFPQ/YWHAE/ZDHHC18/BECN1/MAPK8/MATR3/PARP1/ZNRF1/MAP2K6/TSPAN6/PELI1/ZDHHC5/CD14/CD36/COLEC10/GBP2/GPR108/HSPA1A/HSPA1B/IFI16/IKBKB/INAVA/IRAK2/KLRC1/KLRC2/KLRC3/KLRC4/LBP/LRRC19/MARK4/NFKBIA/NFKBIZ/NLRC4/NLRP1/NLRP10/NR1D1/OAS1/PAK3/PJA2/PLCG2/SCIMP/SLC46A2/SQSTM1/TLR1/TLR2/TLR4/TRIM3/UNC93B1/PPP6C/TAX1BP…	69
GO:0006970	response to osmotic stress	24/3185	81/18888	0.00304563	0.0252004	0.0186208	DDX3X/PTGS2/TSC22D2/WNK1/CASP3/LRRC8D/NFAT5/AQP5/ARHGEF2/ATF2/ITGA2/LRRC8A/MLC1/PLK3/PTK2B/RCSD1/SLC25A23/SLC2A4/TRPV4/TSC22D3/MAP7/WNK3/NLK/HSP90AA1	24
GO:0008344	adult locomotory behavior	24/3185	81/18888	0.00304563	0.0252004	0.0186208	CXCL12/TSC1/ARCN1/CCND2/BTBD9/CEND1/CHL1/CLCN3/DMBX1/DMRT3/EPHA4/FOXA2/GIP/GRIN2D/INPP5F/KLHL1/NPC1/NR4A2/NTSR1/PREX2/PRKN/SNCG/OXR1/PAFAH1B1	24
GO:0097061	dendritic spine organization	24/3185	81/18888	0.00304563	0.0252004	0.0186208	PTEN/LRP8/IGF1R/NEDD9/SRCIN1/UBE3A/CHRNA7/DIP2A/EFNA1/EPHA4/HDAC6/LRRK2/LZTS3/PAK3/PPFIA2/SHANK1/TANC2/TIAM1/ZDHHC15/PAFAH1B1/PRNP/ARF1/CDK5R1/ABI2	24
GO:0015810	aspartate transmembrane transport	9/3185	20/18888	0.00307069	0.0253067	0.0186993	LRRC8B/LRRC8D/GFAP/LRRC8A/NTSR1/SLC1A1/SLC1A4/SLC25A18/SLC7A13	9
GO:0051767	nitric-oxide synthase biosynthetic process	9/3185	20/18888	0.00307069	0.0253067	0.0186993	MAP2K6/STAT1/IL33/JAK2/KDR/LRRK2/TLR2/TLR4/MAP2K4	9
GO:0051769	regulation of nitric-oxide synthase biosynthetic process	9/3185	20/18888	0.00307069	0.0253067	0.0186993	MAP2K6/STAT1/IL33/JAK2/KDR/LRRK2/TLR2/TLR4/MAP2K4	9
GO:1902042	negative regulation of extrinsic apoptotic signaling pathway via death domain receptors	12/3185	31/18888	0.00309149	0.0254444	0.0188011	HMGB2/TNFAIP3/BRCA1/DDX3X/GSK3B/HGF/SERPINE1/ARHGEF2/HMOX1/ICAM1/ITPRIP/NOS3	12
GO:0046850	regulation of bone remodeling	17/3185	51/18888	0.00311342	0.0255572	0.0188844	GJA1/TMEM64/TNFAIP3/PPARGC1B/EGFR/ADAM8/CD38/DCSTAMP/IAPP/IL6/LEPR/PDK4/SFRP1/SPP1/TF/GPR137B/SUCO	17
GO:0048013	ephrin receptor signaling pathway	17/3185	51/18888	0.00311342	0.0255572	0.0188844	PTPN11/RASA1/YES1/MMP2/ARHGEF28/EFNA1/EFNA2/EFNA5/EPHA1/EPHA4/EPHB4/KALRN/PAK3/TIAM1/CRK/CDK5R1/RBPJ	17
GO:0045668	negative regulation of osteoblast differentiation	21/3185	68/18888	0.00312834	0.0256458	0.0189499	TMEM64/CDK6/GSK3B/TOB1/NOTCH1/SKI/AREG/FGF23/HOXA2/LRP5/RORB/SEMA4D/SFRP1/SMAD3/SOX9/TMEM53/TRPM4/UCMA/BAMBI/CRIM1/SMAD6	21
GO:0002757	immune response-activating signaling pathway	108/3185	500/18888	0.00316658	0.0259251	0.0191563	ATAT1/ERBIN/MEF2C/PIK3R1/TNFAIP3/XIAP/CSNK1A1/DDX3X/EP300/EPG5/ESR1/HSPA8/HSPD1/IRF4/MFHAS1/OTUD4/PRKCD/WNK1/YWHAE/ZDHHC18/BECN1/CD2AP/MAPK8/PARP1/PAWR/ZNRF1/MAP2K6/TSPAN6/YES1/PELI1/RC3H1/ZDHHC5/PLEKHA1/BTN2A1/BTN3A1/BTN3A3/C5AR1/CACNB3/CCR7/CD14/CD160/CD22/CD226/CD276/CD36/CD38/CD79A/CD8A/CMTM3/COLEC10/DUSP22/FOXP1/FPR1/FYB2/GBP2/GPR108/HSPA1A/HSPA1B/IKBKB/INAVA/IRAK2/KLRC1/KLRC2/KLRC3/KLRC4/LA…	108
GO:1903557	positive regulation of tumor necrosis factor superfamily cytokine production	31/3185	113/18888	0.00319015	0.0260837	0.0192735	PIK3R1/PTPN11/WNT5A/ABCC8/ADAM8/ARHGEF2/CCL19/CCR2/CD14/CD36/IL17A/IL1A/IL33/IL6/JAK2/LBP/LGALS9/LILRA5/LRRK2/OAS1/OAS2/PLCG2/PTAFR/PTPRJ/RASGRP1/TLR1/TLR2/TLR4/ZBTB20/STAT3/ARFGEF2	31
GO:0010639	negative regulation of organelle organization	82/3185	365/18888	0.00319957	0.0261243	0.0193035	ADD3/DCP2/LPAR1/MAP1B/PIK3R1/TERF2/BRCA1/CAPZA1/CHEK1/DYRK1A/HGF/HNRNPU/LIF/MAD2L1/PRKCD/SMAD4/SPTBN1/SSH2/TTK/ZNF207/ATM/BAZ1B/BECN1/PARP1/TAOK1/TENT4B/TWF1/C11orf65/F11R/GMFB/SWAP70/ADD2/CAMSAP2/ADCK1/ARHGEF2/AVP/BCL2L2/BIRC5/CDH5/CGNL1/CLIP3/CORO2B/GSN/HDAC6/HIP1R/HSPA1A/IAPP/KANK1/LMOD1/LMOD3/LRRK2/MAP2/NUPR1/PIK3CA/PLEKHH2/PRKN/RPS6KA2/SCIN/SHANK1/SLC25A31/SPTB/SPTBN2/SPTBN5/SVIL/TACSTD2/TME…	82
GO:0060711	labyrinthine layer development	16/3185	47/18888	0.00320807	0.0261243	0.0193035	HES1/ADM/SOCS3/TMED2/CDX2/CDX4/EGLN1/GJB5/HEY1/PLCD3/RSPO3/ST14/VASH1/WNT7B/MAPK1/RBPJ	16
GO:0072538	T-helper 17 type immune response	16/3185	47/18888	0.00320807	0.0261243	0.0193035	IL6R/IRF4/JAK1/NOTCH1/SOCS3/RC3H1/RORA/ASCL2/IL6/JAK2/NFKBIZ/NLRP10/RORC/ZBTB7B/ZC3H12A/STAT3	16
GO:0031623	receptor internalization	34/3185	127/18888	0.00321194	0.0261243	0.0193035	VEGFA/CXCL8/GRK2/LPAR1/ADM/SDCBP/AP2A1/PICALM/EPS15/ACKR3/ARRB1/CACNG4/CACNG8/CD36/CD9/CXCR1/CXCR2/DKK1/GRIA1/GSG1L/ITGB2/LILRB4/LMBRD1/LRP1/NTF3/NUMB/PCSK9/PLCG2/RSPO1/SAG/GRK3/LRPAP1/PPP3R1/ARF1	34
GO:0035051	cardiocyte differentiation	42/3185	165/18888	0.00321753	0.0261356	0.0193118	VEGFA/HES1/MEF2C/TSC1/ACVR1/HNRNPU/SMAD4/TTN/NOTCH1/PDGFRB/EGFR/FZD7/JAG1/TGFB2/PITX2/AKAP13/ASB2/BMP2/CITED2/CTDP1/DKK1/DLL1/FOXP1/G6PD/GPER1/KDM6B/MEF2A/PDCD4/PPARA/PROX1/REST/SGCD/SORBS2/SOX18/TBX5/TENM4/FRS2/MAPK1/SIK1/BMPR1A/MAP2K4/RBPJ	42
GO:0001893	maternal placenta development	13/3185	35/18888	0.00322706	0.0261788	0.0193437	LIF/PRDX3/PTGS2/PARP1/PRDM1/TMED2/CITED2/EPOR/GJB2/NDP/SPP1/TPPP3/BSG	13
GO:0061001	regulation of dendritic spine morphogenesis	15/3185	43/18888	0.00326778	0.0264745	0.0195623	PTEN/LRP8/SRCIN1/UBE3A/EFNA1/EPHA4/LRRK2/LZTS3/PPFIA2/TANC2/TIAM1/ZDHHC15/PAFAH1B1/CDK5R1/ABI2	15
GO:0001885	endothelial cell development	20/3185	64/18888	0.00333157	0.0269212	0.0198923	VEGFA/CLIC4/F11R/RAP1B/MSN/AFDN/CDH5/CLDN1/HAPLN2/ICAM1/IKBKB/PDE2A/PDE4D/RAPGEF2/RAPGEF3/ROBO4/ROCK1/SOX18/TJP3/GSTM3	20
GO:0062208	positive regulation of pattern recognition receptor signaling pathway	20/3185	64/18888	0.00333157	0.0269212	0.0198923	ATAT1/DDX3X/MFHAS1/MAPK8/ZNRF1/PELI1/ZDHHC5/CD14/CD36/GBP2/HSPA1A/HSPA1B/LBP/MARK4/PJA2/PLCG2/SLC46A2/TLR1/TLR4/TRIM3	20
GO:0051090	regulation of DNA-binding transcription factor activity	85/3185	381/18888	0.00333713	0.026931	0.0198996	ERBIN/HES1/POU4F2/PTEN/TNFAIP3/CREBZF/EP300/ESR1/FER/MTDH/PIM1/PRDX3/RB1/WNT5A/FOXA1/KLF4/LRP8/POU4F1/PPARGC1B/RNF220/CAMK1D/BHLHE40/FZD6/TFDP1/ARHGEF2/ARRB1/ATF2/BMP2/CD36/CRNN/CTNNBIP1/DAP/DDIT3/EGLN1/ERC1/ESR2/FOXA2/FZD1/HSPA1A/HSPA1B/IKBKB/IL6/IRAK2/JMY/JUP/KDM5A/KIT/LGALS9/LRP6/MAP2K5/MDFI/NEUROD2/NEUROG1/NFKBIA/NLRC4/NUPR1/PARP10/PLA2G10/PLCG2/PLPP3/PPARGC1A/PROX1/RBCK1/RGCC/SIGIRR/SMAD3/TA…	85
GO:0032024	positive regulation of insulin secretion	25/3185	86/18888	0.00334973	0.0269628	0.019923	SOX4/SERP1/PPP3CB/PRKAR1A/CFTR/IRS2/ACSL4/HIF1A/ABAT/ABCC8/ANO1/CD38/CHRM3/FFAR1/GCK/GIP/GPER1/ITPR1/JAK2/LRRC8A/OSBP/RAPGEF4/RPH3AL/TRPM4/ORAI1	25
GO:0048864	stem cell development	25/3185	86/18888	0.00334973	0.0269628	0.019923	HES1/SEMA6D/ACVR1/NRP1/CDH2/ERBB4/JAG1/FOXC1/PITX2/HIF1A/SMO/CITED2/GBX2/LAMA5/NRP2/SEMA3B/SEMA4B/SEMA4D/SHH/SOX9/TAPT1/MAPK1/SEMA7A/BMPR1A/FGF2	25
GO:0016049	cell growth	107/3185	496/18888	0.00343727	0.0276316	0.0204172	CXCL12/VEGFA/CDH1/GJA1/MAP1B/POU4F2/SEMA6D/SESN2/ADAM17/BRCA1/DDX3X/EIF4G2/GSK3B/NRP1/RB1/RNF6/SDCBP/SMAD4/TGFBR2/WNT5A/BCL6/FRZB/JADE3/NDEL1/PLXNA1/PPP3CB/CDKN1A/EGFR/JADE1/MMP14/TGFB2/VGLL4/RAB21/ARMC12/AVP/BRAT1/CD38/CDA/CDHR2/CPNE5/CPNE6/CTDP1/CXCL16/DCSTAMP/DDR1/EFNA5/ESR2/EXTL3/FHL1/FOXP1/G6PD/GDF9/HDAC6/HSPA1A/HSPA1B/IGFBP4/ING4/BLTP1/L1CAM/LTBP4/MAP2/MAP2K5/NRP2/PLXNA3/PLXNA4/PML/PPARA/PR…	107
GO:0032760	positive regulation of tumor necrosis factor production	30/3185	109/18888	0.0034929	0.0280425	0.0207209	PIK3R1/PTPN11/WNT5A/ABCC8/ARHGEF2/CCL19/CCR2/CD14/CD36/IL17A/IL1A/IL33/IL6/JAK2/LBP/LGALS9/LILRA5/LRRK2/OAS1/OAS2/PLCG2/PTAFR/PTPRJ/RASGRP1/TLR1/TLR2/TLR4/ZBTB20/STAT3/ARFGEF2	30
GO:0043030	regulation of macrophage activation	19/3185	60/18888	0.00353342	0.0283072	0.0209164	HSPD1/MFHAS1/WNT5A/ATM/LDLR/RORA/ADGRF5/IL31RA/IL33/IL6/LBP/LRRK2/NR1D1/PJA2/PLA2G10/SPACA3/TLR4/ZC3H12A/GPR137B	19
GO:0008333	endosome to lysosome transport	22/3185	73/18888	0.00353498	0.0283072	0.0209164	EPG5/VPS33A/VPS41/AP3D1/BIN1/CACNG4/CACNG8/CDX2/DENND3/FHIP1B/HOOK1/LIPA/LYST/PLEKHF1/RHOB/VPS16/VPS39/AKTIP/HOOK3/RAB12/TSG101/VPS4B	22
GO:0002220	innate immune response activating cell surface receptor signaling pathway	28/3185	100/18888	0.00359027	0.0287129	0.0212162	PIK3R1/TNFAIP3/EP300/MFHAS1/ZNRF1/PELI1/CD14/COLEC10/IKBKB/IRAK2/KLRC1/KLRC2/KLRC3/KLRC4/LBP/NFKBIA/NR1D1/OAS1/PAK3/PJA2/PLCG2/SCIMP/SQSTM1/TLR1/TLR2/TLR4/TAX1BP1/APPL1	28
GO:0003323	type B pancreatic cell development	10/3185	24/18888	0.00362494	0.0288417	0.0213114	CDK6/GSK3B/WNT5A/CDH2/SMO/BMAL1/DLL1/RFX3/GDF11/CLOCK	10
GO:0032528	microvillus organization	10/3185	24/18888	0.00362494	0.0288417	0.0213114	FSCN1/PTPN11/KLF5/PODXL/CDHR2/CDHR5/RAPGEF2/NHERF1/TNIK/USH1C	10
GO:0042438	melanin biosynthetic process	10/3185	24/18888	0.00362494	0.0288417	0.0213114	WNT5A/ASIP/ATP7A/CDH3/PMEL/RAPGEF2/TRPC1/ZEB2/APPL1/SLC7A11	10
GO:0046885	regulation of hormone biosynthetic process	10/3185	24/18888	0.00362494	0.0288417	0.0213114	ADM/H6PD/IGF1R/NR3C1/HIF1A/BMP2/CLCN2/PDE8B/REST/DKK3	10
GO:0030500	regulation of bone mineralization	24/3185	82/18888	0.00363026	0.0288471	0.0213154	GJA1/MEF2C/ACVR1/BMP2K/ACVR2B/HIF1A/ANKH/BMP2/FBN2/FGF23/GATA1/KL/MGP/PTH/PTK2B/RXRB/SMAD3/SOX9/TRPM4/WNT10B/ATP2B1/BMPR1A/TENT5A/DDR2	24
GO:0014910	regulation of smooth muscle cell migration	26/3185	91/18888	0.00364174	0.0288645	0.0213282	DOCK4/LPAR1/MEF2C/SEMA6D/ABHD2/FGF9/MDM2/NRP1/GNA13/PDGFRB/PLXNA1/SERPINE1/NFE2L2/ACE/ATP7A/CCN4/FOXO4/ITGA2/LRP1/TERT/TLR4/TRIB1/VTN/CRK/BMPR1A/DDR2	26
GO:0032273	positive regulation of protein polymerization	26/3185	91/18888	0.00364174	0.0288645	0.0213282	MAP1B/BAG4/FER/PDE4DIP/ARF6/RAC1/ANKRD53/BIN1/CCL24/CCL26/CCR7/CDC42EP4/FCHSD1/HSPA1A/HSPA1B/KIRREL1/LMOD1/NUMA1/OCLN/PTK2B/RICTOR/SNX9/TPPP3/SLAIN2/CDK5R1/HSP90AA1	26
GO:0050866	negative regulation of cell activation	52/3185	215/18888	0.00367069	0.02902	0.0214431	CBFB/MERTK/TNFAIP3/FER/PRKCD/ATM/BCL6/CASP3/LDLR/PAWR/PRKAR1A/SH2B3/SOCS1/PELI1/RC3H1/RIPOR2/ADGRF5/ANXA1/ASCL2/C1QTNF1/CD33/CD9/CRTAM/CYGB/DTX1/DUSP22/FGL2/GPER1/HMGB3/IL31RA/JAK3/LAPTM5/LGALS9/LGALS9B/LGALS9C/LILRB4/LRRC32/NOS3/NR1D1/PDE5A/PGLYRP1/PLA2G2E/SFRP1/SFTPD/SHH/THBD/VTCN1/ZBTB7B/ZC3H12A/PRNP/RUNX3/SOCS5	52
GO:0052548	regulation of endopeptidase activity	65/3185	280/18888	0.0036707	0.02902	0.0214431	MYC/VEGFA/APAF1/ARL6IP1/XIAP/BID/DDX3X/HSPD1/PMAIP1/TNFSF10/KLF4/PICALM/SERPINE1/APH1A/ARL6IP5/CD44/SOX2/AVP/BIN1/CRB2/CST1/CST2/CST3/CST4/CTSD/DAP/EFNA1/EIF2AK3/EPHA4/FABP1/GPER1/GSN/HIP1R/IFI16/JAK2/LAPTM5/LCK/LGALS9/MAP2K5/NGFR/NLRC4/NLRP1/NLRP2/RECK/REST/SERPINA1/SERPINA3/SERPINB1/SERPINB10/SERPINB5/SERPINB9/SERPIND1/SERPINF1/SERPING1/SLC22A2/SMAD3/TIMP3/VTN/EGLN3/F2R/F3/SENP1/STAT3/FNIP1/GRA…	65
GO:0006486	protein glycosylation	54/3185	225/18888	0.0037054	0.0291094	0.0215092	FUT4/STT3B/EDEM3/FKTN/FUT8/GALNT3/NUS1/OGT/SERP1/TET2/TET3/TMTC3/UGGT1/ALG9/B4GALT5/DPY19L3/GALNT1/GFPT2/GXYLT1/PGM3/SLC35C1/DPY19L1/GALNT7/TMTC1/ALG12/B3GNT3/B3GNT4/B3GNT5/B3GNT8/B4GALT6/C20orf173/COG3/DPY19L2/EXTL3/FUT11/FUT9/GALNT12/GALNT16/GALNT5/GCNT2/GCNT3/GCNT4/GFPT1/MAN1A1/MGAT3/MGAT4A/NPC1/POFUT2/ST3GAL5/ST6GAL1/ST6GALNAC1/ST8SIA4/TMTC2/MAN2A1	54
GO:0043413	macromolecule glycosylation	54/3185	225/18888	0.0037054	0.0291094	0.0215092	FUT4/STT3B/EDEM3/FKTN/FUT8/GALNT3/NUS1/OGT/SERP1/TET2/TET3/TMTC3/UGGT1/ALG9/B4GALT5/DPY19L3/GALNT1/GFPT2/GXYLT1/PGM3/SLC35C1/DPY19L1/GALNT7/TMTC1/ALG12/B3GNT3/B3GNT4/B3GNT5/B3GNT8/B4GALT6/C20orf173/COG3/DPY19L2/EXTL3/FUT11/FUT9/GALNT12/GALNT16/GALNT5/GCNT2/GCNT3/GCNT4/GFPT1/MAN1A1/MGAT3/MGAT4A/NPC1/POFUT2/ST3GAL5/ST6GAL1/ST6GALNAC1/ST8SIA4/TMTC2/MAN2A1	54
GO:0045055	regulated exocytosis	54/3185	225/18888	0.0037054	0.0291094	0.0215092	LAMP1/ATP2A2/BLOC1S6/FBXO45/GNAI2/NOTCH1/PPP3CB/PREPL/RAB10/TPRG1L/AP1G1/RAP1B/STXBP2/SYNGR2/MYH9/ABCA12/GPR15LG/CADPS2/CCR2/CD177/GAB2/GATA1/ITGB2/KIT/KLRC2/LGALS9/LRRK2/NKG7/P2RX1/PPFIA2/PRKCG/PTAFR/PTGDS/RAB11FIP1/RAB26/RAB3D/RAPGEF4/RASGRP1/REST/RPH3AL/SCIN/SLC4A8/STX19/STX1A/SYN1/SYNGR3/SYP/SYT1/SYT12/SYT17/SYT5/UNC13D/TMED10/PIP5K1C	54
GO:0097191	extrinsic apoptotic signaling pathway	55/3185	230/18888	0.00371712	0.0291094	0.0215092	FOXO3/HMGB2/IL6R/PIK3R1/TNFAIP3/ACVR1/BID/BLOC1S2/BRCA1/DDX3X/GSK3B/HGF/MCL1/NRP1/PMAIP1/SMAD4/STRADB/TNFSF10/FEM1B/PPP2R1B/SERPINE1/SKIL/TNFRSF10B/TGFB2/ARHGEF2/BCL2A1/BCL2L2/CD27/DBH/FGF10/GATA1/GPER1/HMOX1/HSPA1A/HSPA1B/ICAM1/IL1A/IL33/IL7/ITPRIP/JAK2/MAP2K5/MKNK2/NFKBIZ/NOS3/PML/RBCK1/SFRP1/SMAD3/TERT/TLR4/TMC8/ACVR1B/BCL2L11/ITGA6	55
GO:0031054	pre-miRNA processing	8/3185	17/18888	0.00372417	0.0291094	0.0215092	LIN28B/DICER1/TRUB1/AGO4/LIN28A/TUT7/AGO3/AGO1	8
GO:0045623	negative regulation of T-helper cell differentiation	8/3185	17/18888	0.00372417	0.0291094	0.0215092	BCL6/RC3H1/ANXA1/ASCL2/JAK3/ZBTB7B/ZC3H12A/SOCS5	8
GO:0048532	anatomical structure arrangement	8/3185	17/18888	0.00372417	0.0291094	0.0215092	NRP1/DLL1/HOXB1/HSPA5/NRP2/PLXNA3/PLXNA4/BMPR1A	8
GO:0050872	white fat cell differentiation	8/3185	17/18888	0.00372417	0.0291094	0.0215092	CTBP1/PER2/ADIG/ATF2/FABP4/FGF10/PNPLA3/TBL1XR1	8
GO:0060644	mammary gland epithelial cell differentiation	8/3185	17/18888	0.00372417	0.0291094	0.0215092	HOXA5/ZNF703/ERBB4/HIF1A/SMO/IRF6/LATS1/FGF2	8
GO:0002696	positive regulation of leukocyte activation	81/3185	362/18888	0.00377358	0.0294586	0.0217672	CBFB/PPP3CA/SOX4/FOXO3/HES1/MEF2C/PTPN11/HSPD1/SLC7A1/TGFBR2/WNT5A/BCL6/BLOC1S6/PBRM1/RIF1/SOCS1/ACTB/CDKN1A/IRS2/MMP14/TNFSF13/YES1/PELI1/ADAM8/ANXA1/AP3D1/CCL19/CCR2/CCR7/CD160/CD1D/CD226/CD27/CD276/CD38/CD46/EGR3/FGF10/HAVCR1/HLA-DMA/HLA-DRB5/IGFBP2/IL1A/IL33/IL4/IL5/IL6/IL6ST/IL7/JAK2/LBP/LCK/LGALS9/LILRB4/LRRK2/MAP3K8/NECTIN2/NFKBIZ/PIK3CA/RASGRP1/SHH/SOX13/SPACA3/STAT6/TESPA1/TLR4/TNFSF9/TS…	81
GO:1902652	secondary alcohol metabolic process	39/3185	152/18888	0.00380648	0.0296781	0.0219294	HMGCS1/ABCA1/PRKAA1/ERLIN1/LDLR/CFTR/ABCA5/APOC1/APOL2/CYP39A1/CYP51A1/CYP7A1/CYP7B1/DHCR24/DHCR7/FDFT1/G6PD/HMGCR/HSD17B7/IDH1/IL4/INSIG1/INSIG2/LEPR/LIPA/LRP5/LSS/MSMO1/NPC1/PCSK9/SC5D/SOAT2/SQLE/SREBF1/SREBF2/SULT2A1/TM7SF2/TTC39B/VLDLR	39
GO:0014902	myotube differentiation	35/3185	133/18888	0.00382202	0.029762	0.0219914	PPP3CA/MEF2C/BCL9/NOTCH1/PPP3CB/KLF5/MMP14/NLN/RIPOR2/SKI/MYH9/SMO/ADGRB3/BARX2/BHLHE41/CD9/CDON/CEACAM5/COL6A1/CXCL9/DMPK/DYRK1B/GDF15/KCNH1/LMOD3/MYOD1/PLD3/RCAN1/SCGB3A1/SHH/SMYD1/WNT10B/PTGFRN/SIK1/XBP1	35
GO:0015850	organic hydroxy compound transport	71/3185	311/18888	0.00384778	0.029925	0.0221119	CXCL12/GRK2/PTPN11/ABCA1/NUS1/PRKAA1/SLC5A3/LDLR/PIP4K2A/SEC24A/ACTB/CFTR/SLC16A1/ABAT/ABCA12/ABCA3/ABCA4/ABCA5/ABCA7/ABCA8/ABCC11/ABCC3/ABCG8/APOC1/AQP10/C1QTNF1/CD36/CEL/CYP19A1/CYP7A1/GABBR1/HTR1A/KDM5B/LIPA/LIPG/LRP1/LRP6/NFKBIA/NPC1/OSBP/P2RX1/PCSK9/PLA2G10/PLTP/PNLIP/POMC/PRKN/REN/SHH/SLC10A7/SLC22A2/SLC29A3/SLC2A13/SLC5A1/SLC6A4/SLCO1B1/SNCG/SOAT2/SPP1/SREBF2/STARD5/STX1A/SYT1/SYT12/SYT17/…	71
GO:0021695	cerebellar cortex development	17/3185	52/18888	0.00391113	0.0303418	0.0224198	EZH2/PTPN11/ARCN1/RORA/SMO/ATP7A/CEND1/DLL1/GLI1/HSPA5/KLHL1/NEUROD2/OGDH/PROX1/SPTBN2/TTLL1/WHRN	17
GO:0045332	phospholipid translocation	17/3185	52/18888	0.00391113	0.0303418	0.0224198	ABCA1/PRKCD/TMEM30A/ABCA4/ABCA7/ANO3/ATP10A/ATP10B/ATP10D/ATP8A1/ATP8B2/ATP9A/PLSCR4/TMEM30B/TMEM41B/XKR4/XKR6	17
GO:0030048	actin filament-based movement	36/3185	138/18888	0.00395478	0.030601	0.0226114	GJA1/MYH10/ATP2A2/MYO6/ACTN4/EPDR1/MYH9/ANK2/BIN1/CCDC88C/DSC2/GSN/JUP/KCNE5/KCNH2/MYL11/MYO7A/MYO9B/PDE4D/PIK3CA/ROCK1/RYR2/SCN1B/SCN3A/SCN3B/SCN4A/SCN9A/SGCD/TNNC1/TNNT2/TRPM4/ZEB2/FNBP1L/FRMD6/QKI/KCNJ3	36
GO:0061041	regulation of wound healing	36/3185	138/18888	0.00395478	0.030601	0.0226114	PTEN/TNFAIP3/PRKCD/ENPP4/FERMT2/SERPINE1/SH2B3/NFE2L2/ANXA1/APOH/C1QTNF1/CCN4/CD36/CD9/CLDN1/CLDN4/FOXA2/HTN3/KANK1/MMRN1/NOS3/OCLN/PLAT/PROS1/SERPING1/SMAD3/SMOC2/TFPI/THBD/VTN/CRK/F2R/F3/FGF2/DDR2/XBP1	36
GO:0030100	regulation of endocytosis	67/3185	291/18888	0.00395932	0.030601	0.0226114	PPP3CA/MERTK/VEGFA/CNN2/LPAR1/BMP2K/SDCBP/WNT5A/AP2A1/MIB1/PICALM/PPP3CB/SERPINE1/ACTB/ARF6/CAMK1D/ANKFY1/RAB21/RAB5B/RAC1/ABCA7/APOC1/ARRB1/BIN1/BTBD9/C2/CCL19/CD14/CD177/CD22/CD36/CFP/CLIP3/COLEC10/DKK1/DLL1/GSG1L/HIP1R/IL4/ITGA2/LRP1/LRRK2/NTF3/NUMB/PCSK9/PLCG2/PRKCG/PRKN/PTPRJ/RAB4B/ROCK1/RSPO1/RUFY2/SFTPD/SLC17A7/SNAP91/SNX9/SPACA3/TF/TLR2/VTN/AAK1/LRPAP1/PPP3R1/TSG101/APPL1/ARF1	67
GO:0044772	mitotic cell cycle phase transition	98/3185	451/18888	0.00397307	0.0306461	0.0226446	EZH2/MUC1/MYC/PPP3CA/NEK6/PTEN/WEE1/ACVR1/ADAM17/ARPP19/BCL7B/BID/BRCA1/CCND2/CCNE1/CCNE2/CDC6/CDK6/CHEK1/CKS2/DDB1/DDX3X/E2F7/MAD2L1/MDM2/NABP1/RB1/RRM2/SASS6/SDE2/TTK/UBE2A/ZNF207/ATM/KLF4/PBRM1/RPA2/TAOK1/USP37/ACTB/CDK4/CDKN1A/EGFR/EIF4E/JADE1/PPM1D/CCND1/TFDP1/BCL7A/BIRC5/CCNA1/CCNG2/CDKN1C/CCNP/CTDP1/CTDSP2/DACT1/FGF10/FHL1/FOXO4/ID4/KMT2E/LATS1/NEUROG1/PHF8/PLK3/PML/RBL2/RGCC/SPDYA/STOX1/T…	98
GO:0043524	negative regulation of neuron apoptotic process	41/3185	162/18888	0.00398554	0.0306461	0.0226446	MEF2C/CPEB4/NRP1/POU4F1/RASA1/CCND1/HIF1A/ADAM8/CHL1/FGF8/FOXQ1/FZD1/GDF5/HYOU1/IL6ST/JAK2/KDR/NR4A2/NTF3/NTRK2/PCDHGC3/PCDHGC4/PCDHGC5/PIK3CA/PLXND1/PPARGC1A/PRKCG/PRKN/PTK2B/ROCK1/SLC1A1/SNCB/TERT/TFAP2B/VSTM2L/F2R/OXR1/BTG2/MAP2K4/RAD21/VPS54	41
GO:0001702	gastrulation with mouth forming second	11/3185	28/18888	0.00398981	0.0306461	0.0226446	ACVR1/SMAD4/WNT5A/ACVR2B/CRB2/FOXA2/LRP5/PLPP3/TENM4/UGDH/FRS2	11
GO:0003272	endocardial cushion formation	11/3185	28/18888	0.00398981	0.0306461	0.0226446	ACVR1/SMAD4/TGFBR2/NOTCH1/SNAI1/ROBO2/TGFB2/BMP2/FGF8/BMPR1A/RBPJ	11
GO:0015740	C4-dicarboxylate transport	11/3185	28/18888	0.00398981	0.0306461	0.0226446	LRRC8B/LRRC8D/SLC16A1/ABAT/GFAP/LRRC8A/NTSR1/SLC1A1/SLC1A4/SLC25A18/SLC7A13	11
GO:0006836	neurotransmitter transport	50/3185	206/18888	0.00401329	0.0307884	0.0227498	PTPRN2/MEF2C/SLC38A2/ATP2A2/BLOC1S6/FBXO45/LIN7C/PER2/PREPL/TPRG1L/GPR158/RAP1B/SLC38A1/STXBP2/ABCC8/CADPS2/CHAT/CHRNB4/GFAP/GPER1/LIN7A/LRRK2/NR4A1/P2RX1/PPFIA2/PRKCG/PRKN/RPH3AL/SLC17A7/SLC1A1/SLC22A2/SLC29A3/SLC4A8/SLC6A12/SLC6A16/SLC6A4/SLC6A6/SLC6A9/SNCG/STX19/STX1A/SYN1/SYNGR3/SYP/SYT1/SYT12/SYT5/TACR2/SLC30A1/PIP5K1C	50
GO:0007173	epidermal growth factor receptor signaling pathway	30/3185	110/18888	0.00404341	0.0309812	0.0228923	ERBIN/PTPN11/SPRY2/ADAM17/FER/PIK3C2A/GAB1/EGFR/ERBB4/AGR2/AREG/EREG/FAM83B/GPER1/GRB7/HIP1R/ITGA1/PDE6G/PDE6H/PIK3CA/PLCE1/PTK2B/PTPRJ/REPS2/RHBDF2/SHC3/SOX9/ZFYVE28/SOCS5/TSG101	30
GO:0050435	amyloid-beta metabolic process	20/3185	65/18888	0.00406329	0.0310951	0.0229765	DYRK1A/BECN1/CASP3/PICALM/APH1A/SP1/ABCA7/ACE/BIN1/CHRNA7/EFNA1/EPHA4/MGAT3/NTRK2/REN/ROCK1/RTN2/SLC2A13/PRNP/TMED10	20
GO:0009266	response to temperature stimulus	43/3185	172/18888	0.00413377	0.0315956	0.0233463	CXCL12/CHORDC1/EP300/GSK3B/HSPD1/PLAC8/PRKAA1/PTGS2/TP53INP1/YWHAE/ATM/CDKN1A/HSBP1/ANO1/ANO3/CASQ1/CRNN/DNAJC3/EIF2AK3/FGF16/FOXO1/HDAC6/HMOX1/HSPA1A/HSPA1B/IL1A/KCNK4/LIPA/NFKBIA/NGFR/NOS3/NR2F6/NTSR1/SCARA5/SCN9A/TCIM/TMEM135/TRPM8/TRPV4/EIF2S1/MICB/RBBP7/HSP90AA1	43
GO:0010906	regulation of glucose metabolic process	28/3185	101/18888	0.00418394	0.0318116	0.0235058	IRS1/SESN2/ARPP19/DDB1/EP300/OGT/PMAIP1/IRS2/NLN/NR3C1/RORA/C1QTNF1/FOXA2/FOXO1/GCK/IGFBP4/LEPR/MLYCD/PDK4/PPARA/PPARGC1A/PRKN/PTH/RORC/SIRT7/DYRK2/MIDN/SIK1	28
GO:1990868	response to chemokine	28/3185	101/18888	0.00418394	0.0318116	0.0235058	CXCL12/CXCL8/WNK1/SH2B3/FOXC1/RIPOR2/HIF1A/ACKR3/CCL19/CCL20/CCL24/CCL25/CCL26/CCR2/CCR4/CCR7/CCR9/CXCL2/CXCL3/CXCL9/CXCR1/CXCR2/GPR17/LOX/PPBP/PTK2B/TFF2/ZC3H12A	28
GO:1990869	cellular response to chemokine	28/3185	101/18888	0.00418394	0.0318116	0.0235058	CXCL12/CXCL8/WNK1/SH2B3/FOXC1/RIPOR2/HIF1A/ACKR3/CCL19/CCL20/CCL24/CCL25/CCL26/CCR2/CCR4/CCR7/CCR9/CXCL2/CXCL3/CXCL9/CXCR1/CXCR2/GPR17/LOX/PPBP/PTK2B/TFF2/ZC3H12A	28
GO:1903038	negative regulation of leukocyte cell-cell adhesion	38/3185	148/18888	0.00419089	0.0318116	0.0235058	CXCL12/CBFB/WNK1/BCL6/CASP3/KLF4/PAWR/PRKAR1A/SOCS1/PELI1/RC3H1/RIPOR2/ANXA1/ASCL2/CCL25/CRTAM/DTX1/DUSP22/FGL2/JAK3/LAPTM5/LGALS9/LGALS9B/LGALS9C/LILRB4/LRRC32/PDE5A/PLA2G2E/PPARA/SFTPD/SHH/VTCN1/ZBTB7B/ZC3H12A/PRNP/RUNX3/SOCS5/MIA3	38
GO:0072331	signal transduction by p53 class mediator	44/3185	177/18888	0.00419702	0.0318116	0.0235058	MUC1/MYC/SOX4/FOXO3/POU4F2/SESN2/CHEK1/DDIT4/DYRK1A/E2F7/EP300/KMT5A/MDM2/PMAIP1/RPL37/ATM/POU4F1/SNAI1/CD44/CDKN1A/MAP2K6/MYO6/PPM1D/HIC1/IFI16/ING4/JMY/NDRG1/NUPR1/PLK3/PML/PRKN/RPS6KA6/SPRED1/TAF1/TFAP4/DDX5/DYRK2/E2F1/USP28/ZNF385A/AURKA/NPM1/RRN3	44
GO:0071548	response to dexamethasone	15/3185	44/18888	0.00419749	0.0318116	0.0235058	FOXO3/DDIT4/EGFR/EIF4E/IGF1R/NR3C1/ACE/CLDN1/GJB2/HDAC6/JAK2/PIK3CA/PTAFR/SERPINF1/TFAP4	15
GO:0000289	nuclear-transcribed mRNA poly(A) tail shortening	12/3185	32/18888	0.00419786	0.0318116	0.0235058	CNOT1/TNRC6A/CPEB3/TNRC6B/TOB1/TENT4B/TNRC6C/EIF4ENIF1/PNLDC1/CNOT4/BTG2/TENT4A	12
GO:0040013	negative regulation of locomotion	94/3185	431/18888	0.00422632	0.0319883	0.0236364	CXCL12/CDH1/CNN2/FOXO3/GJA1/MEF2C/PTEN/SEMA6D/ABHD2/CLIC4/NRP1/OGT/PDCD10/TP53INP1/WNT5A/DLL4/GNA13/KLF4/NOTCH1/SERPINE1/ANGPT2/JAG1/NEDD9/ROBO2/SRGAP1/GADD45A/NFE2L2/RAC1/RIPOR2/ABCC8/AFDN/ANGPT4/APOH/ARID4A/ARRDC3/ATP1B2/ATP2B4/CCL25/CDH11/CITED2/COL3A1/CYGB/CYP19A1/DUSP22/EPHA1/EPHA4/HDAC6/HMOX1/IFITM1/IL33/IL4/JUP/KANK1/LDLRAD4/LRP1/MAP2K5/MEOX2/NGFR/PIP5KL1/PLXNA3/PODN/PTPRJ/PTPRM/PTPRT/PTPR…	94
GO:0046637	regulation of alpha-beta T cell differentiation	22/3185	74/18888	0.00424451	0.0320479	0.0236804	CBFB/IRF4/TGFBR2/BCL6/PRDM1/SOCS1/RC3H1/ANXA1/AP3D1/ASCL2/CCL19/IL27/JAK3/LGALS9/LILRB4/NFKBIZ/SHH/ZBTB7B/ZC3H12A/ITPKB/RUNX3/SOCS5	22
GO:0060415	muscle tissue morphogenesis	22/3185	74/18888	0.00424451	0.0320479	0.0236804	SMAD4/TTN/WNT5A/DLL4/NOTCH1/POU4F1/TGFB2/FOXC1/BMP2/COL11A1/COL3A1/EGLN1/FZD1/MYL11/PROX1/RYR2/TNNC1/TNNI1/TNNT2/XIRP2/BMPR1A/RBPJ	22
GO:0106027	neuron projection organization	26/3185	92/18888	0.00427797	0.0322198	0.0238075	PTEN/GSK3B/LRP8/IGF1R/NEDD9/SRCIN1/UBE3A/CHRNA7/DIP2A/EFNA1/EPHA4/HDAC6/LRRK2/LZTS3/PAK3/PPFIA2/SHANK1/TANC2/TIAM1/ZDHHC15/PAFAH1B1/PRNP/ARF1/CDK5R1/KIFBP/ABI2	26
GO:0002068	glandular epithelial cell development	13/3185	36/18888	0.00428284	0.0322198	0.0238075	CDK6/GSK3B/WNT5A/CDH2/HIF1A/SMO/BMAL1/DLL1/RARG/RFX3/SPDEF/GDF11/CLOCK	13
GO:0060317	cardiac epithelial to mesenchymal transition	13/3185	36/18888	0.00428284	0.0322198	0.0238075	ACVR1/SMAD4/TGFBR2/NOTCH1/SNAI1/JAG1/TGFB2/BMP2/EFNA1/FGF8/HEY1/PDCD4/RBPJ	13
GO:0055008	cardiac muscle tissue morphogenesis	19/3185	61/18888	0.00433526	0.0325354	0.0240407	SMAD4/TTN/WNT5A/DLL4/NOTCH1/POU4F1/TGFB2/FOXC1/BMP2/COL11A1/EGLN1/PROX1/RYR2/TNNC1/TNNI1/TNNT2/XIRP2/BMPR1A/RBPJ	19
GO:0097035	regulation of membrane lipid distribution	19/3185	61/18888	0.00433526	0.0325354	0.0240407	ABCA1/PRKCD/TMEM30A/ABCA12/ABCA3/ABCA4/ABCA7/ANO3/ATP10A/ATP10B/ATP10D/ATP8A1/ATP8B2/ATP9A/PLSCR4/TMEM30B/TMEM41B/XKR4/XKR6	19
GO:0021534	cell proliferation in hindbrain	7/3185	14/18888	0.00438266	0.0326664	0.0241375	RORA/CEND1/GBX2/GPR37L1/SHH/SLC6A4/FGF2	7
GO:0021924	cell proliferation in external granule layer	7/3185	14/18888	0.00438266	0.0326664	0.0241375	RORA/CEND1/GBX2/GPR37L1/SHH/SLC6A4/FGF2	7
GO:0021930	cerebellar granule cell precursor proliferation	7/3185	14/18888	0.00438266	0.0326664	0.0241375	RORA/CEND1/GBX2/GPR37L1/SHH/SLC6A4/FGF2	7
GO:0051645	Golgi localization	7/3185	14/18888	0.00438266	0.0326664	0.0241375	ARCN1/PDCD10/ARHGAP21/COPG1/NHERF1/HOOK3/YWHAZ	7
GO:1905208	negative regulation of cardiocyte differentiation	7/3185	14/18888	0.00438266	0.0326664	0.0241375	SMAD4/EGFR/FZD7/BMP2/DKK1/DLL1/FRS2	7
GO:0006865	amino acid transport	40/3185	158/18888	0.00438951	0.0326664	0.0241375	ARL6IP1/GJA1/SERINC3/SFXN1/SLC38A2/SLC7A1/LRRC8B/LRRC8D/PER2/ARL6IP5/SERINC5/SLC38A1/ABAT/ABCC8/AVP/GABBR1/GFAP/LLGL2/LRP5/LRRC8A/NTRK2/NTSR1/SLC17A5/SLC17A7/SLC1A1/SLC1A4/SLC22A15/SLC22A2/SLC25A18/SLC38A4/SLC6A12/SLC6A16/SLC6A4/SLC6A6/SLC6A9/SLC7A13/SLC7A9/NHERF1/SLC7A11/VPS54	40
GO:0021915	neural tube development	40/3185	158/18888	0.00438951	0.0326664	0.0241375	APAF1/HES1/TSC1/ADM/WNT5A/CASP3/CTHRC1/FOXA1/MIB1/NOTCH1/RNF220/TMED2/TGFB2/FZD6/SKI/HIF1A/SMO/C2CD3/CDK20/CITED2/DACT1/FGF8/FKBP8/FZD1/GBX2/GRHL3/IFT122/PROX1/RARG/SALL4/SFRP1/SHH/SLC39A12/ST14/TEAD2/TULP3/VANGL2/WDR19/ARHGAP35/PRKACB	40
GO:0018210	peptidyl-threonine modification	29/3185	106/18888	0.00443247	0.0329344	0.0243355	SPRY2/CHEK1/DYRK1A/GALNT3/GSK3B/PRKCD/WNK1/WNT5A/GALNT1/MAPK8/ATF2/AXIN1/CDC42BPA/DYRK1B/GALNT16/HIPK3/LMTK2/LRRK2/ROCK1/SPRED1/STOX1/TAF1/ULK1/ACVR1B/DYRK2/MAPK1/WNK3/CDK5R1/NLK	29
GO:0071900	regulation of protein serine/threonine kinase activity	62/3185	267/18888	0.00443612	0.0329344	0.0243355	EZH2/VEGFA/NTRK3/PTEN/SPRY2/ADAM17/CCND2/CCNE1/CCNE2/CDC6/DDX3X/HMGA2/PDCD10/PRKCD/RB1/WNT5A/ADAM9/FERMT2/PDGFRB/PRKAR1A/ACTB/CDKN1A/EGFR/CCND1/GADD45A/ATP2B4/BMP2/CCL19/CCNA1/CCNG2/CDKN1C/CCNP/DUSP16/FLT3/HIPK3/KIT/LATS1/LRP5/LRP6/LRRK2/MAP2K5/NTF3/PDCD4/PROX1/PTPRJ/RAPGEF2/RASGRP1/RASIP1/RGCC/SASH1/SPDYA/SPRY4/TCIM/TFAP4/TLR4/TPD52L1/TRIB1/TRIB3/PKMYT1/TSG101/CDK5R1/FGF2	62
GO:1903522	regulation of blood circulation	61/3185	262/18888	0.00445475	0.0330332	0.0244085	ADD3/DOCK4/GJA1/GRK2/ADM/MDM2/PTGS2/YWHAE/ATP2A2/PER2/EGFR/TGFB2/MMP2/ACE/ANK2/ATP1B2/ATP2B4/AVP/AVPR1B/BIN1/CD38/CHRM2/CHRM3/CLIC2/CYSLTR1/DBH/DMPK/DSC2/ECE1/GCH1/HRC/HRH2/HTR1A/JUP/KCNE5/KCNH2/MEF2A/NOS3/P2RX1/P2RX4/PDE4D/PDE5A/POPDC2/RYR2/SCN1B/SCN3B/SLC1A1/SMTNL1/SREBF1/TACR3/TBX5/TBXAS1/TNNT2/TRDN/TRPC1/TRPM4/ZC3H12A/ATP2B1/F2R/HSP90AA1/KCNJ3	61
GO:0045860	positive regulation of protein kinase activity	60/3185	257/18888	0.00447077	0.0331125	0.0244671	EZH2/VEGFA/NTRK3/IL6R/ADAM17/CCND2/DDX3X/HMGA2/PDCD10/PRKCD/STRADB/TGFBR2/WNT5A/ADAM9/FERMT2/LRP8/PDGFRB/TNFRSF10B/CDKN1A/EGFR/NEDD9/TGFB2/CCND1/SRCIN1/ANG/ATP2B4/AXIN1/CCL19/CCR7/CSF1/DLG3/EFNA1/EPHA4/EREG/FLT3/GRM5/IL4/JAK2/KIT/LILRA5/LRRK2/MAP2K5/MMD/NTF3/PROX1/PTK2B/RAPGEF2/RASGRP1/RGCC/SASH1/SNX9/SPDYA/STOX1/TCIM/TLR4/TPD52L1/PRNP/FGF2/DDR2/HSP90AA1	60
GO:0002697	regulation of immune effector process	85/3185	385/18888	0.00448537	0.0331811	0.0245178	LAMP1/FER/HSPD1/IRF4/WNT5A/BCL6/PPP3CB/RIF1/AP1G1/TGFB2/TNFSF13/RC3H1/STXBP2/ANXA1/ASCL2/CCL19/CCR2/CD160/CD177/CD1D/CD22/CD226/CD36/CD46/CD5L/CD96/CFP/COLEC10/CRTAM/DNAJB9/DNASE1L3/DUSP22/FGL2/GAB2/GATA1/ICAM1/IL17A/IL27/IL33/IL4/IL5/IL6/INAVA/ITGB2/JAK3/KIT/KLK3/KLK7/KLRB1/KLRC1/KLRC2/KLRC3/KLRC4/LAPTM5/LBP/LGALS9/LILRB4/NECTIN2/NFKBIZ/PGLYRP1/PLCG2/PTAFR/RASGRP1/SCIMP/SERPINB9/SERPING1/SPINK5/…	85
GO:0050867	positive regulation of cell activation	84/3185	380/18888	0.00454635	0.0335922	0.0248216	CBFB/PPP3CA/SOX4/FOXO3/HES1/MEF2C/PTPN11/HSPD1/SLC7A1/TGFBR2/WNT5A/BCL6/BLOC1S6/PBRM1/RIF1/SOCS1/ACTB/CDKN1A/IRS2/MMP14/TNFSF13/YES1/PELI1/ADAM8/ANXA1/AP3D1/CCL19/CCR2/CCR7/CD160/CD1D/CD226/CD27/CD276/CD38/CD46/EGR3/FGF10/GP9/HAVCR1/HLA-DMA/HLA-DRB5/IGFBP2/IL1A/IL33/IL4/IL5/IL6/IL6ST/IL7/JAK2/LBP/LCK/LGALS9/LILRA5/LILRB4/LRRK2/MAP3K8/NECTIN2/NFKBIZ/PIK3CA/RASGRP1/SHH/SOX13/SPACA3/STAT6/TESPA1/TLR…	84
GO:0043627	response to estrogen	21/3185	70/18888	0.00457671	0.0337065	0.024906	EP300/ESR1/MDM2/PRKAA1/MMP14/SP1/MMP2/CITED2/DHH/ESR2/HOXA11/IGFBP2/KRT19/PELP1/SERPINB9/SFRP1/SLC34A2/WBP2/SMAD6/GSTM3/HSP90AA1	21
GO:0071498	cellular response to fluid shear stress	9/3185	21/18888	0.00457809	0.0337065	0.024906	MEF2C/PTGS2/KLF4/NFE2L2/MMP2/MAP2K5/PTK2B/SREBF2/SOCS5	9
GO:0140354	lipid import into cell	9/3185	21/18888	0.00457809	0.0337065	0.024906	ACSL3/IRS2/ACSL1/ACSL5/CD36/LIPA/PLPPR4/SLC27A1/SLC27A6	9
GO:0031663	lipopolysaccharide-mediated signaling pathway	18/3185	57/18888	0.00460633	0.0338733	0.0250292	TNFAIP3/MTDH/CD14/CD36/DEFB118/IRAK2/LBP/NFKBIA/NOS3/PLCG2/PTAFR/SASH1/SCIMP/SIGIRR/TLR2/TLR4/TRIB1/MAPK1	18
GO:0030534	adult behavior	37/3185	144/18888	0.00461486	0.0338733	0.0250292	CXCL12/TSC1/ARCN1/CCND2/ABAT/ADAM2/AGRP/ASIP/BTBD9/CEND1/CHL1/CHRNB4/CLCN3/DBH/DMBX1/DMRT3/EPHA4/FOXA2/GIP/GRIN2D/INPP5F/KLHL1/NPC1/NPY/NR4A2/NTSR1/PPARA/PREX2/PRKN/SHANK1/SLC1A1/SLITRK1/SNCG/SPTBN2/OXR1/PAFAH1B1/SLC7A11	37
GO:0001952	regulation of cell-matrix adhesion	33/3185	125/18888	0.00462255	0.0338733	0.0250292	VEGFA/PIK3R1/PTEN/TSC1/CDK6/GSK3B/NRP1/BCL6/FERMT2/SERPINE1/JAG1/MMP14/RASA1/PLEKHA2/RAC1/CCL25/CCR7/CD36/CSF1/DDR1/DUSP22/EFNA5/EPHA1/JUP/KDR/PTK2B/PTPRA/PTPRJ/ROCK1/SFRP1/SMAD3/MINK1/SLK	33
GO:1903305	regulation of regulated secretory pathway	33/3185	125/18888	0.00462255	0.0338733	0.0250292	LAMP1/ATP2A2/FBXO45/GNAI2/NOTCH1/PREPL/AP1G1/RAP1B/STXBP2/CCR2/CD177/GAB2/GATA1/ITGB2/KLRC2/LGALS9/LRRK2/P2RX1/PPFIA2/PRKCG/PTAFR/RAB3D/REST/RPH3AL/SLC4A8/STX1A/SYN1/SYP/SYT1/SYT12/SYT17/SYT5/UNC13D	33
GO:0030038	contractile actin filament bundle assembly	30/3185	111/18888	0.00466541	0.0340171	0.0251356	LPAR1/PIK3R1/TSC1/BAG4/NRP1/FERMT2/CCN2/F11R/RAC1/ARRB1/ASAP3/CGNL1/CORO2B/EPHA1/ITGB5/PPM1E/PTK2B/PXN/RAPGEF3/RGCC/ROCK1/SFRP1/SMAD3/TACSTD2/TMEFF2/ZEB2/LIMK1/RHOC/TNFAIP1/PTGER4	30
GO:0043149	stress fiber assembly	30/3185	111/18888	0.00466541	0.0340171	0.0251356	LPAR1/PIK3R1/TSC1/BAG4/NRP1/FERMT2/CCN2/F11R/RAC1/ARRB1/ASAP3/CGNL1/CORO2B/EPHA1/ITGB5/PPM1E/PTK2B/PXN/RAPGEF3/RGCC/ROCK1/SFRP1/SMAD3/TACSTD2/TMEFF2/ZEB2/LIMK1/RHOC/TNFAIP1/PTGER4	30
GO:0043280	positive regulation of cysteine-type endopeptidase activity involved in apoptotic process	30/3185	111/18888	0.00466541	0.0340171	0.0251356	MYC/APAF1/BID/DDX3X/HSPD1/PMAIP1/TNFSF10/ARL6IP5/CTSD/DAP/EIF2AK3/GPER1/GSN/HIP1R/JAK2/LAPTM5/LCK/LGALS9/NGFR/NLRC4/NLRP1/NLRP2/REST/SLC22A2/SMAD3/EGLN3/F2R/F3/SENP1/GRAMD4	30
GO:0090277	positive regulation of peptide hormone secretion	30/3185	111/18888	0.00466541	0.0340171	0.0251356	SOX4/SERP1/PPP3CB/PRKAR1A/CFTR/EGFR/IRS2/ACSL4/RAB8B/HIF1A/ABAT/ABCC8/ANO1/CD38/CHRM3/FFAR1/GABBR1/GCK/GIP/GPER1/ILDR1/ITPR1/JAK2/LRRC8A/OSBP/RAPGEF4/RPH3AL/TRPM4/ORAI1/SELENOT	30
GO:0035304	regulation of protein dephosphorylation	23/3185	79/18888	0.00467503	0.0340171	0.0251356	TSC1/ARPP19/GSK3B/MFHAS1/PPP1R15B/PRKCD/YWHAE/PDGFRB/PPP1R2/SWAP70/PTBP1/CD33/CDH5/HSP90B1/IKBKB/ITGA1/PPP2R5A/ROCK1/CAMTA1/CRY2/MASTL/PPP6R3/CNEP1R1	23
GO:0045685	regulation of glial cell differentiation	23/3185	79/18888	0.00467503	0.0340171	0.0251356	HES1/LIF/LDLR/NOTCH1/MYRF/DICER1/BIN1/BMP2/CLCN2/EPHA4/GPR37L1/ID4/IL33/IL6/IL6ST/LIN28A/NR1D1/SHH/SOX1/TENM4/TLR2/QKI/WDR1	23
GO:0008584	male gonad development	38/3185	149/18888	0.00473024	0.0342984	0.0253434	CSDE1/GJA1/HMGB2/RNF38/ESR1/FER/FGF9/SMAD4/TNFSF10/WNT5A/CD2AP/MMP14/TGFB2/PLEKHA1/ACE/ADAM2/ADAM21/ADAM32/AGO4/AMHR2/ARID4A/BCL2L2/BIK/CITED2/DHH/GATA1/HOXA11/IL1A/INHBB/KIT/LHX9/MAMLD1/NUPR1/REN/SFRP1/SOX9/ARID4B/BCL2L11	38
GO:0010821	regulation of mitochondrion organization	38/3185	149/18888	0.00473024	0.0342984	0.0253434	BID/EP300/GSK3B/HGF/PMAIP1/TNFSF10/C11orf65/HIF1A/ADCK1/AVP/BCL2L2/BIK/FKBP8/GPER1/HDAC6/HIP1R/HSPA1A/IAPP/KDR/LRRK2/PDE2A/PPARGC1A/PRKN/RHOT1/SIRT7/SLC25A31/SPIRE1/SQSTM1/SREBF1/SREBF2/STAT2/STOX1/TMEM135/VAT1/IER3/VDAC1/AURKA/BCL2L11	38
GO:0050768	negative regulation of neurogenesis	38/3185	149/18888	0.00473024	0.0342984	0.0253434	PPP3CA/CDH1/HES1/PTEN/SEMA6D/NRP1/RB1/RNF6/WNT5A/LDLR/NOTCH1/DICER1/SKI/ABCC8/ASCL2/ATOH1/DPYSL5/GPR37L1/HDAC6/ID4/IL6/LIN28A/MAP2/NR1D1/PLXNA3/PROX1/RAPGEF2/REST/SEMA3B/SEMA4B/SEMA4D/SPP1/ULK1/ULK2/HOOK3/SEMA7A/BMPR1A/BTG2	38
GO:0002768	immune response-regulating cell surface receptor signaling pathway	80/3185	360/18888	0.00478975	0.0346894	0.0256323	MEF2C/PIK3R1/TNFAIP3/EP300/FER/MFHAS1/PRKCD/WNK1/CD2AP/MAPK8/PAWR/ZNRF1/YES1/PELI1/RC3H1/PLEKHA1/BTLA/BTN2A1/BTN3A1/BTN3A3/C5AR1/CACNB3/CCR7/CD14/CD160/CD22/CD226/CD276/CD38/CD79A/CD8A/CMTM3/COLEC10/DUSP22/FOXP1/FPR1/FYB2/IKBKB/IRAK2/KIT/KLRC1/KLRC2/KLRC3/KLRC4/LAPTM5/LBP/LCK/LILRB4/LIPA/NECTIN2/NFKBIA/NFKBIZ/NR1D1/OAS1/PAK3/PDE4D/PIK3CA/PJA2/PLCG2/PTPRJ/RBCK1/SCIMP/SLA2/SQSTM1/TESPA1/THEMIS2/TLR…	80
GO:0009100	glycoprotein metabolic process	85/3185	386/18888	0.00482096	0.0348748	0.0257693	FUT4/STT3B/EDEM3/FKTN/FUT8/GALNT3/NUS1/OGT/PHLDA1/SERP1/TET2/TET3/TMTC3/UGGT1/ALG9/B4GALT5/DPY19L3/GALNT1/GFPT2/GXYLT1/PAWR/PGM3/SLC35C1/DPY19L1/GALNT7/TMTC1/HIF1A/ABCA7/ACOT8/ADAMTS12/ALG12/ATP7A/B3GNT3/B3GNT4/B3GNT5/B3GNT8/B4GALT6/BMP2/C20orf173/CCL19/CCR7/CHST8/CHST9/CNMD/COG3/COL11A1/CSGALNACT1/CST3/CYTL1/DPY19L2/EDEM1/EXTL3/FUT11/FUT9/GAL3ST4/GALNT12/GALNT16/GALNT5/GATA1/GCNT2/GCNT3/GCNT4/GF…	85
GO:0071456	cellular response to hypoxia	39/3185	154/18888	0.00483527	0.0349376	0.0258157	MYC/VEGFA/FOXO3/CPEB2/MDM2/PMAIP1/PRKAA1/PTGS2/ADO/DDAH1/NOTCH1/NFE2L2/RORA/FOS/HIF1A/ADAM8/ANGPT4/ATF2/ATP7A/CITED2/CYSLTR1/EGLN1/EPHA4/FABP1/FMN2/GNGT1/HMOX1/HYOU1/NDP/NDRG1/PLK3/RGCC/SFRP1/SLC2A4/TERT/VASN/EGLN3/TMBIM6/DDR2	39
GO:0090101	negative regulation of transmembrane receptor protein serine/threonine kinase signaling pathway	48/3185	198/18888	0.00486097	0.0349569	0.0258299	SPRY2/ACVR1/ADAM17/GLG1/OGT/TOB1/WNT5A/ZNF451/NOTCH1/PEG10/SKIL/UBE2D3/SKI/ARID4A/ASPN/BMP2/CDH3/CHRDL2/DKK1/FBN2/FZD1/HSPA1A/HSPA5/HTRA3/HTRA4/IL17RD/LDLRAD4/LEMD3/LRP1/LTBP1/PPARA/SFRP1/SLC2A10/SOST/SOSTDC1/SPRED1/TMEM53/UCMA/VASN/WFIKKN1/ARID4B/BAMBI/BRMS1L/CRIM1/RBBP7/SMAD6/ZBTB7A/FBN1	48
GO:0045197	establishment or maintenance of epithelial cell apical/basal polarity	17/3185	53/18888	0.00486959	0.0349569	0.0258299	ERBIN/WNT5A/LIN7C/ILK/PALS1/PARD6B/MSN/CDX2/CRB2/CRB3/DLG2/DLG3/LIN7A/LLGL2/SH3BP1/NHERF1/WDR1	17
GO:0044344	cellular response to fibroblast growth factor stimulus	31/3185	116/18888	0.00488265	0.0349569	0.0258299	CXCL8/PTPN11/SPRY2/FGF9/GALNT3/WNT5A/DLL4/CCN2/CD44/EGR3/FGF10/FGF16/FGF17/FGF23/FGF4/FGF8/FGFBP3/FGFRL1/KDM5B/KL/NGFR/NR4A1/SETX/SFRP1/SHOC2/SMOC2/SPRY4/CEP57/FRS2/FGF2/NPTN	31
GO:0044848	biological phase	6/3185	11/18888	0.00488294	0.0349569	0.0258299	WNT5A/TGFB2/CDH3/SPINK5/SYCP2L/WNT10B	6
GO:0045625	regulation of T-helper 1 cell differentiation	6/3185	11/18888	0.00488294	0.0349569	0.0258299	ANXA1/ASCL2/CCL19/IL27/JAK3/SOCS5	6
GO:0060020	Bergmann glial cell differentiation	6/3185	11/18888	0.00488294	0.0349569	0.0258299	PTPN11/GFAP/GPR37L1/PLPP3/SHH/MAPK1	6
GO:0060439	trachea morphogenesis	6/3185	11/18888	0.00488294	0.0349569	0.0258299	HOXA5/TGFBR2/RSPO2/SHH/WNT7B/MAPK1	6
GO:2000726	negative regulation of cardiac muscle cell differentiation	6/3185	11/18888	0.00488294	0.0349569	0.0258299	SMAD4/FZD7/BMP2/DKK1/DLL1/FRS2	6
GO:0009749	response to glucose	49/3185	203/18888	0.00488927	0.0349619	0.0258337	PPP3CA/PTPRN2/SOX4/FOXO3/SESN2/TXNIP/OGT/PRKAA1/SMAD4/CASP3/PPP3CB/ANGPT2/CFTR/IGF1R/IRS2/SMAD2/ACVR2B/HIF1A/ABCA12/ABCC8/ACE/ANO1/CCDC186/CYP7A1/EFNA5/EXTL3/FOXA2/GCK/GIP/GJB6/GPER1/ICAM1/KLF7/LIN28A/LRP5/NR1D1/OSBP/PDE8B/PIK3CA/PTK2B/SERPINF1/SLC12A7/SMAD3/SREBF1/TIAM1/TRPM4/ZBTB20/SELENOT/XBP1	49
GO:0001756	somitogenesis	20/3185	66/18888	0.00492338	0.035125	0.0259542	EP300/SMAD4/WNT5A/ATM/MIB1/NOTCH1/TMED2/FOXC1/CDX2/CRB2/DKK1/DLL1/LFNG/LRP6/MEOX2/RIPPLY2/SFRP1/SMAD3/BMPR1A/RBPJ	20
GO:0015800	acidic amino acid transport	20/3185	66/18888	0.00492338	0.035125	0.0259542	ARL6IP1/GJA1/SLC38A2/PER2/ARL6IP5/ABAT/ABCC8/AVP/GABBR1/NTRK2/NTSR1/SLC17A7/SLC1A1/SLC1A4/SLC25A18/SLC6A6/SLC7A13/NHERF1/SLC7A11/VPS54	20
GO:0034764	positive regulation of transmembrane transport	51/3185	213/18888	0.00492909	0.0351254	0.0259545	IRS1/PPP3CA/ARL6IP1/PIK3R1/POU4F2/PTPN11/ARPP19/CA2/RHOQ/AZIN1/PPP3CB/CFTR/IRS2/NDUFA4/ACTN4/NFE2L2/SLC38A1/ACSL1/ACSL5/ANK2/ATP1B2/CACNB3/CASQ1/CCR2/CLIP3/CXCL9/G6PD/GIP/GPER1/KCNC1/KCNE5/KCNH2/MEF2A/NTSR1/OCLN/P2RX1/P2RX4/PPP3R2/PTH/RNASEL/RYR2/SCN1B/NHERF1/TERT/TRDN/TRPC1/ATP1B3/F2R/PPP3R1/WNK3/APPL1	51
GO:0060560	developmental growth involved in morphogenesis	57/3185	243/18888	0.00493564	0.0351318	0.0259592	CXCL12/VEGFA/CDH1/MAP1B/POU4F2/SEMA6D/SPRY2/EIF4G2/ESR1/GSK3B/NRP1/RNF6/TGFBR2/WNT5A/NDEL1/NOTCH1/PLXNA1/PPP3CB/RAB21/AREG/CPNE5/CPNE6/CSF1/DDR1/EFNA5/FGF10/HDAC6/KDM5B/L1CAM/LZTS2/MAP2/NRP2/PLXNA3/PLXNA4/PRKN/RARG/RNF157/SEMA3B/SEMA4B/SEMA4D/SFRP1/SHH/SLC39A12/SOX9/SPAG9/SPP1/SYT1/SYT17/TIAM1/TNC/ULK1/ULK2/WNT7B/LIMK1/PAFAH1B1/SEMA7A/AURKA	57
GO:0052547	regulation of peptidase activity	69/3185	304/18888	0.00500306	0.0355709	0.0262837	MYC/VEGFA/APAF1/ARL6IP1/XIAP/BID/DDX3X/HSPD1/PMAIP1/TNFSF10/KLF4/PICALM/SERPINE1/TANK/APH1A/ARL6IP5/CD44/SOX2/AVP/BIN1/CLDN4/CRB2/CST1/CST2/CST3/CST4/CTSD/DAP/EFNA1/EIF2AK3/EPHA4/FABP1/GPER1/GSN/HIP1R/IFI16/JAK2/LAPTM5/LCK/LGALS9/LRP1/MAP2K5/NGFR/NLRC4/NLRP1/NLRP2/RECK/REST/SERPINA1/SERPINA3/SERPINB1/SERPINB10/SERPINB5/SERPINB9/SERPIND1/SERPINF1/SERPING1/SLC22A2/SMAD3/SPINK5/TIMP3/VTN/EGLN3/F2R/F…	69
GO:0007498	mesoderm development	36/3185	140/18888	0.00508255	0.0360948	0.0266708	SMAD1/VEGFA/GJA1/ACVR1/HMGA2/SMAD4/WNT5A/KLF4/POU4F1/PRKAR1A/SNAI1/MEST/MIXL1/SMAD2/ACVR2B/FOXC1/RPL38/SMO/AXIN1/CITED2/CRB2/DKK1/FGF8/HOXA11/ITGA2/ITGB4/JAK2/KDM6B/POFUT2/RPS6KA6/SHH/SMAD3/TBX19/TEAD2/GDF11/BMPR1A	36
GO:0048193	Golgi vesicle transport	67/3185	294/18888	0.00509113	0.0361145	0.0266853	BCAP29/LAMP1/TMED7/ACSL3/ARCN1/PHAF1/COPB1/KDELR1/SPTBN1/AP2A1/NAPG/NRBP1/PREPL/RAB10/RBSN/SEC24A/TMED2/AP1G1/CEP19/ANKFY1/CREB3L2/EPS15/GABARAPL2/RAB8B/SEC23B/AP3D1/ATP9A/COG3/COPA/COPG1/CORO7/CYTH3/DOP1B/HYOU1/INSIG1/LAPTM5/LRRK2/OPTN/PLPP3/RAB26/RAB6A/SCAMP1/SEC24C/SEC24D/SLC10A7/SPIRE1/USO1/VAMP5/GAK/GBF1/KLHL20/PPP6C/RAB12/RABEP1/SCAMP2/STX6/TRAPPC10/TRAPPC2/TMED10/ARFGEF2/ERGIC2/EXOC5/MIA3/…	67
GO:0032231	regulation of actin filament bundle assembly	29/3185	107/18888	0.0051211	0.0362555	0.0267895	LPAR1/PIK3R1/TSC1/BAG4/NRP1/FERMT2/CCN2/F11R/SWAP70/RAC1/ASAP3/CGNL1/CORO2B/EPHA1/PPM1E/PRKN/PXN/RAPGEF3/RGCC/ROCK1/SFRP1/SHANK1/SMAD3/SYNPO2/TACSTD2/TMEFF2/LIMK1/RHOC/PTGER4	29
GO:0006582	melanin metabolic process	10/3185	25/18888	0.00514018	0.0362555	0.0267895	WNT5A/ASIP/ATP7A/CDH3/PMEL/RAPGEF2/TRPC1/ZEB2/APPL1/SLC7A11	10
GO:0036344	platelet morphogenesis	10/3185	25/18888	0.00514018	0.0362555	0.0267895	MEF2C/PTPN11/EP300/CASP3/VPS33A/MYH9/GATA1/MPIG6B/WDR1/ZNF385A	10
GO:0046697	decidualization	10/3185	25/18888	0.00514018	0.0362555	0.0267895	LIF/PTGS2/PARP1/CITED2/EPOR/GJB2/NDP/SPP1/TPPP3/BSG	10
GO:0090023	positive regulation of neutrophil chemotaxis	10/3185	25/18888	0.00514018	0.0362555	0.0267895	CXCL8/CAMK1D/RAC1/RIPOR2/C5AR1/CCL19/CCR7/CXCR2/DAPK2/LBP	10
GO:0033135	regulation of peptidyl-serine phosphorylation	33/3185	126/18888	0.00527059	0.0371332	0.027438	VEGFA/NTRK3/PTEN/SPRY2/BAG4/HGF/LIF/PDCD10/PRKAA1/PTGS2/WNT5A/CD44/EGFR/GADD45A/ATP2B4/AVP/AXIN1/DKK1/HDAC6/HRC/IFNA21/IL6/INPP5F/LATS1/NTF3/NTRK2/PDE4D/RICTOR/SH2D3A/SH2D3C/STOX1/FNIP1/PWP1	33
GO:0002763	positive regulation of myeloid leukocyte differentiation	19/3185	62/18888	0.00528147	0.0371677	0.0274635	PPP3CA/KLF10/POU4F2/TMEM64/LIF/RB1/POU4F1/PPARGC1B/NEDD9/FOS/CD101/CSF1/CTNNBIP1/DCSTAMP/EEIG1/IL17A/IL5/ROR2/TRIB1	19
GO:0035107	appendage morphogenesis	38/3185	150/18888	0.00532727	0.0373097	0.0275685	GJA1/FGF9/SMAD4/WNT5A/MBNL1/NIPBL/NOTCH1/TGFB2/FZD6/LNPK/SKI/C2CD3/COL3A1/COL6A1/DKK1/DLX5/ECE1/FBN2/FGF10/FGF4/FGF8/GDF5/HOXA11/IFT122/LRP5/RARG/RECK/RSPO2/SALL4/SHH/SOX9/TBX5/TFAP2B/TULP3/WDR19/BCL2L11/BMPR1A/VPS54	38
GO:0035108	limb morphogenesis	38/3185	150/18888	0.00532727	0.0373097	0.0275685	GJA1/FGF9/SMAD4/WNT5A/MBNL1/NIPBL/NOTCH1/TGFB2/FZD6/LNPK/SKI/C2CD3/COL3A1/COL6A1/DKK1/DLX5/ECE1/FBN2/FGF10/FGF4/FGF8/GDF5/HOXA11/IFT122/LRP5/RARG/RECK/RSPO2/SALL4/SHH/SOX9/TBX5/TFAP2B/TULP3/WDR19/BCL2L11/BMPR1A/VPS54	38
GO:0033173	calcineurin-NFAT signaling cascade	15/3185	45/18888	0.00533168	0.0373097	0.0275685	PPP3CA/GSK3B/NFAT5/PPP3CB/PTBP1/ATP2B4/C10orf71/LMCD1/PLCG2/PPP3R2/RCAN1/CAMTA1/DYRK2/PPP3R1/PRNP	15
GO:0034331	cell junction maintenance	15/3185	45/18888	0.00533168	0.0373097	0.0275685	FERMT2/ARF6/ADGRB3/BSN/CD177/CLDN1/ERC1/INAVA/KIRREL1/PLEKHA7/PLXNA4/SHANK1/WHRN/F2R/APPL1	15
GO:0046636	negative regulation of alpha-beta T cell activation	15/3185	45/18888	0.00533168	0.0373097	0.0275685	CBFB/BCL6/SOCS1/RC3H1/ANXA1/ASCL2/JAK3/LGALS9/LGALS9B/LGALS9C/SHH/ZBTB7B/ZC3H12A/RUNX3/SOCS5	15
GO:0046822	regulation of nucleocytoplasmic transport	30/3185	112/18888	0.0053659	0.0374649	0.0276831	CDH1/PIK3R1/PTPN11/EP300/FRAT2/GSK3B/MDM2/PPP1CC/PRKCD/PTGS2/WNK1/YWHAE/XPO1/SMO/CABP1/CD36/JAK2/JUP/PTPN14/RAPGEF3/SHH/SIRT7/SMAD3/TMEM53/UHMK1/ZC3H12A/DNAJC27/IER3/RAN/HSP90AA1	30
GO:1902106	negative regulation of leukocyte differentiation	30/3185	112/18888	0.0053659	0.0374649	0.0276831	CBFB/MYC/PIK3R1/CDK6/BCL6/SOCS1/RC3H1/ANXA1/ASCL2/DTX1/FGL2/HMGB3/IAPP/IL4/JAK3/LILRB4/LRRC17/MAFB/PGLYRP1/SFRP1/SHH/TLR4/TMEM178A/TRIB1/ZBTB7B/ZC3H12A/GPR137B/RUNX3/SOCS5/FBN1	30
GO:0008037	cell recognition	39/3185	155/18888	0.00543235	0.0378862	0.0279945	NRP1/CASP3/CD2AP/FOXG1/NEDD9/ROBO2/MSN/ACR/ADAM2/ADAM32/ALDOA/CCL19/CCR7/CD226/CD36/CD9/CFP/CNTNAP3/COLEC10/CRTAM/DCST2/EPHA4/FOLR2/HSPA1L/LBP/MYPN/NCAM2/OVGP1/PCSK4/PLXND1/ROBO4/SPACA3/SPPL2C/TEX101/TMPRSS12/ZPBP/ZPBP2/ARHGAP35/CDK5R1	39
GO:0003209	cardiac atrium morphogenesis	11/3185	29/18888	0.00546257	0.0379692	0.0280557	SOX4/ACVR1/WNT5A/DLL4/NOTCH1/TGFB2/SMO/BMP2/PROX1/TBX5/NSD2	11
GO:0045672	positive regulation of osteoclast differentiation	11/3185	29/18888	0.00546257	0.0379692	0.0280557	PPP3CA/KLF10/POU4F2/TMEM64/POU4F1/PPARGC1B/NEDD9/FOS/CSF1/EEIG1/IL17A	11
GO:0045954	positive regulation of natural killer cell mediated cytotoxicity	11/3185	29/18888	0.00546257	0.0379692	0.0280557	LAMP1/AP1G1/CD160/CD226/CRTAM/KLRC1/KLRC2/KLRC3/KLRC4/NECTIN2/RASGRP1	11
GO:2000106	regulation of leukocyte apoptotic process	25/3185	89/18888	0.00547005	0.0379786	0.0280627	CXCL12/MERTK/MEF2C/ADAM17/WNT5A/BCL6/IRS2/HIF1A/ADAM8/CCL19/CCR7/CD27/CXCR2/EFNA1/FOXP1/JAK3/LGALS9/RAPGEF2/SLC46A2/ST6GAL1/TSC22D3/ITPKB/BCL2L11/FNIP1/SLC7A11	25
GO:0032570	response to progesterone	14/3185	41/18888	0.0055007	0.0381063	0.0281571	TXNIP/ABHD2/IGF1R/TGFB2/UBE3A/FOS/CD38/CLDN4/GJB2/SREBF1/TLR2/TRERF1/WBP2/VPS54	14
GO:0042417	dopamine metabolic process	14/3185	41/18888	0.0055007	0.0381063	0.0281571	TGFB2/ABAT/ALDH2/ATP7A/DBH/GCH1/GPR37/HTR1A/ITGB2/NR4A2/PRKN/SLC1A1/SNCB/TACR3	14
GO:0043281	regulation of cysteine-type endopeptidase activity involved in apoptotic process	40/3185	160/18888	0.00552656	0.0382428	0.0282579	MYC/VEGFA/APAF1/ARL6IP1/XIAP/BID/DDX3X/HSPD1/PMAIP1/TNFSF10/KLF4/ARL6IP5/CD44/SOX2/AVP/CTSD/DAP/EIF2AK3/FABP1/GPER1/GSN/HIP1R/JAK2/LAPTM5/LCK/LGALS9/MAP2K5/NGFR/NLRC4/NLRP1/NLRP2/REST/SLC22A2/SMAD3/EGLN3/F2R/F3/SENP1/FNIP1/GRAMD4	40
GO:1903036	positive regulation of response to wounding	23/3185	80/18888	0.00553556	0.0382625	0.0282725	ENPP4/FERMT2/SERPINE1/IGF1R/NFE2L2/ANXA1/APOH/ATP7A/CCN4/CD36/CLDN1/CLDN4/HTN3/KANK1/OCLN/PLAT/SMOC2/THBD/VTN/F2R/F3/DDR2/XBP1	23
GO:0070306	lens fiber cell differentiation	13/3185	37/18888	0.00560005	0.0385652	0.0284961	SPRY2/SKIL/BFSP2/CDKN1C/KDM5B/PROX1/SMAD3/SPRED1/WNT7B/FRS2/FGF2/SLC7A11/ABI2	13
GO:0031069	hair follicle morphogenesis	12/3185	33/18888	0.00560006	0.0385652	0.0284961	NOTCH1/SNAI1/TGFB2/SMO/ATP7A/FGF10/FOXQ1/KRT71/NGFR/PLA2G10/SHH/SOSTDC1	12
GO:1902882	regulation of response to oxidative stress	12/3185	33/18888	0.00560006	0.0385652	0.0284961	SESN2/FUT8/NFE2L2/CD36/FBLN5/GCH1/HDAC6/PRKN/SESN3/STOX1/OXR1/SLC7A11	12
GO:0031929	TOR signaling	41/3185	165/18888	0.00561038	0.0385652	0.0284961	SESN2/TSC1/CSNK1A1/DDIT4/EP300/GSK3B/LARP1/OGT/PIM1/PRKAA1/ATM/BMT2/RRAGD/UBE3A/HIF1A/ARMH4/BMAL1/CRYBA1/DEPDC5/F10/LIN28A/LIPA/NPC1/PIK3CA/RICTOR/SESN3/TBCK/UBR2/WDR59/AKT3/F3/GPR137B/LAMTOR1/PRKACB/TMEM127/USP32/YWHAZ/YWHAG/FNIP1/NLK/RPS6	41
GO:0051147	regulation of muscle cell differentiation	41/3185	165/18888	0.00561038	0.0385652	0.0284961	EZH2/SMAD1/MEF2C/FGF9/MDM2/SMAD4/NOTCH1/SETD3/FZD7/MMP14/NLN/PTBP1/BHLHE41/BMP2/CEACAM5/CTDP1/CTH/DKK1/DLL1/DMPK/EREG/FOXO4/FOXP1/G6PD/GPER1/HEY1/KIT/LAMB1/LMOD3/MYOD1/PDCD4/PPARA/PROX1/SHH/SMYD1/ZEB1/FRS2/LAMC1/SIK1/BMPR1A/XBP1	41
GO:1904951	positive regulation of establishment of protein localization	73/3185	326/18888	0.00562246	0.0386055	0.0285259	SOX4/CDH1/PIK3R1/ACSL3/EP300/GSK3B/MDM2/MYH10/PDCD10/PRKAA1/PRKCD/PTGS2/SERP1/TMEM30A/TTN/YWHAE/ADAM9/CD2AP/PPP3CB/PRKAR1A/SAE1/SEC24A/UBE2D3/ARF6/CFTR/EGFR/IRS2/TGFB2/ACSL4/HIF1A/SMO/ABAT/ABCC8/ADAM8/ANG/ANO1/APBB1/CD33/CD38/CHRM3/CORO2B/EDEM1/FFAR1/GCK/GIP/GPER1/HSPA1L/IL1A/ITGB2/ITPR1/JAK2/JUP/LRRC8A/OSBP/PLK3/RAPGEF3/RAPGEF4/RPH3AL/SHH/SMAD3/SREBF2/TLR2/TLR4/TMEM30B/TRPM4/ZC3H12A/ORAI1/PRNP/R…	73
GO:0090132	epithelium migration	83/3185	378/18888	0.00572162	0.0389059	0.0287479	VEGFA/MEF2C/PTEN/PTPN11/ADAM17/NRP1/NUS1/PDCD10/PIK3C2A/PTGS2/SMAD4/TGFBR2/WNT5A/ADAM9/DLL4/KLF4/NOTCH1/SNAI1/ANGPT2/ARF6/IRS2/SP1/TGFB2/GADD45A/NFE2L2/RAC1/HIF1A/MYH9/ANGPT4/ANXA1/APOH/ARHGAP5/ATP2B4/CDH5/CLEC14A/EFNA1/EGR3/EPHB4/FGF10/FGF16/FGF4/FGF8/FOXP1/HDAC6/HMOX1/IL4/ITGA2/JUP/KANK1/KDR/KIT/MAP2K5/MEOX2/NOS3/NR4A1/NRP2/P2RX4/PIK3CA/PLCG2/PLPP3/PLXND1/PROX1/PTK2B/PTPRM/PXN/RGCC/RHOB/ROCK1/S…	83
GO:0001946	lymphangiogenesis	8/3185	18/18888	0.00572257	0.0389059	0.0287479	PPP3CB/ACVR2B/FOXC1/CLEC14A/PROX1/PTPN14/SOX18/VASH1	8
GO:0010042	response to manganese ion	8/3185	18/18888	0.00572257	0.0389059	0.0287479	PTGS2/ADAM9/ATP7A/EIF2AK3/HSP90B1/LRRK2/PRKN/EIF2S1	8
GO:0010421	hydrogen peroxide-mediated programmed cell death	8/3185	18/18888	0.00572257	0.0389059	0.0287479	FOXO3/HGF/PDCD10/TRAP1/PAWR/FOXP1/MAP2K4/DDR2	8
GO:0042053	regulation of dopamine metabolic process	8/3185	18/18888	0.00572257	0.0389059	0.0287479	ABAT/ALDH2/GPR37/HTR1A/ITGB2/NR4A2/PRKN/TACR3	8
GO:0042069	regulation of catecholamine metabolic process	8/3185	18/18888	0.00572257	0.0389059	0.0287479	ABAT/ALDH2/GPR37/HTR1A/ITGB2/NR4A2/PRKN/TACR3	8
GO:0043116	negative regulation of vascular permeability	8/3185	18/18888	0.00572257	0.0389059	0.0287479	VEGFA/ADM/DDAH1/FERMT2/ABCC8/PDE2A/PTPRJ/ARHGAP35	8
GO:0043117	positive regulation of vascular permeability	8/3185	18/18888	0.00572257	0.0389059	0.0287479	VEGFA/CXCR2/FGFBP3/OCLN/PDE2A/TACR2/TJP3/TRPV4	8
GO:0060576	intestinal epithelial cell development	8/3185	18/18888	0.00572257	0.0389059	0.0287479	HOXA5/PRDM1/CDKN1A/KLF5/HIF1A/IL6ST/NKX3-2/SPDEF	8
GO:0030326	embryonic limb morphogenesis	32/3185	122/18888	0.00580162	0.0393573	0.0290814	GJA1/FGF9/SMAD4/WNT5A/MBNL1/NIPBL/NOTCH1/TGFB2/FZD6/LNPK/SKI/C2CD3/DKK1/DLX5/ECE1/FBN2/FGF4/FGF8/GDF5/HOXA11/IFT122/LRP5/RARG/RECK/RSPO2/SALL4/SHH/TBX5/TULP3/WDR19/BCL2L11/BMPR1A	32
GO:0035113	embryonic appendage morphogenesis	32/3185	122/18888	0.00580162	0.0393573	0.0290814	GJA1/FGF9/SMAD4/WNT5A/MBNL1/NIPBL/NOTCH1/TGFB2/FZD6/LNPK/SKI/C2CD3/DKK1/DLX5/ECE1/FBN2/FGF4/FGF8/GDF5/HOXA11/IFT122/LRP5/RARG/RECK/RSPO2/SALL4/SHH/TBX5/TULP3/WDR19/BCL2L11/BMPR1A	32
GO:0034605	cellular response to heat	20/3185	67/18888	0.00592807	0.0401596	0.0296743	CHORDC1/EP300/GSK3B/PTGS2/YWHAE/ATM/CDKN1A/HSBP1/ANO1/HDAC6/HMOX1/HSPA1A/HSPA1B/IL1A/SCARA5/TCIM/TRPV4/EIF2S1/RBBP7/HSP90AA1	20
GO:0002366	leukocyte activation involved in immune response	68/3185	301/18888	0.00593281	0.0401596	0.0296743	IL6R/LAMP1/TSC1/FER/HSPD1/IRF4/MSH6/BCL6/JAK1/LCP1/RIF1/SOCS3/AP1G1/SWAP70/TNFSF13/RC3H1/RORA/STXBP2/ANXA1/ASCL2/ATP7A/GPR15LG/CCL19/CCR2/CD177/CD46/DLL1/DNASE1L3/DOCK11/FGL2/FOXP1/GAB2/GATA1/ICAM1/IFNA21/IL27/IL33/IL4/IL6/ITGB2/JAK3/KIT/KLRC2/KMT2A/LBP/LFNG/LGALS9/MFNG/NFKBIZ/NKG7/PGLYRP1/PLCG2/PTAFR/PTGDS/PTK2B/RASGRP1/RORC/STAT6/TLR4/UNC13D/ZBTB7B/ZC3H12A/KMT5B/NSD2/SOCS5/STAT3/PTGER4/XBP1	68
GO:0030705	cytoskeleton-dependent intracellular transport	48/3185	200/18888	0.00594717	0.0402129	0.0297137	DYNC2LI1/LAMP1/MAP1B/TERF2/BLOC1S2/DST/HNRNPU/MYO10/SSX2IP/BLOC1S6/FYCO1/NDEL1/STAU1/ACTN4/HSBP1/RAB21/HIF1A/AP3D1/ARHGAP21/BORCS5/CCDC186/CCDC38/CCDC88C/CLIP3/COPG1/DLG2/DYNC1I1/HDAC6/HOOK1/IFT122/IFT81/KIF13B/KIF17/LCA5/MAP2/NEFH/PPFIA2/RAB6A/RASGRP1/RHOT1/TANC2/TTC21A/WDR19/DYNC2I1/FNBP1L/HOOK3/PAFAH1B1/KIF5B	48
GO:0061053	somite development	24/3185	85/18888	0.00597529	0.0402977	0.0297764	EP300/SMAD4/WNT5A/ATM/FRZB/MIB1/NOTCH1/TMED2/FOXC1/SMO/CDX2/CRB2/DKK1/DLL1/LFNG/LRP6/MEOX2/RIPPLY2/SFRP1/SHH/SMAD3/WDR19/BMPR1A/RBPJ	24
GO:0021987	cerebral cortex development	33/3185	127/18888	0.00599331	0.0402977	0.0297764	TSC1/BTBD3/GSK3B/SLC38A2/YWHAE/FBXO45/FOXG1/LRP8/NDEL1/CDH2/EGFR/PALS1/TACC1/HIF1A/SMO/ARX/ATOH1/CCDC141/CDON/COL3A1/EMX2/GRIA1/LAMB1/LHX6/MCPH1/NPY/NTRK2/SRGAP2C/TACC2/ZMIZ1/CRK/PAFAH1B1/CDK5R1	33
GO:0030282	bone mineralization	33/3185	127/18888	0.00599331	0.0402977	0.0297764	GJA1/KLF10/MEF2C/ACVR1/BMP2K/PTGS2/ACVR2B/HIF1A/ANKH/ASPN/BMP2/CLEC3B/COL6A1/EIF2AK3/FBN2/FGF23/GATA1/KL/LOX/MGP/PTH/PTK2B/ROR2/RSPO2/RXRB/SMAD3/SOX9/TRPM4/WNT10B/ATP2B1/BMPR1A/TENT5A/DDR2	33
GO:0030512	negative regulation of transforming growth factor beta receptor signaling pathway	33/3185	127/18888	0.00599331	0.0402977	0.0297764	SPRY2/ADAM17/GLG1/OGT/ZNF451/PEG10/SKIL/SKI/ARID4A/ASPN/BMP2/CDH3/FBN2/HSPA1A/HSPA5/HTRA3/HTRA4/IL17RD/LDLRAD4/LEMD3/LTBP1/PPARA/SLC2A10/SPRED1/VASN/WFIKKN1/ARID4B/BAMBI/BRMS1L/RBBP7/SMAD6/ZBTB7A/FBN1	33
GO:0002429	immune response-activating cell surface receptor signaling pathway	74/3185	332/18888	0.00599722	0.0402977	0.0297764	MEF2C/PIK3R1/TNFAIP3/EP300/MFHAS1/PRKCD/WNK1/CD2AP/PAWR/ZNRF1/YES1/PELI1/RC3H1/PLEKHA1/BTN2A1/BTN3A1/BTN3A3/C5AR1/CACNB3/CCR7/CD14/CD160/CD22/CD226/CD276/CD38/CD79A/CD8A/CMTM3/COLEC10/DUSP22/FOXP1/FPR1/FYB2/IKBKB/IRAK2/KLRC1/KLRC2/KLRC3/KLRC4/LAPTM5/LBP/LCK/LILRB4/LIPA/NECTIN2/NFKBIA/NFKBIZ/NR1D1/OAS1/PAK3/PDE4D/PIK3CA/PJA2/PLCG2/PTPRJ/RBCK1/SCIMP/SLA2/SQSTM1/TESPA1/THEMIS2/TLR1/TLR2/TLR4/VTCN1/Z…	74
GO:0048146	positive regulation of fibroblast proliferation	17/3185	54/18888	0.00601159	0.0402977	0.0297764	MYC/CDC6/CDK6/ESR1/LIF/WNT5A/CDK4/CDKN1A/EGFR/EREG/FGF10/HTN3/NGFR/PML/ZMIZ1/E2F1/DDR2	17
GO:0071385	cellular response to glucocorticoid stimulus	17/3185	54/18888	0.00601159	0.0402977	0.0297764	FOXO3/DDIT4/HNRNPU/EGFR/EIF4E/IGF1R/NR3C1/ANXA1/FLT3/GJB2/JAK2/KLF9/MYOD1/REST/SERPINF1/TFAP4/BCL2L11	17
GO:1990928	response to amino acid starvation	17/3185	54/18888	0.00601159	0.0402977	0.0297764	SESN2/LARP1/SLC38A2/BECN1/BMT2/MAPK8/RRAGD/CDKN1A/ATF2/DAP/DEPDC5/EIF2AK3/MAP1LC3A/SESN3/WDR59/EIF2S1/MAPK1	17
GO:0002793	positive regulation of peptide secretion	30/3185	113/18888	0.00615232	0.0411285	0.0303902	SOX4/SERP1/PPP3CB/PRKAR1A/CFTR/EGFR/IRS2/ACSL4/RAB8B/HIF1A/ABAT/ABCC8/ANO1/CD38/CHRM3/FFAR1/GABBR1/GCK/GIP/GPER1/ILDR1/ITPR1/JAK2/LRRC8A/OSBP/RAPGEF4/RPH3AL/TRPM4/ORAI1/SELENOT	30
GO:0035249	synaptic transmission, glutamatergic	30/3185	113/18888	0.00615232	0.0411285	0.0303902	MEF2C/PTGS2/SLC38A2/TPRG1L/CDH2/EGFR/NR3C1/ABCC8/CACNG4/CACNG8/CCR2/CLCN3/DKK1/GRIA1/GRIK4/GRIN2D/GRM3/GRM5/HDAC6/LRRK2/P2RX1/PLPPR4/PRKN/PTK2B/ROR2/SLC17A7/SLC1A4/SYT1/FXR1/VPS54	30
GO:0030301	cholesterol transport	34/3185	132/18888	0.00616825	0.0411285	0.0303902	ABCA1/NUS1/LDLR/PIP4K2A/SEC24A/CFTR/ABCA12/ABCA3/ABCA5/ABCA7/ABCA8/ABCG8/APOC1/CD36/CEL/LIPA/LIPG/LRP1/LRP6/NFKBIA/NPC1/OSBP/PCSK9/PLA2G10/PLTP/PNLIP/SHH/SOAT2/SREBF2/STARD5/TTC39B/LAMTOR1/VPS4B/VPS54	34
GO:0006835	dicarboxylic acid transport	27/3185	99/18888	0.00616862	0.0411285	0.0303902	ARL6IP1/GJA1/SLC38A2/LRRC8B/LRRC8D/PER2/ARL6IP5/SLC16A1/ABAT/ABCC8/AVP/FOLR2/GABBR1/GFAP/LRRC8A/NTRK2/NTSR1/SLC17A7/SLC1A1/SLC1A4/SLC25A18/SLC26A3/SLC26A7/SLC7A13/SLC25A32/SLC7A11/VPS54	27
GO:0009798	axis specification	27/3185	99/18888	0.00616862	0.0411285	0.0303902	SMAD4/WNT5A/NOTCH1/TMED2/SMAD2/PITX2/SKI/SMO/AXIN1/C2CD3/CDX2/CDX4/CITED2/DDIT3/DLL1/FGF10/FOXA2/MDFI/NEUROG1/RIPPLY2/SFRP1/SHH/TDRD5/FRS2/SMAD6/AURKA/BMPR1A	27
GO:0030856	regulation of epithelial cell differentiation	42/3185	171/18888	0.00633369	0.0421839	0.03117	EZH2/VEGFA/HES1/SPRY2/LIF/FRZB/NOTCH1/SERPINE1/F11R/JAG1/STAT1/CCND1/FOXC1/WWTR1/SMO/ABCA12/ATOH1/BMP2/CDH5/CDKN1C/DLL1/ESRP1/EXTL3/FGF10/IKBKB/IL1A/KDF1/BLTP1/KLF7/MAFF/MYCL/NCOA3/NUMA1/RFX3/ROCK1/SOX9/SPRED1/WNT10B/ZBED2/ZEB1/FOXJ2/FGF2	42
GO:0014911	positive regulation of smooth muscle cell migration	16/3185	50/18888	0.00636754	0.0422642	0.0312294	DOCK4/LPAR1/SEMA6D/FGF9/MDM2/NRP1/PDGFRB/ATP7A/CCN4/FOXO4/ITGA2/TERT/TLR4/VTN/CRK/DDR2	16
GO:1990089	response to nerve growth factor	16/3185	50/18888	0.00636754	0.0422642	0.0312294	NTRK3/FOXO3/HES1/CSTF2/PARP1/ARF6/UBE3A/BPTF/GRIA1/KCNC1/NTF3/NTRK2/RAPGEF2/SHOC2/CRK/DYNC1LI2	16
GO:0007422	peripheral nervous system development	25/3185	90/18888	0.00638657	0.0422642	0.0312294	SLC5A3/POU4F1/ILK/DICER1/PALS1/SKI/CITED2/CLDN1/COL6A1/EGR3/ETV1/HAPLN2/ITGB4/NAB1/NAB2/NDRG1/NEFH/NTF3/NTRK2/PLXNA4/SH3TC2/MAPK1/PPP3R1/RUNX3/GSTM3	25
GO:0046849	bone remodeling	25/3185	90/18888	0.00638657	0.0422642	0.0312294	GJA1/TMEM64/TNFAIP3/CTHRC1/PPARGC1B/EGFR/ADAM8/CD38/DCSTAMP/EFNA2/GDF5/IAPP/IL6/IL7/LEPR/LRP5/PDK4/PTH/PTK2B/RAB3D/SFRP1/SPP1/TF/GPR137B/SUCO	25
GO:0048145	regulation of fibroblast proliferation	25/3185	90/18888	0.00638657	0.0422642	0.0312294	MYC/CDC6/CDK6/ESR1/LIF/TP53INP1/WNT5A/PAWR/CDK4/CDKN1A/EGFR/SKI/EREG/FGF10/HTN3/KMT2A/LZTS2/NGFR/NUPR1/PARP10/PML/SFRP1/ZMIZ1/E2F1/DDR2	25
GO:0060606	tube closure	25/3185	90/18888	0.00638657	0.0422642	0.0312294	APAF1/TSC1/ADM/WNT5A/CASP3/CTHRC1/TMED2/TGFB2/FZD6/SKI/CDK20/CITED2/FGF10/FZD1/GRHL3/IFT122/RARG/SALL4/SFRP1/ST14/TEAD2/TULP3/VANGL2/ARHGAP35/PRKACB	25
GO:0001823	mesonephros development	28/3185	104/18888	0.00648081	0.0427967	0.0316229	SMAD1/MYC/VEGFA/HES1/SMAD5/SMAD4/ILK/ROBO2/SMAD2/FOXC1/SMO/ADAMTS16/BMP2/CTNNBIP1/FGF10/FGF8/HOXA11/LAMA5/LZTS2/REN/SFRP1/SHH/SMAD3/SOX9/TACSTD2/GDF11/SMAD6/FGF2	28
GO:0019218	regulation of steroid metabolic process	28/3185	104/18888	0.00648081	0.0427967	0.0316229	ADM/PRKAA1/ERLIN1/H6PD/LDLR/SNAI1/IGF1R/NR3C1/RORA/ASAH1/BMP2/CGA/CLCN2/CYP7A1/DHH/IL1A/INSIG1/INSIG2/KIT/NR1D1/PDE8B/PROX1/REST/RORC/SREBF1/SREBF2/TTC39B/DKK3	28
GO:0050810	regulation of steroid biosynthetic process	23/3185	81/18888	0.00652294	0.0429836	0.031761	ADM/PRKAA1/ERLIN1/H6PD/SNAI1/IGF1R/NR3C1/ASAH1/BMP2/CGA/CLCN2/CYP7A1/DHH/IL1A/INSIG1/INSIG2/NR1D1/PDE8B/PROX1/REST/SREBF1/SREBF2/DKK3	23
GO:1904029	regulation of cyclin-dependent protein kinase activity	23/3185	81/18888	0.00652294	0.0429836	0.031761	PTEN/ADAM17/CCND2/CCNE1/CCNE2/CDC6/ACTB/CDKN1A/EGFR/CCND1/GADD45A/CCNA1/CCNG2/CDKN1C/CCNP/LATS1/PROX1/RGCC/SPDYA/STOX1/TFAP4/PKMYT1/CDK5R1	23
GO:1904019	epithelial cell apoptotic process	37/3185	147/18888	0.00659894	0.0432832	0.0319823	FOXO3/TNFAIP3/BID/ESR1/PRKAA1/RB1/TGFBR2/CASP3/SERPINE1/ARF6/IGF1R/NFE2L2/ATF2/ATOH1/CD160/CDH5/FGF4/GPER1/GSN/HMOX1/ICAM1/IL4/IL6/JAG2/JAK2/KDR/NFKBIZ/NPC1/NUPR1/PDCD4/PPARA/RGCC/RYR2/TERT/E2F1/EIF2S1/EXOC5	37
GO:0001759	organ induction	9/3185	22/18888	0.00660322	0.0432832	0.0319823	ROBO2/BMP2/DKK1/FGF10/FGF8/GATA5/HOXA11/FRS2/FGF2	9
GO:0032069	regulation of nuclease activity	9/3185	22/18888	0.00660322	0.0432832	0.0319823	HMGB2/TERF2/PRKCD/HSPA1A/NEIL1/OAS1/OAS2/TMBIM6/NPM1	9
GO:0036092	phosphatidylinositol-3-phosphate biosynthetic process	9/3185	22/18888	0.00660322	0.0432832	0.0319823	PIK3C2A/PIK3R4/PIKFYVE/ATM/BECN1/OCRL/FIG4/PIK3C2B/PIK3CA	9
GO:2000831	regulation of steroid hormone secretion	9/3185	22/18888	0.00660322	0.0432832	0.0319823	PTPN11/C1QTNF1/CYP19A1/GDF9/KDM5B/POMC/REN/SPP1/CRY2	9
GO:0010631	epithelial cell migration	82/3185	375/18888	0.00668668	0.0437745	0.0323454	VEGFA/MEF2C/PTEN/PTPN11/ADAM17/NRP1/NUS1/PDCD10/PIK3C2A/PTGS2/SMAD4/TGFBR2/WNT5A/ADAM9/DLL4/KLF4/NOTCH1/SNAI1/ANGPT2/ARF6/IRS2/SP1/TGFB2/GADD45A/NFE2L2/RAC1/HIF1A/MYH9/ANGPT4/ANXA1/APOH/ARHGAP5/ATP2B4/CDH5/CLEC14A/EFNA1/EGR3/EPHB4/FGF10/FGF16/FGF4/FOXP1/HDAC6/HMOX1/IL4/ITGA2/JUP/KANK1/KDR/KIT/MAP2K5/MEOX2/NOS3/NR4A1/NRP2/P2RX4/PIK3CA/PLCG2/PLPP3/PLXND1/PROX1/PTK2B/PTPRM/PXN/RGCC/RHOB/ROCK1/SASH1/…	82
GO:0050856	regulation of T cell receptor signaling pathway	15/3185	46/18888	0.00670111	0.0437745	0.0323454	PAWR/RC3H1/CCR7/CD160/CD226/DUSP22/LAPTM5/LCK/LILRB4/LIPA/NECTIN2/PTPRJ/SLA2/TESPA1/PRNP	15
GO:0010508	positive regulation of autophagy	38/3185	152/18888	0.00671341	0.0437745	0.0323454	FOXO3/GNAI3/SESN2/GSK3B/LARP1/MTDH/PIK3C2A/PRKAA1/TP53INP1/BECN1/FYCO1/PIP4K2A/TRIM23/SPTLC1/HIF1A/ATF6/DEPDC5/FOXO1/HMOX1/IL4/KDR/LRRK2/OPTN/PLEKHF1/PLK3/PRKN/ROCK1/SESN3/SQSTM1/TPCN1/TRIM22/TRIM8/ULK1/ULK2/ZC3H12A/ATG16L1/PIP4K2C/VDAC1	38
GO:0035296	regulation of tube diameter	38/3185	152/18888	0.00671341	0.0437745	0.0323454	ADD3/DOCK4/ADM/PIK3C2A/PTGS2/PER2/EGFR/FOXC1/MMP2/ACE/ADCY6/AVP/AVPR1B/CD38/CHRM3/CYSLTR1/DBH/DRD5/ECE1/GCH1/GPER1/GRIP2/HRH2/HTR1A/HTR1D/HTR7/ITGA1/NOS3/P2RX1/P2RY2/ROCK1/SLC6A4/SMTNL1/TBXAS1/TRPM4/UTS2/ATP2B1/F2R	38
GO:0097746	blood vessel diameter maintenance	38/3185	152/18888	0.00671341	0.0437745	0.0323454	ADD3/DOCK4/ADM/PIK3C2A/PTGS2/PER2/EGFR/FOXC1/MMP2/ACE/ADCY6/AVP/AVPR1B/CD38/CHRM3/CYSLTR1/DBH/DRD5/ECE1/GCH1/GPER1/GRIP2/HRH2/HTR1A/HTR1D/HTR7/ITGA1/NOS3/P2RX1/P2RY2/ROCK1/SLC6A4/SMTNL1/TBXAS1/TRPM4/UTS2/ATP2B1/F2R	38
GO:0000209	protein polyubiquitination	61/3185	267/18888	0.0068562	0.0446104	0.032963	CBFB/TNFAIP3/XIAP/BRCA1/DDX3X/KLHL42/MDM2/RNF6/UBE2A/UBE2H/FBXO45/KBTBD6/MARCHF6/MKRN3/UBE2D3/UBE3C/ZNRF1/HECTD1/PELI1/RC3H1/TRIM2/UBE3A/UBE4A/TRAF7/UBE2Q1/ANKIB1/AXIN1/HDAC6/HECTD2/MARCHF1/MARCHF8/NHLRC3/PARP10/PELI2/PRKN/RBCK1/RNF144A/RNF183/RNF186/RNF19B/RNF213/SASH1/SYVN1/TAF1/TNKS2/TRIM22/TRIM3/TRIM8/TTC3/UBE2O/UBE4B/ZNF598/KLHL20/MKRN1/RNF216/UBE2Q2/WSB1/LNPEP/CDC27/RNF4/DTL	61
GO:0045604	regulation of epidermal cell differentiation	18/3185	59/18888	0.00687031	0.0446104	0.032963	EZH2/HES1/NOTCH1/FOXC1/ABCA12/ATOH1/DLL1/ESRP1/EXTL3/KDF1/KLF7/MAFF/MYCL/NCOA3/NUMA1/ROCK1/ZBED2/FGF2	18
GO:0045620	negative regulation of lymphocyte differentiation	18/3185	59/18888	0.00687031	0.0446104	0.032963	CBFB/BCL6/SOCS1/RC3H1/ANXA1/ASCL2/DTX1/FGL2/HMGB3/JAK3/LILRB4/PGLYRP1/SFRP1/SHH/ZBTB7B/ZC3H12A/RUNX3/SOCS5	18
GO:0051480	regulation of cytosolic calcium ion concentration	18/3185	59/18888	0.00687031	0.0446104	0.032963	TMEM64/WNT5A/YWHAE/ATP2B4/CALB2/CNGB1/GPER1/GRIA1/GRM5/HCRTR1/HRC/ITPR1/P2RX1/RYR2/TMEM178A/TRPC1/TSPOAP1/ATP2B1	18
GO:0042476	odontogenesis	34/3185	133/18888	0.00697402	0.0452365	0.0334256	ADM/SERPINE1/CFTR/TGFB2/ACVR2B/FOXC1/PITX2/SMO/AMELY/ANKH/ANKRD11/AQP5/ASPN/BMP2/CSF1/DMRT3/FGF10/FGF4/FGF8/ITGB6/JAG2/LAMA5/LAMB1/MMP20/NGFR/PPARA/RSPO2/SHH/SOSTDC1/TNC/BCL2L11/BMPR1A/CNNM4/BSG	34
GO:0021983	pituitary gland development	14/3185	42/18888	0.00699407	0.0453193	0.0334868	CDH1/HES1/WNT5A/SOX2/PITX2/BMP2/FGF10/FGF8/GLI1/INHBB/TBX19/BMPR1A/FGF2/RBPJ	14
GO:0003198	epithelial to mesenchymal transition involved in endocardial cushion formation	7/3185	15/18888	0.00703218	0.045346	0.0335066	SMAD4/TGFBR2/NOTCH1/SNAI1/TGFB2/FGF8/RBPJ	7
GO:0032933	SREBP signaling pathway	7/3185	15/18888	0.00703218	0.045346	0.0335066	ERLIN1/TMED2/INSIG1/INSIG2/SREBF1/SREBF2/ZBTB7B	7
GO:0070424	regulation of nucleotide-binding domain, leucine rich repeat containing receptor signaling pathway	7/3185	15/18888	0.00703218	0.045346	0.0335066	ERBIN/TNFAIP3/XIAP/HSPA1A/HSPA1B/SLC46A2/TLR4	7
GO:1901985	positive regulation of protein acetylation	7/3185	15/18888	0.00703218	0.045346	0.0335066	SOX4/DDX3X/PRKAA1/TAOK1/BMAL1/DIP2A/PML	7
GO:0051055	negative regulation of lipid biosynthetic process	20/3185	68/18888	0.00709463	0.045346	0.0335066	BRCA1/PRKAA1/UBR4/ERLIN1/SNAI1/APOC1/BMP2/CYP7A1/DCAF5/GPER1/INSIG1/INSIG2/LPCAT1/PDE8B/PROX1/REST/SLC27A1/TRIB3/SIK1/DKK3	20
GO:0051926	negative regulation of calcium ion transport	20/3185	68/18888	0.00709463	0.045346	0.0335066	PPP3CA/HES1/PTGS2/UBR3/YWHAE/PPP3CB/SESTD1/ACE/BIN1/CD33/CLIC2/NOS3/NTSR1/PPP3R2/REM1/TRDN/PPP3R1/SLC30A1/TMBIM6/VDAC1	20
GO:0010460	positive regulation of heart rate	10/3185	26/18888	0.00710924	0.045346	0.0335066	ADM/ATP2A2/GCH1/HRC/PDE4D/RYR2/SCN3B/SLC1A1/TACR3/TRPM4	10
GO:0044346	fibroblast apoptotic process	10/3185	26/18888	0.00710924	0.045346	0.0335066	MYC/BID/CASP3/CFDP1/NUPR1/PIK3CA/PRDM11/SFRP1/STK17B/BCL2L11	10
GO:0044550	secondary metabolite biosynthetic process	10/3185	26/18888	0.00710924	0.045346	0.0335066	WNT5A/ASIP/ATP7A/CDH3/PMEL/RAPGEF2/TRPC1/ZEB2/APPL1/SLC7A11	10
GO:0051894	positive regulation of focal adhesion assembly	10/3185	26/18888	0.00710924	0.045346	0.0335066	VEGFA/TSC1/NRP1/FERMT2/RAC1/KDR/PTPRJ/ROCK1/SFRP1/SMAD3	10
GO:0062009	secondary palate development	10/3185	26/18888	0.00710924	0.045346	0.0335066	SMAD4/TGFBR2/WNT5A/SMAD2/TGFB2/FZD1/ITGB6/ITGB8/JAG2/LRRC32	10
GO:0071378	cellular response to growth hormone stimulus	10/3185	26/18888	0.00710924	0.045346	0.0335066	PIK3R1/JAK1/GDF15/JAK2/JAK3/MBD5/PXN/SHOC2/STAT6/STAT3	10
GO:1900151	regulation of nuclear-transcribed mRNA catabolic process, deadenylation-dependent decay	10/3185	26/18888	0.00710924	0.045346	0.0335066	CNOT1/CSDE1/CPEB3/HNRNPU/TNRC6B/TOB1/TENT4B/TNRC6C/RC3H1/TENT4A	10
GO:2000737	negative regulation of stem cell differentiation	10/3185	26/18888	0.00710924	0.045346	0.0335066	EZH2/HES1/GSK3B/HNRNPU/NOTCH1/JAG1/NFE2L2/ESRRB/REST/STAT3	10
GO:0044042	glucan metabolic process	22/3185	77/18888	0.00711529	0.045346	0.0335066	IRS1/GSK3B/PPP1CC/PER2/PPP1R2/IRS2/AGL/GCK/IL6ST/LEPR/NPC1/NR1D1/POMC/PPP1R1A/PPP1R3B/PPP1R3C/PPP1R3D/PTH/PYGB/PYGM/RUBCNL/DYRK2	22
GO:0007029	endoplasmic reticulum organization	27/3185	100/18888	0.00712226	0.045346	0.0335066	ARL6IP1/MMGT1/TMEM170A/RAB18/REEP4/RETREG2/TMCC1/WNK1/RAB10/TMED2/EMC7/LNPK/ATL1/CASQ1/DOP1B/EIF2AK3/LRRK2/REEP3/SEC61A1/TOR1AIP2/TRDN/ATL3/GAK/REEP5/MIA3/TMEM33/TRAM2	27
GO:0072080	nephron tubule development	27/3185	100/18888	0.00712226	0.045346	0.0335066	MYC/VEGFA/HES1/MEF2C/LIF/SMAD4/NOTCH1/ILK/JAG1/STAT1/WWTR1/SMO/ADAMTS16/BMP2/CTNNBIP1/DLL1/FGF8/HOXA11/IRX2/LAMA5/LZTS2/SHH/SOX9/TACSTD2/TFAP2B/WNT7B/FGF2	27
GO:0046777	protein autophosphorylation	46/3185	192/18888	0.00720438	0.0458219	0.0338582	VEGFA/NEK6/DDX3X/DYRK1A/FER/GSK3B/PIKFYVE/PIM1/ATM/PDGFRB/TAOK1/EGFR/ERBB4/IGF1R/AATK/DAPK2/DDR1/EIF2AK3/EPHA1/EPHA4/EPHB4/FLT3/JAK2/KDR/KIT/LCK/LMTK2/LRRK2/LTK/MKNK2/NTRK2/PTK2B/SMG1/TAF1/TNIK/UHMK1/ULK1/ULK2/ACVR1B/MINK1/SIK1/SLK/STK17B/WNK3/AURKA/DDR2	46
GO:0048846	axon extension involved in axon guidance	13/3185	38/18888	0.00722148	0.0458369	0.0338693	CXCL12/VEGFA/SEMA6D/NRP1/WNT5A/HDAC6/NRP2/PLXNA3/PLXNA4/SEMA3B/SEMA4B/SEMA4D/SEMA7A	13
GO:1902284	neuron projection extension involved in neuron projection guidance	13/3185	38/18888	0.00722148	0.0458369	0.0338693	CXCL12/VEGFA/SEMA6D/NRP1/WNT5A/HDAC6/NRP2/PLXNA3/PLXNA4/SEMA3B/SEMA4B/SEMA4D/SEMA7A	13
GO:0007281	germ cell development	81/3185	371/18888	0.00727959	0.0461585	0.0341069	CELF1/FOXO3/HMGB2/SMAD5/ABHD2/ACVR1/FER/MFSD14A/AFF4/ATM/KDM3A/PRDM1/STAU1/TBPL1/ANGPT2/CFTR/ACTL7A/ADGB/ANG/ARID4A/ARMC12/ARMC2/BNC1/CCDC38/CCDC42/CDKN1C/CELF4/CFAP58/CFAP65/DAZL/DHH/DNALI1/DPY19L2/EREG/ETV5/GARIN1A/FMN2/GALNTL5/GDF9/GLI1/HOOK1/IFT81/INHBB/KIT/LIN28A/MARF1/MOV10L1/NECTIN2/NOBOX/OOSP2/PAQR8/PCSK4/PDE5A/PIK3CA/PTK2B/RBM46/RFX2/RPS6KA2/SLC26A3/SPDYA/SPO11/SPPL2C/TDRD5/TMPRSS12/TTC2…	81
GO:0002758	innate immune response-activating signaling pathway	63/3185	278/18888	0.00731576	0.0461772	0.0341207	ATAT1/ERBIN/PIK3R1/TNFAIP3/XIAP/CSNK1A1/DDX3X/EP300/EPG5/ESR1/HSPA8/HSPD1/IRF4/MFHAS1/OTUD4/YWHAE/ZDHHC18/BECN1/MAPK8/PARP1/ZNRF1/MAP2K6/TSPAN6/PELI1/ZDHHC5/CD14/CD36/COLEC10/GBP2/GPR108/HSPA1A/HSPA1B/IKBKB/INAVA/IRAK2/KLRC1/KLRC2/KLRC3/KLRC4/LBP/LRRC19/MARK4/NFKBIA/NFKBIZ/NLRC4/NLRP1/NR1D1/OAS1/PAK3/PJA2/PLCG2/SCIMP/SLC46A2/SQSTM1/TLR1/TLR2/TLR4/TRIM3/UNC93B1/PPP6C/TAX1BP1/APPL1/GRAMD4	63
GO:0031571	mitotic G1 DNA damage checkpoint signaling	11/3185	30/18888	0.00733215	0.0461772	0.0341207	MUC1/E2F7/MDM2/SDE2/ATM/RPA2/CDKN1A/CCND1/PLK3/PML/FBXO31	11
GO:0044819	mitotic G1/S transition checkpoint signaling	11/3185	30/18888	0.00733215	0.0461772	0.0341207	MUC1/E2F7/MDM2/SDE2/ATM/RPA2/CDKN1A/CCND1/PLK3/PML/FBXO31	11
GO:0060603	mammary gland duct morphogenesis	11/3185	30/18888	0.00733215	0.0461772	0.0341207	ESR1/WNT5A/NR3C1/AREG/CSF1/DDR1/FGF10/KDM5B/LRP5/PML/SOSTDC1	11
GO:1900101	regulation of endoplasmic reticulum unfolded protein response	11/3185	30/18888	0.00733215	0.0461772	0.0341207	PIK3R1/PPP1R15B/ABCA7/AGR2/ATF6/DNAJB9/FICD/HSPA5/BCL2L11/TMEM33/XBP1	11
GO:1901679	nucleotide transmembrane transport	11/3185	30/18888	0.00733215	0.0461772	0.0341207	SLC25A36/LRRC8B/SLC25A24/LRRC8A/SHOC2/SLC25A23/SLC25A31/SLC25A41/SLC33A1/SLC46A2/SLC25A32	11
GO:0043276	anoikis	12/3185	34/18888	0.00734941	0.0461772	0.0341207	MCL1/NOTCH1/TFDP1/CEACAM5/CRYBA1/DAPK2/NTRK2/PDK4/PIK3CA/ANKRD13C/E2F1/SIK1	12
GO:0048841	regulation of axon extension involved in axon guidance	12/3185	34/18888	0.00734941	0.0461772	0.0341207	CXCL12/VEGFA/SEMA6D/NRP1/WNT5A/HDAC6/PLXNA3/PLXNA4/SEMA3B/SEMA4B/SEMA4D/SEMA7A	12
GO:0060914	heart formation	12/3185	34/18888	0.00734941	0.0461772	0.0341207	HES1/MEF2C/PIM1/WNT5A/NOTCH1/ROBO2/BMP2/DKK1/GATA5/TBX5/BMPR1A/RBPJ	12
GO:0060021	roof of mouth development	25/3185	91/18888	0.00742627	0.046613	0.0344428	SMAD4/TGFBR2/WNT5A/SNAI1/SMAD2/TGFB2/ACVR2B/SKI/PLEKHA1/CDK20/DHRS3/DLX5/FZD1/INSIG1/INSIG2/IRF6/ITGB6/ITGB8/JAG2/LRRC32/MEOX2/SHH/WFIKKN1/GDF11/BMPR1A	25
GO:0110020	regulation of actomyosin structure organization	28/3185	105/18888	0.00744713	0.0466968	0.0345046	LPAR1/PIK3R1/TSC1/BAG4/NRP1/SMAD4/FERMT2/CCN2/F11R/RAC1/AKAP13/ASAP3/CGNL1/CORO2B/EPHA1/PPM1E/PROX1/PXN/RAPGEF3/RGCC/ROCK1/SFRP1/SMAD3/TACSTD2/TMEFF2/LIMK1/RHOC/PTGER4	28
GO:0035150	regulation of tube size	38/3185	153/18888	0.00751262	0.0470599	0.034773	ADD3/DOCK4/ADM/PIK3C2A/PTGS2/PER2/EGFR/FOXC1/MMP2/ACE/ADCY6/AVP/AVPR1B/CD38/CHRM3/CYSLTR1/DBH/DRD5/ECE1/GCH1/GPER1/GRIP2/HRH2/HTR1A/HTR1D/HTR7/ITGA1/NOS3/P2RX1/P2RY2/ROCK1/SLC6A4/SMTNL1/TBXAS1/TRPM4/UTS2/ATP2B1/F2R	38
GO:0030902	hindbrain development	39/3185	158/18888	0.00760925	0.0475693	0.0351494	EZH2/SMAD1/HES1/LPAR1/PTPN11/ARCN1/COX1/POU4F1/IGF1R/FOXC1/RORA/SMO/ABAT/ATF2/ATP1B2/ATP7A/CEND1/DLL1/GBX2/GLI1/GPR37L1/HOXA2/HOXB1/HSPA5/KCNC1/KLHL1/MAFB/NEUROD2/OGDH/PROX1/SHH/SLC6A4/SPTBN2/TTLL1/WHRN/CRK/NFIB/CDK5R1/FGF2	39
GO:0072006	nephron development	39/3185	158/18888	0.00760925	0.0475693	0.0351494	MYC/PPP3CA/VEGFA/HES1/IL6R/MEF2C/LIF/SMAD4/NOTCH1/PDGFRB/ANGPT2/ERBB4/ILK/JAG1/PODXL/STAT1/FOXC1/WWTR1/SMO/ADAMTS16/BMP2/CTNNBIP1/DCHS2/DLL1/FGF8/HOXA11/IRX2/LAMA5/LZTS2/NOTCH3/NPHS2/PLCE1/SEC61A1/SHH/SOX9/TACSTD2/TFAP2B/WNT7B/FGF2	39
GO:0003407	neural retina development	23/3185	82/18888	0.0076506	0.0477797	0.0353048	HES1/POU4F2/DLL4/NOTCH1/PRDM1/TGFB2/ATP2B4/CRB2/MEGF11/NDP/NEUROD4/NTRK2/PTPRM/RORB/RPE65/SLC17A7/SLC1A1/SOX9/TFAP2B/USH1C/FJX1/GDF11/STAT3	23
GO:2001244	positive regulation of intrinsic apoptotic signaling pathway	19/3185	64/18888	0.00768211	0.0479223	0.0354102	MYC/SERINC3/BID/MCL1/PMAIP1/SFPQ/BECN1/NACC2/PLAGL2/SKIL/MMP2/DDIT3/LCK/NUPR1/PLEKHF1/RNF183/SEPTIN4/NHERF1/BCL2L11	19
GO:1990266	neutrophil migration	33/3185	129/18888	0.00768885	0.0479223	0.0354102	CXCL8/FUT4/PIKFYVE/CAMK1D/TGFB2/RAC1/RIPOR2/ADAM8/C5AR1/CCL19/CCL20/CCL24/CCL25/CCL26/CCR7/CD177/CD99L2/CXCL2/CXCL3/CXCL9/CXCR1/CXCR2/DAPK2/IL1A/ITGA1/ITGB2/LBP/PPBP/GBF1/WDR1/MCOLN2/PIP5K1C/BSG	33
GO:0009988	cell-cell recognition	21/3185	73/18888	0.00775427	0.0481369	0.0355688	CD2AP/NEDD9/MSN/ACR/ADAM2/ADAM32/ALDOA/CCL19/CCR7/CD9/DCST2/FOLR2/HSPA1L/OVGP1/PCSK4/SPACA3/SPPL2C/TEX101/TMPRSS12/ZPBP/ZPBP2	21
GO:0033143	regulation of intracellular steroid hormone receptor signaling pathway	21/3185	73/18888	0.00775427	0.0481369	0.0355688	CNOT1/BRCA1/EP300/RNF6/FOXA1/PARP1/BMAL1/CYP7B1/FOXP1/HDAC6/KDM4C/KDM5D/LATS1/LMO3/PER1/SFRP1/WBP2/CRY2/DDX5/ZBTB7A/CLOCK	21
GO:0051865	protein autoubiquitination	21/3185	73/18888	0.00775427	0.0481369	0.0355688	BRCA1/MDM2/RNF11/RNF122/RNF220/UBE2D3/UBE3A/ASB4/KLHL24/LRRK2/LTN1/PRKN/RNF183/RNF186/RNF19B/RNF213/SASH1/TAF1/UHRF2/CNOT4/RNF4	21
GO:0071260	cellular response to mechanical stimulus	21/3185	73/18888	0.00775427	0.0481369	0.0355688	CNN2/CHEK1/MAP3K2/PTGS2/SLC38A2/HABP4/MAPK8/TNFRSF10B/EGFR/F11R/IGF1R/GADD45A/IL33/ITGA2/KCNK4/PDE2A/SOX9/TLR4/FGF2/MAP2K4/PTGER4	21
GO:0007599	hemostasis	54/3185	233/18888	0.00782223	0.0484914	0.0358307	MERTK/JMJD1C/PRKCD/BLOC1S6/ENPP4/GNA13/SERPINE1/SH2B3/ACTB/F11R/FLI1/ILK/CYP4F11/FZD6/LNPK/NFE2L2/MYH9/APOH/C1QTNF1/CD36/CD9/COL3A1/F10/F13B/FOXA2/GATA1/GP9/HGFAC/IL6/IL6ST/ITGA2/JAK2/LCK/MMRN1/MPIG6B/NOS3/P2RX1/PIK3CA/PLAT/PLCG2/PROS1/SERPINA1/SERPIND1/SERPING1/SHH/SLC6A4/TFPI/THBD/TLR4/VTN/F2R/F3/ZNF385A/SLC7A11	54
GO:0018107	peptidyl-threonine phosphorylation	26/3185	96/18888	0.00782698	0.0484914	0.0358307	SPRY2/CHEK1/DYRK1A/GSK3B/PRKCD/WNK1/WNT5A/MAPK8/ATF2/AXIN1/CDC42BPA/DYRK1B/HIPK3/LMTK2/LRRK2/ROCK1/SPRED1/STOX1/TAF1/ULK1/ACVR1B/DYRK2/MAPK1/WNK3/CDK5R1/NLK	26
GO:0034198	cellular response to amino acid starvation	16/3185	51/18888	0.00785514	0.048569	0.0358881	SESN2/SLC38A2/BECN1/BMT2/MAPK8/RRAGD/CDKN1A/ATF2/DAP/DEPDC5/EIF2AK3/MAP1LC3A/SESN3/WDR59/EIF2S1/MAPK1	16
GO:0035036	sperm-egg recognition	16/3185	51/18888	0.00785514	0.048569	0.0358881	ACR/ADAM2/ADAM32/ALDOA/CD9/DCST2/FOLR2/HSPA1L/OVGP1/PCSK4/SPACA3/SPPL2C/TEX101/TMPRSS12/ZPBP/ZPBP2	16
GO:0090130	tissue migration	83/3185	383/18888	0.00809363	0.0499938	0.0369409	VEGFA/MEF2C/PTEN/PTPN11/ADAM17/NRP1/NUS1/PDCD10/PIK3C2A/PTGS2/SMAD4/TGFBR2/WNT5A/ADAM9/DLL4/KLF4/NOTCH1/SNAI1/ANGPT2/ARF6/IRS2/SP1/TGFB2/GADD45A/NFE2L2/RAC1/HIF1A/MYH9/ANGPT4/ANXA1/APOH/ARHGAP5/ATP2B4/CDH5/CLEC14A/EFNA1/EGR3/EPHB4/FGF10/FGF16/FGF4/FGF8/FOXP1/HDAC6/HMOX1/IL4/ITGA2/JUP/KANK1/KDR/KIT/MAP2K5/MEOX2/NOS3/NR4A1/NRP2/P2RX4/PIK3CA/PLCG2/PLPP3/PLXND1/PROX1/PTK2B/PTPRM/PXN/RGCC/RHOB/ROCK1/S…	83
