# Supplementary material for: Circulating Serum Micro-RNA as Non-Invasive Diagnostic Biomarkers of Endometriosis
Source: Biomedicines. 2024 Oct 19;12(10):2393. doi: 10.3390/biomedicines12102393 (PMC11505445; doi:10.3390/biomedicines12102393)
Supplement: Supplementary file 1 [file biomedicines-12-02393-s001.zip › Table_S2.xlsx]

## Sheet: GO-MF
Table S2: Target genes of differentially expressed miRNAs between END and controls, and their associated pathways identified through Gene Ontology Molecular Function (GO-MF) annotation enrichment analysis
ID	Description	GeneRatio	BgRatio	p-value	p-adjust	q-value	geneID	Count
GO:0001217	DNA-binding transcription repressor activity	86/3253	271/18522	8.14867e-09	9.80665e-06	8.40582e-06	MYC/FOXO3/HES1/NACC1/POU4F2/SMAD5/ZNF281/E2F7/ZBTB18/ZBTB45/BCL6/HIC2/JDP2/NACC2/POU4F1/PRDM1/SKIL/SNAI1/ZBTB39/NANOG/NR1D2/POU5F1/BHLHE40/NR3C1/SKI/TRPS1/ZNF217/HIF1A/ARX/ASCL2/BACH2/BHLHE41/CDX2/DMBX1/ESX1/FOXD3/FOXO1/FOXP1/FOXQ1/HES2/HEY1/HIC1/HOXA2/INSM2/IRX2/KLF8/MXD1/MXI1/MYT1L/NFIL3/NKX3-2/NR1D1/NR2F6/POU6F1/PPARA/PROX1/REST/RORC/SATB1/SMAD3/SOX13/SREBF2/TBX15/TGIF2LX/TGIF2LY/ZBED2/ZBTB1/Z…	86
GO:0001227	DNA-binding transcription repressor activity, RNA polymerase II-specific	83/3253	262/18522	1.61161e-08	9.80665e-06	8.40582e-06	MYC/FOXO3/HES1/NACC1/POU4F2/SMAD5/ZNF281/E2F7/ZBTB18/ZBTB45/BCL6/HIC2/JDP2/NACC2/POU4F1/PRDM1/SKIL/SNAI1/ZBTB39/NANOG/NR1D2/POU5F1/BHLHE40/NR3C1/SKI/TRPS1/ZNF217/ARX/ASCL2/BACH2/BHLHE41/CDX2/DMBX1/ESX1/FOXD3/FOXO1/FOXP1/FOXQ1/HES2/HEY1/HIC1/HOXA2/INSM2/IRX2/KLF8/MXD1/MXI1/MYT1L/NFIL3/NKX3-2/NR1D1/NR2F6/POU6F1/PPARA/PROX1/REST/RORC/SATB1/SOX13/SREBF2/TBX15/TGIF2LX/TGIF2LY/ZBED2/ZBTB1/ZBTB10/ZBTB20…	83
GO:0008013	beta-catenin binding	35/3253	86/18522	3.83316e-07	0.000155498	0.000133286	CDH1/FOXO3/GJA1/EP300/ESR1/GSK3B/BCL9/KLF4/RNF220/CDH2/CTNND1/RORA/AXIN1/CDH5/CDHR5/CTNNBIP1/DACT1/FOXO1/FOXO4/HDAC6/KANK1/KDM6B/NR4A2/NUMB/PRKN/PTPRJ/PTPRT/PTPRU/PXN/NHERF1/SMAD3/SOX9/LZIC/TBL1XR1/TCF4	35
GO:0019902	phosphatase binding	60/3253	189/18522	1.38301e-06	0.000420782	0.000360676	PIK3R1/ARPP19/FER/MFHAS1/PPP1CC/WNK1/YWHAE/JAK1/MAPK8/PPP3CB/RPA2/STAU1/CDH2/EGFR/IRS2/SMAD2/STAT1/ATP2B4/CCDC191/CD22/CD33/CDH5/DLG3/EIF2AK3/FOXO1/HSP90B1/ITGA1/JAK3/JUP/LCK/LILRB4/PDLIM4/PPARA/PPP1R10/PPP1R36/PPP1R3B/PPP1R3C/PPP1R3D/PPP3R2/PTPRT/PXN/SBF2/SHOC2/NHERF1/SMAD3/SMG7/SMTNL1/SPRED1/STAT6/AKAP11/CRY2/MAPK1/MASTL/MTMR3/MTMR9/PPP3R1/PPP6R3/STAT3/CDC27/HSP90AA1	60
GO:0001221	transcription coregulator binding	41/3253	114/18522	1.97933e-06	0.000481769	0.000412951	EZH2/MYC/FOXO3/HES1/NEK6/CTBP1/EP300/ESR1/HMGA1/SMAD4/TFAM/BCL6/CBX3/EED/KLF4/LCOR/PER2/SP1/STAT1/VGLL4/MTF2/NFE2L2/RORA/FOS/HIF1A/CHD6/FLYWCH1/GATA1/HDAC6/JUND/NR1D1/PER1/PPARA/SMAD3/SREBF1/STAT6/TEAD2/TERT/TRERF1/RUNX3/ZBTB7A	41
GO:0031625	ubiquitin protein ligase binding	85/3253	305/18522	4.71015e-06	0.000914452	0.000783827	SMAD1/NEK6/SMAD5/TXNIP/BAG4/BID/BRCA1/GSK3B/HSPA8/HSPD1/MDM2/MFHAS1/RB1/UBE2A/YWHAE/ANKRA2/BECN1/ERLIN1/JAK1/PARP1/PRKAR1A/RPA2/TANK/UBE2D3/YOD1/CDKN1A/EGFR/HLTF/MAP1LC3B/POU5F1/SMAD2/FZD6/GABARAPL2/NFE2L2/SKI/HIF1A/APBB1/ARRB1/ASB4/AXIN1/CUL7/CUL9/DLG3/DTX1/FOXO1/FZD8/GABARAPL1/GPR37/HDAC6/HSPA1A/HSPA1B/HSPA1L/HSPA5/KCNH2/LAPTM5/MAP1LC3A/MYOD1/NFKBIA/NGFR/PER1/PML/PPARGC1A/PRKN/PTK2B/RNF186/SLC2…	85
GO:0140311	protein sequestering activity	16/3253	29/18522	5.25979e-06	0.000914452	0.000783827	SESN2/SDCBP/YWHAE/CDKN1A/CTNND1/SMO/INSIG1/INSIG2/LAPTM5/NFKBIA/SQSTM1/TMC8/PRNP/SMAD6/YWHAZ/YWHAG	16
GO:0019903	protein phosphatase binding	46/3253	142/18522	1.25246e-05	0.001781	0.0015266	PIK3R1/ARPP19/FER/MFHAS1/PPP1CC/YWHAE/JAK1/MAPK8/PPP3CB/RPA2/STAU1/CDH2/EGFR/IRS2/STAT1/ATP2B4/CD22/CD33/CDH5/EIF2AK3/FOXO1/HSP90B1/ITGA1/JAK3/JUP/LCK/LILRB4/PDLIM4/PPP1R10/PPP1R3B/PPP1R3C/PPP1R3D/PTPRT/PXN/SHOC2/SMG7/SMTNL1/STAT6/AKAP11/MASTL/MTMR3/MTMR9/PPP6R3/STAT3/CDC27/HSP90AA1	46
GO:0019199	transmembrane receptor protein kinase activity	30/3253	79/18522	1.33122e-05	0.001781	0.0015266	MERTK/NTRK3/ACVR1/NRP1/TGFBR2/PDGFRB/EGFR/ERBB4/IGF1R/ACVR2B/AMHR2/DDR1/EPHA1/EPHA4/EPHB4/FGFRL1/FLT3/KDR/KIT/LTBP1/LTBP4/LTK/NRP2/NTRK2/ROR2/SOSTDC1/ACVR1B/CRIM1/BMPR1A/DDR2	30
GO:0019838	growth factor binding	44/3253	135/18522	1.61357e-05	0.001781	0.0015266	NTRK3/IL6R/ACVR1/GLG1/NRP1/SDCBP/TGFBR2/LIFR/PDGFRB/CCN2/COL5A1/EGFR/IGF1R/ACVR2B/CD36/COL3A1/COL6A1/FGFBP3/FGFRL1/FLT3/IGFBP2/IGFBP4/IL36RN/IL6ST/ITGB4/KDR/KIT/KL/LRRC32/LTBP1/LTBP2/LTBP4/NGFR/NLRP7/NRP2/NTRK2/OSMR/RHBDF2/VASN/WFIKKN1/ACVR1B/CEP57/ITGA6/RPS19	44
GO:0140297	DNA-binding transcription factor binding	120/3253	478/18522	1.70399e-05	0.001781	0.0015266	MYC/BAZ2A/CNOT1/HES1/HMGB2/JMJD1C/MEF2C/NEK6/CTBP1/EP300/ESR1/GSK3B/GTF2A1/HMGA1/HMGA2/MTDH/NUCKS1/RB1/RNF6/SMAD4/ZNF703/BCL6/KDM3A/KLF4/LCOR/NCOA6/PARP1/POU4F1/PPARGC1B/RAD23B/SETD3/ACTB/EIF4E/KLF5/MIXL1/SMAD2/SP1/STAT1/ACTN4/BHLHE40/FOXC1/NFE2L2/PITX2/SKI/TACC1/TFDP1/FOS/HIF1A/BMAL1/ASCL2/ATF2/BHLHE41/CIITA/CITED2/CTDP1/DACT1/DDIT3/DLL1/ESRRB/FIZ1/FLT3/FOXO4/FOXP1/GABARAPL1/GATA1/GBX2/HEY1/ID4/…	120
GO:0044389	ubiquitin-like protein ligase binding	87/3253	324/18522	1.76383e-05	0.001781	0.0015266	SMAD1/NEK6/SMAD5/TXNIP/BAG4/BID/BRCA1/GSK3B/HSPA8/HSPD1/MDM2/MFHAS1/RB1/UBE2A/YWHAE/ANKRA2/BECN1/ERLIN1/JAK1/PARP1/PRKAR1A/RPA2/TANK/UBE2D3/YOD1/CDKN1A/EGFR/HLTF/MAP1LC3B/POU5F1/SMAD2/STAT1/FZD6/GABARAPL2/NFE2L2/SKI/HIF1A/APBB1/ARRB1/ASB4/AXIN1/CUL7/CUL9/DLG3/DTX1/FOXO1/FZD8/GABARAPL1/GPR37/HDAC6/HSPA1A/HSPA1B/HSPA1L/HSPA5/KCNH2/LAPTM5/MAP1LC3A/MYOD1/NFKBIA/NGFR/PER1/PML/PPARGC1A/PRKN/PTK2B/RNF18…	87
GO:0061629	RNA polymerase II-specific DNA-binding transcription factor binding	91/3253	343/18522	1.90247e-05	0.001781	0.0015266	BAZ2A/CNOT1/HES1/JMJD1C/MEF2C/CTBP1/EP300/ESR1/GSK3B/GTF2A1/HMGA1/HMGA2/MTDH/RB1/RNF6/SMAD4/KDM3A/KLF4/LCOR/NCOA6/PARP1/POU4F1/PPARGC1B/RAD23B/SETD3/ACTB/MIXL1/SMAD2/SP1/STAT1/ACTN4/BHLHE40/FOXC1/NFE2L2/PITX2/TACC1/FOS/HIF1A/BMAL1/ATF2/BHLHE41/CITED2/CTDP1/DACT1/DDIT3/DLL1/ESRRB/FIZ1/FLT3/FOXP1/GABARAPL1/GATA1/GBX2/HEY1/ID4/KDM4C/KDM5D/LATS1/MED24/MEF2A/MTA2/MYOD1/NCOA3/NFKBIA/NR4A1/NR4A2/PPARA/P…	91
GO:0097493	structural molecule activity conferring elasticity	9/3253	12/18522	2.07333e-05	0.00180231	0.00154486	TTN/AHNAK/EMILIN3/FBLN2/FBLN5/FBN2/MMRN1/LAMC1/FBN1	9
GO:0004713	protein tyrosine kinase activity	44/3253	138/18522	2.97019e-05	0.00240981	0.00206558	MERTK/NTRK3/WEE1/DYRK1A/FER/NRP1/PRKCD/TTK/TTN/BAZ1B/JAK1/PDGFRB/EGFR/ERBB4/IGF1R/MAP2K6/YES1/AATK/DDR1/DYRK1B/EPHA1/EPHA4/EPHB4/FGFRL1/FLT3/FRK/HIPK3/JAK2/JAK3/KDR/KIT/LCK/LTK/MAP2K5/MATK/NRP2/NTRK2/PTK2B/ROR2/CRIM1/DYRK2/RPS6KA5/MAP2K4/DDR2	44
GO:0003779	actin binding	109/3253	434/18522	3.99273e-05	0.00303697	0.00260315	FSCN1/ADD3/CNN2/MAP1B/BCL7B/CAPZA1/DST/HNRNPU/MYH10/MYO10/SPTBN1/SSH2/TTN/BLOC1S6/CD2AP/FERMT2/LCP1/PAWR/SETD3/SHROOM3/SNTB2/TWF1/EGFR/GMFB/MYO6/TPM3/ACTN4/ADD2/PHACTR2/MSN/MYH9/ABLIM1/ADSS1/AFDN/ALDOA/ANG/ARPC5L/BIN1/CLMN/CORO2B/CORO7/DAAM1/FMN2/FMNL3/FSCN2/GC/GJB6/GSN/HDAC6/HIP1R/HOOK1/INPPL1/JMY/KLHL1/KLHL17/KLHL4/KLHL5/LMOD1/LMOD3/LRRK2/LSP1/MARCKSL1/MIB2/MISP/MYO3B/MYO7A/MYO9B/MYOT/MYPN/NOS3…	109
GO:0001216	DNA-binding transcription activator activity	118/3253	482/18522	6.46831e-05	0.00463055	0.0039691	PLAG1/SMAD1/MYC/SOX4/FOXO3/KLF10/MEF2C/POU4F2/ZNF208/ZNF267/BRCA1/CREBRF/ESR1/HOXA5/IRF4/RLF/SMAD4/ZNF814/FOXA1/HOXA1/KLF4/MLXIP/MYBL2/NFAT5/NOTCH1/PLAGL2/POU4F1/ZNF770/FLI1/KLF5/MIXL1/SMAD2/SOX2/SP1/CREB3L2/FOXC1/NFE2L2/NR3C1/TFDP1/FOS/HIF1A/ARX/ASCL2/ATF2/ATF6/ATOH1/BARX2/BNC1/CDX4/DDIT3/DLX5/E2F5/EGR3/EHF/ESRRB/ETV1/ETV5/FOXD2/FOXI1/FOXO1/FOXO4/GATA1/GBX2/GLI1/GRHL3/HOXB1/IRF2/IRF6/JUND/KLF13/…	118
GO:0070888	E-box binding	23/3253	59/18522	8.20529e-05	0.00529509	0.00453871	MYC/HES1/SNAI1/BHLHE40/HIF1A/BMAL1/ASCL2/ATOH1/BHLHE22/BHLHE41/MYOD1/NEUROD2/NEUROD4/NEUROG1/NR1D1/OLIG3/PER1/SREBF2/TFAP4/ZEB1/TCF4/BMAL2/CLOCK	23
GO:0046332	SMAD binding	28/3253	78/18522	8.26678e-05	0.00529509	0.00453871	SMAD1/SMAD5/ACVR1/HMGA2/SMAD4/TGFBR2/TOB1/FERMT2/PARP1/SKIL/SMAD2/SKI/FOS/AXIN1/CITED2/COL3A1/LDLRAD4/MEF2A/PML/RGCC/SMAD3/ZMIZ1/ACVR1B/DDX5/PURB/SMAD6/ZBTB7A/BMPR1A	28
GO:0001664	G protein-coupled receptor binding	77/3253	291/18522	8.81068e-05	0.0053613	0.00459546	CXCL12/CXCL8/GNAI3/GRK2/TSNAX/ADM/HSPA8/SDCBP/WNT5A/CTHRC1/GNA13/GNAI2/JAK1/TMED2/FZD7/STAT1/ACE/AGRP/APLP1/ARHGEF1/ARRB1/ARRDC3/ASIP/AVP/GPR15LG/CCDC88C/CCL19/CCL20/CCL24/CCL25/CCL26/CCR2/CXCL16/CXCL2/CXCL3/CXCL9/DEFB106A/DEFB106B/FPR1/FZD1/GIP/GNA14/GRIA1/GRM5/HSPA1A/HSPA1B/INSL5/ITGB4/JAK2/LRP6/MLN/NDP/NPY/P2RY2/PDE4D/POMC/PPBP/PRKN/PTH/RAPGEF2/RNF43/RSPO1/RSPO3/RTP1/SAG/SFRP1/SHANK1/NHERF1/TA…	77
GO:0001046	core promoter sequence-specific DNA binding	18/3253	42/18522	0.000115084	0.00666937	0.00571669	EZH2/MYC/BAZ2A/KLF10/GTF2A1/RFX7/TBPL1/STAT1/NR3C1/FOS/FOXP1/GBX2/REST/TAF1/H3-3B/NPM1/RRN3/AGO1	18
GO:0051015	actin filament binding	58/3253	208/18522	0.000140471	0.00777061	0.00666062	FSCN1/ADD3/CNN2/CAPZA1/MYH10/MYO10/SPTBN1/TTN/BLOC1S6/CD2AP/FERMT2/LCP1/SHROOM3/TWF1/EGFR/MYO6/TPM3/ACTN4/ADD2/MYH9/ABLIM1/ADSS1/AFDN/ARPC5L/BIN1/CLMN/CORO2B/FMNL3/FSCN2/GJB6/GSN/HIP1R/KLHL17/MARCKSL1/MISP/MYO7A/MYO9B/PPP1R9A/RCSD1/SCIN/SHROOM4/SLC6A4/SPTB/SPTBN2/SPTBN5/SVIL/SYNE3/TNNC1/TRPV4/VILL/XIRP1/XIRP2/CFL2/LASP1/WDR1/CDK5R1/ITPRID2/CAPZB	58
GO:0001222	transcription corepressor binding	19/3253	47/18522	0.000191151	0.0101144	0.0086696	EZH2/HES1/NEK6/CTBP1/ESR1/SMAD4/BCL6/EED/LCOR/PER2/STAT1/MTF2/RORA/HDAC6/NR1D1/PER1/SMAD3/RUNX3/ZBTB7A	19
GO:0004674	protein serine/threonine kinase activity	104/3253	427/18522	0.000209486	0.0106227	0.00910527	GRK2/NEK6/ACVR1/BMP2K/CAMKV/CDK6/CDK8/CHEK1/CSNK1A1/DYRK1A/GSK3B/MAP3K2/MAPK6/PIK3R4/PIKFYVE/PIM1/PRKAA1/PRKCD/TGFBR2/TTK/TTN/WNK1/ATM/CSNK1G1/MAPK8/NRBP1/TAOK1/CAMK1D/CDK4/EGFR/ILK/MAP2K6/PPM1D/ACVR2B/TOP1/AATK/ADCK1/AMHR2/CDC42BPA/CDK17/CDK18/CDK19/CDK20/CIITA/DAPK2/DMPK/DYRK1B/EIF2AK3/HIPK3/IKBKB/KALRN/LATS1/LMTK2/LRRK2/LTBP1/LTBP4/MAP2K5/MAP3K8/MAPK4/MARK4/MAST1/MKNK2/MYO3B/NRK/PAK3/PIK3CA/PL…	104
GO:0005109	frizzled binding	16/3253	37/18522	0.000241354	0.0117491	0.0100708	SDCBP/WNT5A/CTHRC1/TMED2/FZD7/CCDC88C/FZD1/LRP6/NDP/RNF43/RSPO3/SFRP1/WNT10B/WNT7B/WNT9A/BAMBI	16
GO:0140326	ATPase-coupled intramembrane lipid transporter activity	13/3253	27/18522	0.00025286	0.0118358	0.0101451	ABCA1/TMEM30A/ABCA12/ABCA3/ABCA4/ABCA7/ATP10A/ATP10B/ATP10D/ATP8A1/ATP8B2/ATP9A/TMEM30B	13
GO:0005041	low-density lipoprotein particle receptor activity	9/3253	15/18522	0.000283087	0.0127599	0.0109372	LDLR/LRP8/CD36/CXCL16/LRP1/LRP10/LRP1B/LRP6/VLDLR	9
GO:0030228	lipoprotein particle receptor activity	10/3253	18/18522	0.000304145	0.0132194	0.0113311	LDLR/LRP8/CD36/CXCL16/ILDR1/LRP1/LRP10/LRP1B/LRP6/VLDLR	10
GO:0001228	DNA-binding transcription activator activity, RNA polymerase II-specific	113/3253	476/18522	0.000332184	0.0139403	0.011949	PLAG1/SMAD1/MYC/SOX4/FOXO3/KLF10/MEF2C/POU4F2/ZNF208/ZNF267/CREBRF/ESR1/HOXA5/IRF4/RLF/SMAD4/ZNF814/FOXA1/HOXA1/KLF4/MLXIP/MYBL2/NFAT5/NOTCH1/PLAGL2/POU4F1/ZNF770/FLI1/KLF5/MIXL1/SMAD2/SOX2/SP1/CREB3L2/FOXC1/NFE2L2/NR3C1/TFDP1/FOS/HIF1A/ARX/ASCL2/ATF2/ATF6/ATOH1/BARX2/CDX4/DDIT3/DLX5/EGR3/EHF/ESRRB/ETV1/ETV5/FOXD2/FOXI1/FOXO1/FOXO4/GATA1/GBX2/GLI1/GRHL3/HOXB1/IRF2/IRF6/JUND/KLF13/KLF7/MAFB/MAFF/M…	113
GO:0030023	extracellular matrix constituent conferring elasticity	7/3253	10/18522	0.000373892	0.0151676	0.013001	EMILIN3/FBLN2/FBLN5/FBN2/MMRN1/LAMC1/FBN1	7
GO:0005201	extracellular matrix structural constituent	47/3253	166/18522	0.000395252	0.0155168	0.0133003	CTHRC1/COL5A1/AMELY/ASPN/COL10A1/COL11A1/COL15A1/COL21A1/COL3A1/COL4A5/COL6A1/COL6A5/COL6A6/COL8A2/COL9A2/COL9A3/COLQ/EMILIN3/FBLN2/FBLN5/FBN2/FGL2/HAPLN1/HMCN1/HSPG2/LAMA5/LAMB1/LTBP1/LTBP2/LTBP4/MEPE/MFGE8/MGP/MMRN1/MUC3A/MUC4/MUC5AC/MUC6/PODN/PRG3/TECTB/THBS3/THSD4/TNC/VTN/LAMC1/FBN1	47
GO:0017147	Wnt-protein binding	14/3253	32/18522	0.000507811	0.0193127	0.016554	CTHRC1/FRZB/FZD7/FZD6/APCDD1L/FZD1/FZD10/FZD8/LRP5/LRP6/RECK/ROR2/SFRP1/WIF1	14
GO:0140327	flippase activity	9/3253	16/18522	0.000546223	0.020144	0.0172666	TMEM30A/ABCA3/ABCA4/ATP10A/ATP10B/ATP10D/ATP8A1/ATP8B2/TMEM30B	9
GO:0005178	integrin binding	44/3253	157/18522	0.000751372	0.0268947	0.0230529	CXCL12/ADAM17/DST/ADAM9/FERMT2/LCP1/CCN2/COL5A1/EGFR/F11R/MMP14/ACTN4/MYH9/ADAM2/CCN4/CCN6/CD177/CD226/CD9/COL3A1/FBLN5/GFAP/ICAM1/ITGA1/ITGA10/ITGA2/ITGB2/ITGB4/ITGB5/ITGB6/ITGB8/KDR/LAMA5/LTBP4/MFGE8/PLPP3/SLC6A4/SPP1/TNC/VTN/SEMA7A/FBN1/FGF2/ITGA6	44
GO:0004879	nuclear receptor activity	19/3253	52/18522	0.00085974	0.02848	0.0244118	ESR1/NR1D2/NR3C1/RORA/ESR2/ESRRB/NR1D1/NR2F6/NR3C2/NR4A1/NR4A2/PPARA/RARG/RORB/RORC/RXRB/SREBF1/NR2C2/STAT3	19
GO:0030276	clathrin binding	20/3253	56/18522	0.000887085	0.02848	0.0244118	CLINT1/PIK3C2A/LDLR/PICALM/BIN1/CLBA1/ENTHD1/EPN2/HIP1R/LMBRD1/LRP1/LRRK2/NSG2/SNAP91/SYT1/SYT12/SYT17/SYT5/GAK/CLTA	20
GO:0004714	transmembrane receptor protein tyrosine kinase activity	21/3253	60/18522	0.000902864	0.02848	0.0244118	MERTK/NTRK3/NRP1/PDGFRB/EGFR/ERBB4/IGF1R/DDR1/EPHA1/EPHA4/EPHB4/FGFRL1/FLT3/KDR/KIT/LTK/NRP2/NTRK2/ROR2/CRIM1/DDR2	21
GO:0016922	nuclear receptor binding	39/3253	136/18522	0.000904615	0.02848	0.0244118	BAZ2A/CNOT1/JMJD1C/EP300/ESR1/HMGA1/RNF6/KDM3A/LCOR/NCOA6/PARP1/PPARGC1B/STAT1/ACTN4/TACC1/HIF1A/FLT3/FOXP1/KDM4C/KDM5D/LATS1/MED24/MYOD1/NCOA3/NR4A1/NR4A2/PPARGC1A/PROX1/RARG/RERG/SMAD3/TACC2/TAF1/TRERF1/WBP2/CRY2/DDX5/ZBTB7A/ARID1A	39
GO:0000979	RNA polymerase II core promoter sequence-specific DNA binding	10/3253	20/18522	0.00091267	0.02848	0.0244118	EZH2/GTF2A1/RFX7/TBPL1/STAT1/FOS/GBX2/REST/TAF1/H3-3B	10
GO:0008525	phosphatidylcholine transporter activity	9/3253	17/18522	0.000980242	0.0298239	0.0255637	ABCA1/ABCA3/ABCA7/ATP10A/ATP10B/ATP8B2/PITPNM2/PLTP/PITPNA	9
GO:0140313	molecular sequestering activity	18/3253	49/18522	0.0010849	0.0303506	0.0260152	SESN2/SDCBP/YWHAE/CDKN1A/CTNND1/SMO/INSIG1/INSIG2/LAPTM5/NFKBIA/SQSTM1/TMC8/XAF1/PRNP/SMAD6/STAT3/YWHAZ/YWHAG	18
GO:1990782	protein tyrosine kinase binding	36/3253	124/18522	0.00109482	0.0303506	0.0260152	IRS1/CDH1/DOCK4/GJA1/PIK3R1/PTPN11/ACVR1/SHC2/TOB1/SH2B3/ANGPT2/CTNND1/IRS2/NEDD9/ANGPT4/CDH5/CEACAM3/DUSP22/EPHA4/FIZ1/GAB2/GRM5/PHYHIP/PITPNM2/PLCG2/PSPN/PTPN14/SHC3/SHC4/SQSTM1/TIAM1/CRK/FRS2/SOCS5/YWHAG/HSP90AA1	36
GO:0019787	ubiquitin-like protein transferase activity	111/3253	481/18522	0.00109876	0.0303506	0.0260152	RNF38/TNFAIP3/TRIM59/XIAP/BRCA1/CDK8/FBXO11/HECTD3/KLHL42/MDM2/RNF11/RNF6/UBE2A/UBE2H/UBR3/UBR4/ZNF451/ATG12/MARCHF6/MIB1/MKRN3/MYLIP/PCGF5/RNF122/RNF138/RNF220/TRIM23/UBE2D3/UBE3C/ZNRF1/HLTF/CBX4/HECTD1/PELI1/RC3H1/TRIM2/UBE3A/UBE4A/RLIM/TRAF7/UBE2Q1/ANKIB1/ASB1/ASB2/ASB4/CUL9/DTX1/G2E3/HECTD2/HECTD4/LONRF1/LONRF2/LTN1/MARCHF1/MARCHF11/MARCHF8/MIB2/NEURL2/NEURL3/NHLRC3/PELI2/PJA2/PML/PRKN/RBCK1/…	111
GO:0038024	cargo receptor activity	24/3253	73/18522	0.00111603	0.0303506	0.0260152	TMED7/ABCA1/LDLR/LRP8/TMED2/ABCA7/ACKR3/ASGR1/CD36/CXCL16/ENDOU/FOLR2/ILDR1/ITGB2/LRP1/LRP10/LRP1B/LRP6/SCARA5/VLDLR/VTN/TMED10/MIA3/TMED5	24
GO:0098531	ligand-activated transcription factor activity	19/3253	53/18522	0.00112225	0.0303506	0.0260152	ESR1/NR1D2/NR3C1/RORA/ESR2/ESRRB/NR1D1/NR2F6/NR3C2/NR4A1/NR4A2/PPARA/RARG/RORB/RORC/RXRB/SREBF1/NR2C2/STAT3	19
GO:0070851	growth factor receptor binding	39/3253	138/18522	0.00122431	0.0314783	0.0269818	VEGFA/IL6R/ADAM17/FER/FGF9/SDCBP/PDGFRB/ERBB4/AGR2/AREG/CDH5/ERAP1/EREG/FAM83B/FGF10/FGF16/FGF17/FGF23/FGF4/FGF8/IL1A/IL36RN/IL37/IL4/IL5/IL6/IL6ST/IL7/JAK2/KL/PSPN/PTPRJ/NHERF1/TSLP/VEGFD/FRS2/SOCS5/FGF2/NPTN	39
GO:0005355	glucose transmembrane transporter activity	11/3253	24/18522	0.00126741	0.0314783	0.0269818	SLC5A3/PPBP/SLC2A10/SLC2A11/SLC2A12/SLC2A14/SLC2A3/SLC2A4/SLC45A1/SLC5A1/SLC5A10	11
GO:0015149	hexose transmembrane transporter activity	11/3253	24/18522	0.00126741	0.0314783	0.0269818	SLC5A3/PPBP/SLC2A10/SLC2A11/SLC2A12/SLC2A14/SLC2A3/SLC2A4/SLC45A1/SLC5A1/SLC5A10	11
GO:0004857	enzyme inhibitor activity	92/3253	389/18522	0.00127741	0.0314783	0.0269818	RTKN/SPRY2/TXNIP/XIAP/ARPP19/CPEB2/RPL37/APLP2/CASP3/NOTCH1/PPP1R2/PRKAR1A/SERPINE1/SOCS1/SOCS3/CDKN1A/GMFB/PHACTR2/SKI/SMO/ANXA1/APOC1/ARRB1/ATP2B4/BIN1/BIRC5/CABP1/CDKN1C/CPAMD8/CRB2/CST1/CST2/CST3/CST4/CST6/CST9L/DNAJC3/GBP2/IBTK/ITIH1/ITPRIP/KDM5A/LCN1/LILRB4/LMTK2/LRP6/LRRK2/NLRP7/PDE6G/PDE6H/PPP1R10/PPP1R17/PPP1R1A/PPP1R36/PROS1/R3HDML/RECK/ROCK1/SAG/SERPINA1/SERPINA3/SERPINB1/SERPINB10/SER…	92
GO:0140303	intramembrane lipid transporter activity	16/3253	42/18522	0.00129327	0.0314783	0.0269818	ABCA1/TMEM30A/ABCA12/ABCA3/ABCA4/ABCA7/ANO3/ATP10A/ATP10B/ATP10D/ATP8A1/ATP8B2/ATP9A/PLSCR4/TMEM30B/TMEM41B	16
GO:0004842	ubiquitin-protein transferase activity	104/3253	450/18522	0.00146893	0.0350528	0.0300457	RNF38/TNFAIP3/TRIM59/XIAP/BRCA1/CDK8/FBXO11/HECTD3/KLHL42/MDM2/RNF11/RNF6/UBE2A/UBE2H/UBR3/UBR4/MARCHF6/MIB1/MKRN3/MYLIP/PCGF5/RNF122/RNF138/RNF220/TRIM23/UBE2D3/UBE3C/ZNRF1/HLTF/HECTD1/PELI1/RC3H1/TRIM2/UBE3A/UBE4A/RLIM/TRAF7/UBE2Q1/ANKIB1/ASB1/ASB2/ASB4/CUL9/DTX1/G2E3/HECTD2/HECTD4/LONRF1/LONRF2/LTN1/MARCHF1/MARCHF11/MARCHF8/MIB2/NEURL2/NEURL3/NHLRC3/PELI2/PJA2/PRKN/RBCK1/RNF121/RNF144A/RNF157/…	104
GO:0106310	protein serine kinase activity	86/3253	363/18522	0.00170658	0.0393361	0.0337171	NEK6/BMP2K/CDK6/CDK8/CHEK1/CSNK1A1/DYRK1A/GSK3B/MAP3K2/MAPK6/PIK3R4/PIKFYVE/PIM1/PRKAA1/PRKCD/TTK/TTN/WNK1/ATM/CSNK1G1/MAPK8/TAOK1/CAMK1D/CDK4/ILK/MAP2K6/AATK/CDC42BPA/CDK17/CDK18/CDK19/CDK20/CIITA/DAPK2/DMPK/DYRK1B/EIF2AK3/HIPK3/IKBKB/KALRN/LATS1/LMTK2/LRRK2/MAP2K5/MAP3K8/MAPK4/MARK4/MAST1/MKNK2/MYO3B/NRK/PAK3/PIK3CA/PLK3/PRKCG/PRKG2/ROCK1/RPS6KA2/RPS6KA6/SMG1/SRPK3/TAF1/TNIK/UHMK1/ULK1/ULK2/AAK…	86
GO:0017154	semaphorin receptor activity	7/3253	12/18522	0.00177527	0.0393361	0.0337171	NRP1/PLXNA1/NRP2/PLXNA3/PLXNA4/PLXNC1/PLXND1	7
GO:0004467	long-chain fatty acid-CoA ligase activity	8/3253	15/18522	0.00178381	0.0393361	0.0337171	ACSL3/ACSL4/ACSF2/ACSL1/ACSL5/ACSM1/SLC27A1/SLC27A6	8
GO:0016755	aminoacyltransferase activity	113/3253	498/18522	0.00184314	0.0393361	0.0337171	RNF38/TNFAIP3/TRIM59/XIAP/BRCA1/CDK8/FBXO11/HECTD3/KLHL42/MDM2/RNF11/RNF6/UBE2A/UBE2H/UBR3/UBR4/ZNF451/ATG12/MARCHF6/MIB1/MKRN3/MYLIP/PCGF5/RNF122/RNF138/RNF220/TRIM23/UBE2D3/UBE3C/ZNRF1/HLTF/CBX4/HECTD1/PELI1/RC3H1/TRIM2/UBE3A/UBE4A/RLIM/TRAF7/UBE2Q1/ANKIB1/ASB1/ASB2/ASB4/ATE1/CUL9/DTX1/G2E3/GGT5/HECTD2/HECTD4/LONRF1/LONRF2/LTN1/MARCHF1/MARCHF11/MARCHF8/MIB2/NEURL2/NEURL3/NHLRC3/PELI2/PJA2/PML/P…	113
GO:1901681	sulfur compound binding	66/3253	267/18522	0.00187236	0.0393361	0.0337171	VEGFA/CXCL8/ACBD5/FGF9/NRP1/SMAD4/ZNF207/APLP2/BMT2/CCN2/COL5A1/PANK3/ACBD3/ANG/APLP1/APOH/CCN4/CCN6/CEL/CLEC3B/COL11A1/COLQ/CRISPLD2/DEFB106A/DEFB106B/FGF10/FGF4/FGFBP3/FGFRL1/GAL3ST4/GNS/ITGA2/LGR6/LIPG/LRP1/LTBP2/MPIG6B/NRP2/OGDH/OGDHL/P2RX1/PC/PNPLA3/PTGES/RSPO1/RSPO2/RSPO3/RSPO4/RYR2/SERPIND1/SFRP1/SMOC2/SOAT2/SOST/SULT2A1/THBS3/TKTL1/VTN/KMT5B/LRPAP1/PAFAH1B1/SMOC1/FBN1/FGF2/GSTM3/PTGES2	66
GO:0003707	nuclear steroid receptor activity	11/3253	25/18522	0.00190701	0.0393361	0.0337171	ABHD2/ESR1/NR3C1/ESR2/ESRRB/GPER1/NR1D1/NR3C2/PAQR8/PPARA/RXRB	11
GO:0005104	fibroblast growth factor receptor binding	11/3253	25/18522	0.00190701	0.0393361	0.0337171	FGF9/FGF10/FGF16/FGF17/FGF23/FGF4/FGF8/KL/FRS2/FGF2/NPTN	11
GO:0043548	phosphatidylinositol 3-kinase binding	11/3253	25/18522	0.00190701	0.0393361	0.0337171	IRS1/PIK3R1/PTPN13/BECN1/IGF1R/IRS2/FAM83B/GSN/HCST/JAK2/LCK	11
GO:0001223	transcription coactivator binding	16/3253	44/18522	0.00227864	0.0458086	0.0392651	EP300/ESR1/SMAD4/TFAM/STAT1/VGLL4/RORA/HIF1A/FLYWCH1/GATA1/PPARA/SMAD3/STAT6/TEAD2/TERT/TRERF1	16
GO:0030165	PDZ domain binding	26/3253	85/18522	0.00229607	0.0458086	0.0392651	DOCK4/LPAR1/PTEN/ADAM17/CFTR/F11R/FZD7/PLEKHA2/PLEKHA1/ATP2B4/CCDC88C/CLCN3/ERC1/FZD1/FZD8/GPR37/TAMALIN/GRIA1/LLGL2/PRKN/RAPGEF2/NHERF1/SNTB1/ATP2B1/CRIM1/NSF	26
GO:0045296	cadherin binding	79/3253	333/18522	0.00246276	0.0483415	0.0414362	SERBP1/CLINT1/FSCN1/CDH1/CNN2/PTPN11/ACVR1/CAPZA1/CEMIP2/DDX3X/EIF4G2/EIF5/HSPA8/LARP1/SPTBN1/YWHAE/CD2AP/PICALM/PLIN3/RAB10/TWF1/CDH2/CTNND1/EGFR/F11R/LYPLA2/STAT1/SWAP70/EIF2S3/EPS15/MYH9/AFDN/AHNAK/ALDOA/ANXA1/CD46/CDH11/CDH19/CDH20/CDH3/CDH5/DOCK9/EPN2/ERC1/HSPA1A/HSPA5/IDH1/JUP/KDR/NDRG1/NOTCH3/NUMB/OLFM4/P2RX4/PPFIBP1/PPL/PTPRH/PTPRJ/PTPRM/PTPRT/SNX9/SPTBN2/TRIM29/USO1/VASN/ARHGAP1/FNBP1L/L…	79
