# Supplementary material for: Circulating Serum Micro-RNA as Non-Invasive Diagnostic Biomarkers of Endometriosis
Source: Biomedicines. 2024 Oct 19;12(10):2393. doi: 10.3390/biomedicines12102393 (PMC11505445; doi:10.3390/biomedicines12102393)
Supplement: Supplementary file 1 [file biomedicines-12-02393-s001.zip › Table_S3.xlsx]

## Sheet: KEGG_path
Table S3: Target genes of differentially expressed miRNAs between END and controls, and their associated pathways identified through Kyoto Encyclopedia of Genes and Genomes (KEGG) enrichment analysis
category	subcategory	ID	Description	GeneRatio	BgRatio	p-value	p-adjust	q-value	geneID	Count
Human Diseases	Cancer: specific types	hsa05224	Breast cancer	59/1624	148/8843	6.11013e-10	2.06522e-07	1.35066e-07	4609/3280/5295/5728/672/1021/1452/2099/2254/23401/2932/4893/5925/25759/7474/54567/4851/1019/1026/1956/8324/3480/182/6667/595/8323/1647/2353/8312/28514/2100/2255/8823/8822/8074/2249/2253/8321/11211/8325/23462/3714/3815/4041/4040/8202/4854/5290/51426/53358/399694/6655/7480/7477/7483/10000/1869/5594/2247	59
Environmental Information Processing	Signal transduction	hsa04151	PI3K-Akt signaling pathway	112/1624	362/8843	2.42099e-09	4.09147e-07	2.67583e-07	3667/4609/7422/2309/3570/1902/5295/5728/7248/672/894/898/9134/1021/54541/2254/2932/3082/4170/4193/4893/5562/7531/3455/3716/5159/5519/285/1019/1026/1956/1977/2066/3480/595/64764/5879/51378/374/1386/1129/1287/1291/256076/131873/1298/1299/1435/1942/1943/1946/2057/2069/2255/8823/8822/8074/2249/2253/2322/94235/2792/2793/7184/3452/3551/3565/3569/3574/3672/8515/3673/3691/3693/3694/3696/3717/3718/3791/38…	112
Human Diseases	Cancer: specific types	hsa05226	Gastric cancer	55/1624	150/8843	7.34924e-08	7.41954e-06	4.85239e-06	4609/999/5295/898/9134/1452/2254/23401/2932/3082/4893/5925/25759/4089/7048/7474/2549/1026/1956/8324/4087/7042/595/8323/1647/8312/1045/2255/8823/8822/8074/2249/2253/8321/11211/8325/3728/4041/4040/5290/51426/6257/53358/399694/6469/4088/6655/7015/7480/7477/7483/10000/1869/5594/2247	55
Environmental Information Processing	Signal transduction	hsa04010	MAPK signaling pathway	92/1624	300/8843	1.073e-07	7.41954e-06	4.85239e-06	4609/5530/7422/4208/1847/2254/3082/3312/10746/4893/7048/836/5599/5159/5532/25780/57551/285/1956/2066/3480/5608/5921/7042/1647/5879/5908/2353/51378/374/408/1386/774/93589/784/786/27092/59283/929/1435/1649/80824/1848/1942/1943/1946/2069/2255/8823/8822/8074/2249/2253/2322/3303/3304/3305/3551/3552/3727/3791/3815/5607/1326/2872/4804/3164/4908/4915/5535/5582/5623/5778/9693/5922/10125/6196/27330/6655/22…	92
Cellular Processes	Cellular community - eukaryotes	hsa04550	Signaling pathways regulating pluripotency of stem cells	53/1624	144/8843	1.09756e-07	7.41954e-06	4.85239e-06	4086/4609/5295/4090/90/2932/3976/4893/4089/7474/3198/3716/9314/3977/84333/55183/6498/8324/3480/79923/5460/4087/6657/93/8323/8312/1749/2103/80712/8321/11211/8325/3211/3400/3572/3625/83729/3717/3718/4762/5290/5978/4088/7480/7477/7483/91/10000/5594/6774/10336/657/2247	53
Human Diseases	Cancer: overview	hsa05205	Proteoglycans in cancer	68/1624	204/8843	1.67311e-07	9.07396e-06	5.93438e-06	4609/7422/5295/5781/2099/3082/4193/4893/5501/7474/836/2549/60/960/1026/1956/2066/8324/3480/79923/4087/7042/595/8323/5879/3091/4313/4478/6608/287/9138/8321/11211/8325/3339/3673/3693/3708/3709/3791/27250/5290/51196/5336/5582/5829/6093/6469/6655/7023/7074/7078/7097/7099/7448/7480/7477/7483/10000/1655/10818/5594/4660/5567/6774/2247/54776/6194	68
Human Diseases	Infectious disease: viral	hsa05165	Human papillomavirus infection	99/1624	333/8843	1.87922e-07	9.07396e-06	5.93438e-06	7422/3280/5295/5728/7248/894/898/9134/1021/1452/2033/2932/4193/4893/5743/5925/23352/7474/472/836/3455/3716/4851/5159/5519/9519/1019/1026/1956/8324/182/6772/9550/595/64764/8323/64398/84612/7337/535/245972/8312/8900/1287/1291/256076/131873/1298/1299/92359/1740/1741/2308/8321/11211/8325/54626/23462/3452/3551/3672/8515/3673/3691/3693/3694/3696/3911/3912/3955/3993/9223/84441/4242/4854/5290/5525/5829/5…	99
Human Diseases	Endocrine and metabolic disease	hsa04931	Insulin resistance	42/1624	109/8843	5.45751e-07	2.15132e-05	1.40696e-05	3667/5295/5728/5781/2932/8473/5501/5562/5580/9945/5599/22877/133522/9021/8660/64764/948/1375/2308/2673/3551/3569/4792/4846/5290/5465/10891/79660/5507/5509/5834/5837/6196/27330/376497/28965/6517/6720/57761/10000/5601/6774	42
Environmental Information Processing	Signal transduction	hsa04310	Wnt signaling pathway	59/1624	174/8843	5.72835e-07	2.15132e-05	1.40696e-05	4609/5530/894/1452/1487/2033/23401/2932/4089/7474/2487/5599/5532/8324/595/8323/5879/164284/8312/440193/8840/56998/23002/22943/27123/27121/8321/11211/8325/59352/4041/4040/84445/5535/166336/5582/54894/4920/284654/340419/84870/343637/5176/6422/4088/50964/6907/7091/57216/11197/7480/7477/7483/25805/5601/5534/5567/79718/51701	59
Human Diseases	Endocrine and metabolic disease	hsa04933	AGE-RAGE signaling pathway in diabetic complications	39/1624	101/8843	1.2941e-06	4.37405e-05	2.86064e-05	7422/3576/5295/4893/5292/5580/4089/7048/836/5599/5054/1019/4087/6772/7042/595/5879/4313/1281/1287/2308/3383/3552/3569/3717/4846/5290/5333/113026/51196/5336/4088/7056/2277/10000/2152/5594/5601/6774	39
Metabolism	Lipid metabolism	hsa00100	Steroid biosynthesis	13/1624	20/8843	5.51669e-06	0.000169513	0.000110862	1056/1595/1718/1717/2222/51478/3988/4047/6307/6309/8435/6713/7108	13
Organismal Systems	Endocrine system	hsa04928	Parathyroid hormone synthesis, secretion and action	41/1624	115/8843	7.45719e-06	0.000202412	0.000132378	2773/4208/65125/10672/2771/1026/1956/4323/6667/64764/2353/112/113/11214/9138/408/1386/8074/3708/3709/3727/9365/4041/4040/9935/4205/4326/4929/5141/5144/5582/5741/6257/6559/10568/9368/50964/5594/5567/65267/4209	41
Human Diseases	Cardiovascular disease	hsa05417	Lipid and atherosclerosis	66/1624	216/8843	7.78508e-06	0.000202412	0.000132378	5530/317/3576/5295/19/637/2932/3312/3329/4893/8743/836/3949/5599/57534/5532/10010/8795/5608/4312/4780/5879/5908/2353/9138/22926/51806/163688/929/948/2920/2921/1649/9451/7184/3303/3304/3305/3309/3383/3452/3551/3569/3708/3717/3929/142678/4689/4792/4846/5290/25833/5535/6257/7097/7099/7436/10000/1965/5594/5601/5534/6774/6416/3320/7494	66
Environmental Information Processing	Signal transduction	hsa04014	Ras signaling pathway	71/1624	238/8843	9.0209e-06	0.00020356	0.000133129	7422/5295/5781/2254/3082/4893/25759/2549/5599/5159/25780/285/382/1956/3480/5921/5869/5879/5908/4301/51378/51806/163688/1435/1942/1943/1946/2255/8823/8822/8074/2249/2253/2322/4303/9846/94235/2792/2793/3363/3551/3791/3815/4804/4908/4915/5063/5290/8399/30814/51196/5336/5582/57186/5900/5922/22821/100271927/10125/5863/53358/399694/8036/6655/7074/2277/10000/5594/5601/5567/2247	71
Human Diseases	Infectious disease: viral	hsa05167	Kaposi sarcoma-associated herpesvirus infection	61/1624	196/8843	9.03375e-06	0.00020356	0.000133129	4609/5530/7422/3576/5295/637/1021/2033/2932/4893/5743/5925/8678/836/3455/3716/5599/5532/285/1019/1026/81631/5608/6772/595/5879/2353/3091/51806/163688/1233/2920/2921/94235/2792/2793/3383/3452/3551/3569/3572/3708/3709/3717/84557/4792/5290/5336/5535/1827/6773/10000/1869/5594/5601/4277/5534/6233/6774/2247/6416	61
Human Diseases	Drug resistance: antineoplastic	hsa01522	Endocrine resistance	36/1624	99/8843	1.60525e-05	0.00033911	0.000221778	5295/2099/4193/4893/5925/25759/54567/5599/4851/1019/1026/1956/3480/182/6667/595/2353/4313/112/113/638/28514/2100/2852/3714/8202/4854/5290/53358/399694/6655/10000/1869/5594/5601/5567	36
Cellular Processes	Cell growth and death	hsa04218	Cellular senescence	50/1624	157/8843	2.89407e-05	0.000545449	0.000356725	4609/5530/3576/2309/5295/5728/7248/894/898/9134/1021/1111/4193/4893/5501/5925/7048/472/4605/5532/5054/1019/1026/5608/4087/7042/595/1647/51806/163688/8900/1875/2308/10114/3552/3569/3708/3709/5290/5535/5934/83447/4088/8878/59341/10000/1869/5594/5534/7416	50
Cellular Processes	Cellular community - eukaryotes	hsa04510	Focal adhesion	61/1624	203/8843	2.99256e-05	0.000545449	0.000356725	7422/5295/5728/331/894/2932/3082/5501/25759/5599/5159/60/1956/3480/3611/81/595/5879/5908/394/1287/1291/256076/131873/1298/1299/2012/3672/8515/3673/3691/3693/3694/3696/3791/3911/3912/29895/5063/5290/5582/5829/6093/53358/399694/6655/6696/7059/3371/2277/7448/10000/2909/1398/3915/5594/5601/4660/3655/23396/54776	61
Environmental Information Processing	Signal transduction	hsa04068	FoxO signaling pathway	44/1624	133/8843	3.06613e-05	0.000545449	0.000356725	3667/2309/5295/5728/894/2033/4193/4893/5562/4089/7048/8743/9140/472/604/2290/5599/1026/1956/3480/8660/7042/595/11345/1647/901/11067/2308/4303/23710/3551/3569/5290/1263/5934/6517/4088/6655/10000/5594/5601/6774/10018/51701	44
Human Diseases	Cancer: specific types	hsa05225	Hepatocellular carcinoma	53/1624	170/8843	3.26194e-05	0.000551268	0.000360531	4609/5295/5728/1021/1452/23401/2932/3082/4893/5925/25759/4089/7048/7474/2549/55193/60/1019/1026/1956/8324/3480/4087/7042/595/8323/1647/4780/8312/8321/11211/8325/3162/4041/4040/5290/5336/51426/5582/53358/399694/4088/6655/7015/7480/7477/7483/10000/1869/5594/8289/57492/2947	53
Human Diseases	Cancer: specific types	hsa05210	Colorectal cancer	32/1624	87/8843	3.60176e-05	0.000579711	0.000379132	4609/5295/2932/2956/4893/5366/4089/7048/836/5599/1026/1956/4087/7042/595/1647/5879/2353/374/8312/332/2069/5290/51426/5900/4088/6655/10000/5594/5601/26060/10018	32
Human Diseases	Drug resistance: antineoplastic	hsa01521	EGFR tyrosine kinase inhibitor resistance	30/1624	80/8843	4.1005e-05	0.000629987	0.000412012	7422/2309/3570/5295/5728/2932/3082/4893/25759/2549/3716/5159/1956/1977/3480/3569/3717/3791/5290/5336/5582/53358/399694/6655/10000/5594/6774/10018/2247/6194	30
Organismal Systems	Endocrine system	hsa04915	Estrogen signaling pathway	45/1624	139/8843	4.57283e-05	0.000644363	0.000421415	2773/5295/2099/3312/4893/5580/25759/2771/1956/6667/64764/2353/4313/112/113/1386/51806/163688/1509/2100/2550/2852/9687/7184/3303/3304/3305/3708/3709/3765/3880/3882/8687/8202/4846/5290/5443/53358/399694/6655/10000/5594/5567/3320/3760	45
Human Diseases	Cancer: specific types	hsa05218	Melanoma	28/1624	73/8843	4.57536e-05	0.000644363	0.000421415	999/5295/5728/1021/2254/3082/4193/4893/5925/5159/1019/1026/1956/3480/595/1647/2255/8823/8822/8074/2249/2253/5290/51426/10000/1869/5594/2247	28
Human Diseases	Cancer: specific types	hsa05220	Chronic myeloid leukemia	29/1624	77/8843	4.99805e-05	0.000670903	0.000438772	4609/5295/5781/1021/1487/4193/4893/5925/25759/4089/7048/1019/1026/7042/595/1647/9846/3551/4792/5290/51426/53358/399694/4088/6655/10000/1398/1869/5594	29
Organismal Systems	Endocrine system	hsa04920	Adipocytokine signaling pathway	27/1624	70/8843	5.55025e-05	0.000670903	0.000438772	3667/5781/2181/5562/5599/9021/8660/2182/2180/51703/181/948/1375/3551/3717/3953/4792/4852/5443/5465/10891/6257/6517/10000/5601/6774/26060	27
Environmental Information Processing	Signal transduction	hsa04350	TGF-beta signaling pathway	37/1624	108/8843	5.55777e-05	0.000670903	0.000438772	4086/4609/4090/90/2033/4089/7048/5519/6498/4087/6667/7042/93/5308/6497/7027/269/650/1875/8200/3400/3625/83729/2615/4052/6093/4088/7018/79875/91/25805/5594/285704/4091/9372/2200/657	37
Organismal Systems	Immune system	hsa04659	Th17 cell differentiation	37/1624	108/8843	5.55777e-05	0.000670903	0.000438772	5530/3570/3662/4089/7048/3716/5599/5532/4087/6772/6095/2353/3091/3108/3127/3551/3605/50615/50616/246778/3565/3569/3572/3717/3718/3932/4792/5535/6097/6257/4088/6778/5594/5601/5534/6774/3320	37
Human Diseases	Infectious disease: viral	hsa05161	Hepatitis B	50/1624	163/8843	8.58088e-05	0.00100012	0.000654078	4609/317/3576/5295/637/898/9134/1642/1654/2033/4893/5925/4089/7048/836/3716/5599/1026/5608/6772/7042/64764/2353/1386/332/8900/1960/3339/3452/3551/3569/3717/3718/4792/5290/5582/2185/4088/6655/6773/6778/7097/7099/10000/1869/5594/5601/6774/7534/6416	50
Environmental Information Processing	Signal transduction	hsa04020	Calcium signaling pathway	71/1624	254/8843	9.46513e-05	0.00106641	0.000697431	5530/7422/4916/2254/3082/488/5159/5532/57118/1956/2066/113/493/553/774/51806/163688/844/952/89832/1129/1131/1139/10800/1816/2255/8823/8822/8074/2249/2253/9630/2906/2915/3270/3274/3363/3708/3709/3791/4846/4915/4923/93129/5023/5025/5333/113026/51196/5336/5535/5582/5724/2185/6262/83447/6865/6870/7134/53373/10345/2277/490/2149/3707/84876/5534/5567/7416/2247/255231	71
Environmental Information Processing	Signal transduction	hsa04390	Hippo signaling pathway	48/1624	157/8843	0.000129026	0.0014068	0.000920052	4086/4609/999/894/2932/5501/4089/7048/7474/7531/5519/5054/60/1490/8324/4087/6657/7042/595/8323/64398/84612/25937/374/8312/332/650/286204/1740/1741/79981/8321/11211/8325/8200/3689/9113/3993/166824/4088/8463/7480/7477/7483/122786/7534/7532/657	48
		hsa04820	Cytoskeleton in muscle cells	65/1624	232/8843	0.000171557	0.00181207	0.0011851	4001/829/4628/6711/7273/6645/60/1289/7170/4627/272/287/482/1301/1281/1287/1291/256076/131873/1298/1299/23002/1824/2199/2201/2273/56776/91010/3339/3672/8515/3673/3691/3693/3694/3696/3728/25802/56203/4608/29895/9499/84665/8572/9672/6444/6641/6712/51332/8082/161176/171024/7059/29767/29765/7134/7135/7139/84676/165904/129446/483/2200/3655/832	65
Organismal Systems	Immune system	hsa04062	Chemokine signaling pathway	56/1624	193/8843	0.000176963	0.00181253	0.0011854	6387/3576/2309/2773/156/5295/2932/4893/5580/25759/2771/6772/5879/5908/112/113/408/6363/6364/6369/6370/10344/729230/1233/1236/10803/58191/2920/2921/4283/3577/3579/94235/2792/2793/3551/3717/3718/4792/5290/5336/5473/2185/5829/6093/53358/399694/6655/6773/7074/10000/1398/157/5594/5567/6774	56
Organismal Systems	Endocrine system	hsa04917	Prolactin signaling pathway	26/1624	71/8843	0.000205825	0.00204615	0.00133818	2309/5295/894/2099/2932/4893/25759/5599/8651/9021/6772/595/2353/1081/2100/2645/3717/5290/53358/399694/6655/10000/5594/5601/9655/6774	26
Cellular Processes	Cell growth and death	hsa04115	p53 signaling pathway	27/1624	75/8843	0.000217053	0.00209611	0.00137086	317/5728/83667/637/894/898/9134/1021/1111/4193/5366/6241/472/836/5054/8795/1019/1026/8493/595/1647/901/5268/143686/63970/25946/64393	27
Cellular Processes	Cell motility	hsa04810	Regulation of actin cytoskeleton	64/1624	230/8843	0.000236844	0.0022237	0.0014543	6387/1902/5295/2254/4628/4893/200576/5501/85464/10672/5159/5305/60/1956/81/5879/4478/4627/9138/50649/81873/731/733/1129/1131/89846/2255/8823/8822/8074/2249/2253/2934/3672/8515/3673/3689/3691/3693/3694/3696/29895/5063/5290/5829/28984/6093/85477/6655/7074/10000/2909/1073/1398/2149/3984/5594/79837/4660/2247/3655/23396/54776/10152	64
Human Diseases	Cancer: specific types	hsa05214	Glioma	27/1624	76/8843	0.000278655	0.00254555	0.00166479	5295/5728/1021/4193/4893/5925/25759/5159/57118/1019/1026/1956/3480/595/1647/51806/163688/5290/5336/51426/5582/53358/399694/6655/10000/1869/5594	27
Organismal Systems	Nervous system	hsa04722	Neurotrophin signaling pathway	38/1624	120/8843	0.000288473	0.00256589	0.0016781	3667/4916/2309/5295/5781/2932/4893/5580/25759/7531/2549/5599/10019/5879/5908/51806/163688/3551/3656/5607/4145/4792/4804/4908/4915/5290/5336/6196/27330/53358/399694/6655/10000/1398/10818/5594/5601/9252	38
Organismal Systems	Development and regeneration	hsa04360	Axon guidance	53/1624	184/8843	0.00031824	0.00275808	0.00180379	6387/5530/2773/5295/5781/80031/2932/4893/8829/85464/7474/2771/5361/5532/3611/5921/6092/57522/84612/5879/6608/3983/56896/1942/1943/1946/2041/2043/2050/3897/64101/4917/59277/5063/5290/5336/55558/91584/10154/5535/6093/7869/10509/10507/6469/7220/8633/1073/1808/3984/5594/5534/8482	53
Human Diseases	Cancer: specific types	hsa05212	Pancreatic cancer	27/1624	77/8843	0.000355233	0.00300172	0.00196313	7422/5295/1021/5925/4089/7048/3716/5599/1019/1026/1956/4087/6772/7042/595/1647/5879/3551/5290/51426/5900/4088/10000/1869/5594/5601/6774	27
Organismal Systems	Endocrine system	hsa04910	Insulin signaling pathway	42/1624	138/8843	0.000369625	0.00304715	0.00199284	3667/5295/7248/2932/4893/5501/5562/23433/25759/5599/5573/8651/9021/1977/8660/51806/163688/8789/2308/2645/3551/3636/2872/5290/10891/79660/5507/5509/5834/5837/53358/399694/6517/6655/6720/10000/1398/5594/5601/5567/9322/6194	42
Cellular Processes	Transport and catabolism	hsa04140	Autophagy - animal	49/1624	169/8843	0.000446677	0.00356374	0.00233069	3667/3916/5295/5728/7248/54541/57724/4893/30849/5562/5580/9140/8678/5599/58528/10010/65082/27072/3480/8660/81631/64419/11345/3091/89849/1509/23604/9451/23710/3708/84557/10133/5290/8878/8408/9706/64601/23339/53349/10000/55054/55102/1965/5594/5601/8897/5567/6233/8887	49
Organismal Systems	Digestive system	hsa04972	Pancreatic secretion	34/1624	106/8843	0.000453375	0.00356374	0.00233069	760/488/1080/5879/5908/112/113/277/124905666/124905668/128966568/128966570/278/482/493/952/1056/23436/1131/22802/1504/440387/3708/3709/8399/30814/5406/5582/9545/6262/1811/7220/483/490	34
Organismal Systems	Environmental adaptation	hsa04710	Circadian rhythm	15/1624	34/8843	0.000469508	0.00360668	0.00235877	5562/8864/9975/8553/6095/406/79365/4783/4862/9572/5187/6096/6097/1408/9575	15
Human Diseases	Cancer: specific types	hsa05219	Bladder cancer	17/1624	41/8843	0.000487394	0.00366087	0.00239422	4609/7422/999/3576/4193/4893/5925/1019/1026/1956/4312/595/4313/23604/1869/5594/9252	17
Human Diseases	Cancer: overview	hsa05207	Chemical carcinogenesis - receptor activation	59/1624	215/8843	0.00060149	0.00441965	0.00289046	4609/7422/2773/5295/331/990/2099/2254/3838/23633/4893/5925/604/54567/2771/9314/1956/182/688/595/64764/2353/112/113/408/1386/332/774/89832/1139/1143/28514/2100/2255/8823/8822/2249/2253/7184/3717/85315/5290/5465/5582/6196/27330/6257/6655/7367/7363/10000/1869/5594/5567/6774/2247/2947/3320/3839	59
Organismal Systems	Immune system	hsa04670	Leukocyte transendothelial migration	36/1624	116/8843	0.00063076	0.0045361	0.00296662	6387/2773/5295/5781/2771/60/1500/50848/81/5879/5908/4313/4478/4301/394/83692/1003/9076/23562/1364/1366/90952/3383/3689/29895/4689/100506658/5290/5336/5582/2185/5829/10411/11069/6093/2909	36
Human Diseases	Infectious disease: viral	hsa05163	Human cytomegalovirus infection	61/1624	226/8843	0.000777808	0.00547706	0.00358201	6387/4609/5530/7422/3576/2773/3570/5295/7248/637/1021/2932/4193/4893/5743/5925/836/10672/2771/3716/5532/1019/1026/1956/5608/6667/595/64764/5879/112/113/11214/9138/1386/51806/163688/3579/94235/2792/2793/3452/3551/3569/3708/3709/4792/5290/5535/5582/2185/5829/6093/6655/10000/1398/1869/5594/5534/5567/6774/5734	61
Organismal Systems	Digestive system	hsa04970	Salivary secretion	31/1624	97/8843	0.000850301	0.00586534	0.00383595	112/113/277/124905666/124905668/128966568/128966570/278/362/482/493/51806/163688/952/1131/1469/1470/1471/1472/2977/3347/3708/3709/4586/727897/5555/5582/5593/483/490/5567	31
Environmental Information Processing	Signal transduction	hsa04072	Phospholipase D signaling pathway	43/1624	149/8843	0.00107832	0.00728941	0.00476729	3576/1902/5295/5781/7248/55326/4893/25759/2549/10672/5159/382/1956/112/113/56894/56895/551/553/3577/3579/9267/9265/9846/2913/2915/3815/2206/5290/5336/8613/2185/5900/10411/11069/53358/399694/6655/10000/2149/5594/375/23396	43
Environmental Information Processing	Signal transduction	hsa04150	mTOR signaling pathway	45/1624	158/8843	0.00112918	0.00748357	0.00489427	3667/5295/5728/83667/7248/54541/2932/4893/5562/55437/7474/58528/1977/8324/3480/9550/8323/9681/8321/11211/8325/2887/3551/23175/9663/64900/4041/4040/5290/5582/253260/6196/27330/6655/8408/9706/79726/7480/7477/7483/10000/55004/5594/96459/6194	45
Environmental Information Processing	Signal transduction	hsa04015	Rap1 signaling pathway	57/1624	212/8843	0.00125764	0.00817468	0.00534625	7422/999/9732/2773/1902/5295/2254/3082/4893/2771/5159/25780/60/285/1500/1956/3480/5608/84612/5879/5908/112/113/4301/51378/51806/163688/1435/1942/1943/1946/2255/8823/8822/8074/2249/2253/2357/3689/3791/3815/9223/4804/5290/51196/5582/5900/9693/10411/11069/7074/2277/10000/1398/2149/5594/2247	57
Organismal Systems	Immune system	hsa04658	Th1 and Th2 cell differentiation	29/1624	92/8843	0.00156564	0.00991605	0.00648512	5530/54567/3716/5599/4851/5532/182/6772/2353/28514/3108/3127/3551/3565/3567/3714/3717/3718/3932/84441/4792/4854/5535/6778/5594/5601/5534/864/3516	29
Human Diseases	Infectious disease: viral	hsa05166	Human T-cell leukemia virus 1 infection	59/1624	223/8843	0.00158422	0.00991605	0.00648512	4609/5530/5295/5728/331/894/898/9134/1111/2033/4085/4893/8829/5925/4089/7048/472/3716/5599/5532/9519/7514/1019/1026/4087/7042/595/64764/2353/112/113/1386/8900/3108/3127/3383/3551/3569/3689/3718/3932/4792/5290/5535/83447/4088/7015/8295/10000/1869/2005/5594/5601/5534/5567/5901/7416/996/6416	59
Human Diseases	Infectious disease: viral	hsa05162	Measles	40/1624	139/8843	0.00167744	0.0103086	0.00674187	317/5295/7128/637/894/898/9134/1021/2932/3312/836/3455/3716/5599/1019/6772/595/2353/4478/4179/9451/3303/3304/3305/3452/3551/3552/3569/3718/4792/4938/4939/5290/6773/7097/7099/10000/1965/5601/6774	40
Human Diseases	Cancer: specific types	hsa05222	Small cell lung cancer	29/1624	93/8843	0.00188402	0.0113714	0.00743692	4609/317/5295/5728/331/898/9134/1021/1164/5743/5925/836/1019/1026/595/1647/1287/3551/3673/3911/3912/4792/5290/51426/6257/10000/1869/3915/3655	29
Environmental Information Processing	Signal transduction	hsa04371	Apelin signaling pathway	40/1624	140/8843	0.00194138	0.0115121	0.00752891	999/2773/4208/4893/30849/5562/4089/7019/8678/10672/2771/5054/1490/182/81631/4087/595/112/113/51806/163688/94235/2792/2793/3708/3709/84557/4205/4846/4854/5327/10891/6262/4088/6696/10000/5594/5567/4209/6194	40
Human Diseases	Cancer: specific types	hsa05223	Non-small cell lung cancer	24/1624	73/8843	0.00205331	0.0119658	0.00782567	2309/5295/1021/3082/4893/5925/27436/1019/1026/1956/595/1647/3718/5290/5336/51426/5582/6257/6655/10000/1869/5594/6774/3799	24
Human Diseases	Endocrine and metabolic disease	hsa04934	Cushing syndrome	43/1624	155/8843	0.00250666	0.0143602	0.0093916	2773/898/9134/1021/2932/5925/7474/2771/3949/1019/1026/1956/8324/6667/595/64764/8323/5908/112/113/1386/8312/1395/1589/8321/11211/8325/3284/3708/3709/3739/4297/3164/8622/5443/51655/7480/7477/7483/1869/5594/84876/5567	43
Cellular Processes	Transport and catabolism	hsa04148	Efferocytosis	43/1624	156/8843	0.00286031	0.0161131	0.010538	10461/5781/19/6868/1847/5743/55754/8754/488/836/65082/27072/5869/5879/6566/3091/63982/10396/712/948/1375/80824/2057/51454/26762/3693/3717/3988/4035/84465/4240/5029/5627/64601/23339/23355/114786/286046/1398/1844/5594/5734/682	43
Organismal Systems	Endocrine system	hsa04926	Relaxin signaling pathway	37/1624	130/8843	0.00302077	0.016738	0.0109467	7422/2773/5295/4893/25759/7048/2771/5599/1956/4312/4087/64764/2353/4313/112/113/408/1386/1281/1287/94235/2792/2793/10022/4792/4846/5290/51289/53358/399694/6655/2277/10000/5594/5601/5567/6416	37
Organismal Systems	Nervous system	hsa04720	Long-term potentiation	22/1624	67/8843	0.00315069	0.0171763	0.0112334	5530/2033/4893/5501/5532/5908/51806/163688/2890/2906/2915/3708/3709/5502/5535/5582/10411/6196/27330/5594/5534/5567	22
Human Diseases	Cancer: overview	hsa05202	Transcriptional misregulation in cancer	51/1624	193/8843	0.00326412	0.0175122	0.011453	4086/4609/3576/221037/51274/4208/55589/894/2530/8091/4193/7048/472/604/8864/1026/2313/3480/6667/1647/597/8900/929/1649/1669/1848/2115/2119/2322/2308/3207/3569/3728/4297/4066/64332/4804/26471/5327/5371/51426/6257/7030/30012/6935/1655/2005/7468/3021/440093/333932	51
Organismal Systems	Endocrine system	hsa04935	Growth hormone synthesis, secretion and action	35/1624	122/8843	0.00334541	0.0176679	0.0115549	3667/2773/5295/2033/2932/4893/25759/2771/5599/8651/9021/8660/5608/6772/64764/2353/112/113/1386/3708/3709/3717/5290/5336/5582/53358/399694/6655/10000/1398/5594/5601/5567/6774/6416	35
Environmental Information Processing	Signal transduction	hsa04024	cAMP signaling pathway	58/1624	226/8843	0.00362716	0.0188612	0.0123353	2773/5295/2033/5501/488/2771/5599/1080/64764/5879/5908/2353/112/113/4301/482/493/51806/163688/1081/1129/1258/1395/1816/2550/2695/2735/2890/2906/27198/3350/3352/4792/4852/4886/5141/5144/5290/51196/5443/64091/5465/10411/11069/6093/6262/6662/7074/7253/7432/10000/483/490/2149/5594/5601/84876/5567	58
Cellular Processes	Cell growth and death	hsa04210	Apoptosis	38/1624	136/8843	0.00378909	0.0194047	0.0126907	317/4001/5295/331/637/4170/4893/5366/5783/8743/472/836/5599/142/8795/60/1647/2353/597/332/1509/8722/1521/1649/9451/3551/3708/3709/4792/5290/5414/63970/51807/10000/1965/5594/5601/10018	38
Environmental Information Processing	Signal transduction	hsa04340	Hedgehog signaling pathway	19/1624	56/8843	0.00390444	0.0194975	0.0127514	156/894/1452/2932/53944/595/6608/408/50937/50846/84976/2121/2735/57467/6469/157/730094/5567/339745	19
Organismal Systems	Endocrine system	hsa04921	Oxytocin signaling pathway	42/1624	154/8843	0.00392257	0.0194975	0.0127514	5530/2773/4208/4893/5501/5562/5743/2771/5532/60/57118/1026/1956/595/2353/112/113/93589/784/786/27092/59283/51806/163688/952/2977/3708/3709/3765/5607/4846/5535/5582/1827/6093/6262/5594/4660/5534/5567/54776/3760	42
Environmental Information Processing	Signaling molecules and interaction	hsa04512	ECM-receptor interaction	27/1624	89/8843	0.0040764	0.0199685	0.0130594	960/948/1287/1291/256076/131873/1298/1299/158326/2815/3339/3672/8515/3673/3691/3693/3694/3696/3911/3912/56955/6696/7059/3371/7448/3915/3655	27
Human Diseases	Infectious disease: viral	hsa05160	Hepatitis C	43/1624	159/8843	0.00419078	0.0202355	0.013234	4609/317/5295/637/1021/2932/4893/5925/7531/836/3455/3716/3949/5519/9021/1019/1026/1956/6772/595/9076/23562/1364/1366/9451/3452/3551/4792/4938/4939/100506658/5290/5465/6041/6655/6773/10000/1869/1965/5594/6774/7534/7532	43
Human Diseases	Cancer: specific types	hsa05215	Prostate cancer	29/1624	98/8843	0.00444116	0.0211424	0.0138272	5295/5728/898/9134/2033/2932/4193/4893/5925/5159/1026/1956/3480/595/64764/2119/2308/7184/3551/354/4792/5290/5327/6655/6935/10000/1869/5594/3320	29
Organismal Systems	Development and regeneration	hsa04380	Osteoclast differentiation	39/1624	142/8843	0.00467385	0.0219411	0.0143495	5530/5295/169200/7048/488/3455/3716/5599/5532/8651/9021/5608/6772/7042/5879/2353/1435/9846/3551/3552/3708/3709/3727/3932/11024/353514/11006/10990/4689/4792/5290/5336/5535/8878/6773/10000/5594/5601/5534	39
Human Diseases	Cancer: overview	hsa05235	PD-L1 expression and PD-1 checkpoint pathway in cancer	27/1624	90/8843	0.00482784	0.0223536	0.0146193	5530/5295/5728/5781/4893/27436/3716/5532/1956/5608/6772/2353/3091/116071/3551/3717/3932/4792/5290/5535/10125/7097/7099/10000/5594/5534/6774	27
Organismal Systems	Nervous system	hsa04724	Glutamatergic synapse	33/1624	116/8843	0.00496146	0.0226618	0.0148209	5530/2744/2773/156/54407/2771/5532/81539/112/113/27165/94235/2792/2793/2890/2900/2906/2913/2915/3708/3709/9762/5535/5582/50944/57030/6505/7220/157/5594/5534/5567/3760	33
Genetic Information Processing	Folding, sorting and degradation	hsa04141	Protein processing in endoplasmic reticulum	45/1624	170/8843	0.0053147	0.0239516	0.0156644	10130/201595/80267/3312/6745/56886/5599/10299/5887/10802/7323/23190/55432/4780/10483/22926/1649/5611/285126/9695/9451/56605/9709/7184/3303/3304/3305/3309/10525/4121/9601/5071/6238/9632/9871/29927/6400/84447/10277/1965/5601/165324/54788/3320/7494	45
Environmental Information Processing	Signal transduction	hsa04330	Notch signaling pathway	20/1624	62/8843	0.00594835	0.0264545	0.0173013	3280/6868/1487/2033/54567/4851/51107/182/6310/28514/1840/23462/3714/3955/84441/4242/4854/8650/7091/3516	20
Human Diseases	Endocrine and metabolic disease	hsa04936	Alcoholic liver disease	39/1624	144/8843	0.00603186	0.0264775	0.0173163	3576/2309/2932/5562/836/5599/5608/595/130/131/217/712/717/728/929/1375/2920/2921/1571/2168/2308/3452/3551/3605/3569/3929/23175/9663/64900/23417/4792/5465/10891/6319/6720/7099/10000/5601/6416	39
Environmental Information Processing	Signal transduction	hsa04066	HIF-1 signaling pathway	31/1624	109/8843	0.00636794	0.0275944	0.0180468	7422/3570/3945/5295/2033/5054/285/1026/1956/1977/3480/3091/226/230/51378/54583/3162/3569/2872/4846/5290/5336/5582/7018/7099/10000/112399/5594/5214/6774/6194	31
Environmental Information Processing	Signal transduction	hsa04630	JAK-STAT signaling pathway	44/1624	168/8843	0.00711241	0.0304303	0.0199015	4609/3570/5295/5781/894/2033/3976/4170/5292/3455/3716/3977/5159/8651/9021/1026/1956/6772/595/2057/2273/2670/3452/50615/50616/246778/133396/3565/3567/3569/3572/3574/3717/3718/3953/9180/5290/6655/6773/6778/85480/10000/9655/6774	44
Organismal Systems	Digestive system	hsa04979	Cholesterol metabolism	17/1624	51/8843	0.00752949	0.0314621	0.0205762	19/3949/29116/64241/341/350/948/1581/3988/9388/4035/4864/255738/5360/8435/4043/7416	17
Environmental Information Processing	Signal transduction	hsa04668	TNF signaling pathway	33/1624	119/8843	0.00753972	0.0314621	0.0205762	5295/7128/331/6868/9530/3976/5743/836/5599/9021/182/5608/4323/64764/2353/1386/6364/1435/2920/2921/3383/3551/3569/1326/4792/5290/79651/2277/10000/5594/5601/9252/6416	33
Cellular Processes	Cellular community - eukaryotes	hsa04520	Adherens junction	27/1624	93/8843	0.0078073	0.0321813	0.0210466	999/2033/2241/11235/4089/117178/7048/6615/60/1500/1956/3480/7525/81/5879/5908/4301/1003/29895/5819/5795/5797/54922/6093/4088/5594/51701	27
Cellular Processes	Cell growth and death	hsa04215	Apoptosis - multiple species	12/1624	32/8843	0.00843739	0.0339877	0.0222281	317/331/637/5366/8678/836/5599/332/4804/5414/5601/10018	12
Human Diseases	Infectious disease: parasitic	hsa05145	Toxoplasmosis	31/1624	111/8843	0.00844666	0.0339877	0.0222281	2773/331/3312/836/2771/3716/3949/5599/8651/5608/6772/7042/4261/3108/3127/3303/3304/3305/3551/3717/3911/3912/4792/7097/7099/10000/3915/5594/5601/6774/3655	31
Human Diseases	Infectious disease: bacterial	hsa05131	Shigellosis	61/1624	249/8843	0.0086288	0.0343122	0.0224402	3576/2309/5295/2932/4193/30849/5580/9140/472/8678/11335/5599/58528/7323/60/382/960/1956/3611/81631/81/5879/9181/81873/929/9267/9265/2308/4303/3551/3708/3709/84557/29895/4792/58484/5290/5333/113026/51196/5336/5829/10616/6093/8878/25851/7099/10000/55054/1398/54874/5594/5601/6233/9252/4735/7416/3021/375/440093/333932	61
Human Diseases	Infectious disease: bacterial	hsa05134	Legionellosis	18/1624	56/8843	0.0091824	0.036089	0.0236023	317/3576/3312/3329/836/929/2920/2921/3303/3304/3305/3569/3689/4792/58484/7097/7099/375	18
Metabolism	Carbohydrate metabolism	hsa00562	Inositol phosphate metabolism	22/1624	73/8843	0.00977354	0.0379708	0.024833	5728/5286/200576/5305/64419/4952/9896/22876/3636/253430/5287/5290/138429/5333/113026/51196/5336/3707/8897/79837/8776/23396	22
Human Diseases	Cardiovascular disease	hsa05410	Hypertrophic cardiomyopathy	28/1624	99/8843	0.00997588	0.0383165	0.025059	5562/7273/488/6645/60/7042/7170/1636/93589/784/786/27092/59283/3569/3672/8515/3673/3691/3693/3694/3696/6262/6444/6641/8082/7134/7139/3655	28
Organismal Systems	Immune system	hsa04657	IL-17 signaling pathway	27/1624	95/8843	0.0105307	0.0399929	0.0261554	3576/7128/2932/5597/5743/836/5599/4312/2353/6364/2920/2921/7184/3551/3605/64806/3565/3567/3569/3727/5596/4586/727897/4792/5594/5601/3320	27
Human Diseases	Infectious disease: viral	hsa05164	Influenza A	44/1624	172/8843	0.0109826	0.0412457	0.0269748	317/3576/5295/637/1021/2033/3838/23633/8743/836/3455/3716/9021/8795/7514/60/1019/6772/4261/5611/3108/3127/3383/3452/3551/3552/90865/3569/3717/4792/56000/4938/4939/5290/5371/6041/83447/6773/7099/9407/10000/1965/5594/7416	44
Human Diseases	Cancer: specific types	hsa05211	Renal cell carcinoma	21/1624	70/8843	0.0120653	0.0448139	0.0293084	7422/5295/5781/2033/3082/4893/2549/1026/7042/5879/5908/3091/54583/5063/5290/6655/7030/10000/1398/112399/5594	21
Human Diseases	Cardiovascular disease	hsa05418	Fluid shear stress and atherosclerosis	37/1624	141/8843	0.0124271	0.0456559	0.0298591	7422/4208/5295/90/5562/5599/60/5608/93/4780/5879/2353/4313/9181/51806/163688/1003/3162/7184/3383/3551/3552/3791/5607/4205/4846/5290/5327/8878/7056/59341/10000/5601/657/2947/6416/3320	37
