# Supplementary material for: Circulating Serum Micro-RNA as Non-Invasive Diagnostic Biomarkers of Endometriosis
Source: Biomedicines. 2024 Oct 19;12(10):2393. doi: 10.3390/biomedicines12102393 (PMC11505445; doi:10.3390/biomedicines12102393)
Supplement: Supplementary file 1 [file biomedicines-12-02393-s001.zip › Table_S4.xlsx]

## Sheet: Reactome
Table S4: Target genes of differentially expressed miRNAs between END and controls, and their associated pathways identified through Reactome enrichment analysis
ID	Description	GeneRatio	BgRatio	p-value	p-adjust	q-value	geneID	Count
R-HSA-6785807	Interleukin-4 and Interleukin-13 signaling	53/2120	108/11091	1.65389e-12	2.6363e-09	2.25277e-09	FSCN1/MUC1/MYC/VEGFA/CXCL8/FOXO3/IL6R/PIK3R1/HGF/HSPA8/IRF4/LIF/MCL1/PIM1/PTGS2/BCL6/JAK1/SOCS1/SOCS3/CDKN1A/MMP1/NANOG/SOX2/STAT1/CCND1/RORA/FOS/HIF1A/MMP2/ANXA1/BIRC5/CD36/FOXO1/HMOX1/HSP90B1/ICAM1/IL17A/IL1A/IL4/IL6/ITGB2/JAK2/JAK3/LAMA5/LBP/POMC/RORC/STAT6/ZEB1/SOCS5/STAT3/FGF2/HSP90AA1	53
R-HSA-5663202	Diseases of signal transduction by growth factor receptors and second messengers	138/2120	459/11091	5.52852e-09	4.40623e-06	3.76521e-06	IRS1/MYC/ERBIN/FOXO3/HES1/PIK3R1/PTEN/PTPN11/ADAM17/BAG4/CDK8/CSNK1A1/CTBP1/EP300/ESR1/FGF9/GSK3B/HGF/IRF4/MCL1/MDM2/NRAS/PIM1/PPP1CC/RB1/SMAD4/SPTBN1/TGFBR2/DLL4/EML4/GAB1/MAPK8/MIB1/NOTCH1/PDGFRB/PPP2R1B/PRKAR1A/TNRC6C/ACTB/APH1A/CDKN1A/EGFR/ERBB4/IRS2/JAG1/KREMEN1/SMAD2/STAT1/TPM3/YES1/FZD6/RAC1/RAP1B/MSN/MYH9/AGO4/AREG/ARRB1/AXIN1/BCL2A1/CLCN6/DHH/DKK1/DKK2/DKK4/DLL1/DUSP16/DUSP6/EIF2AK3/EREG…	138
R-HSA-9614085	FOXO-mediated transcription	30/2120	65/11091	6.13961e-07	0.000326218	0.00027876	FOXO3/TXNIP/EP300/SMAD4/BCL6/FOXG1/KLF4/CDKN1A/SMAD2/GADD45A/NR3C1/AGRP/CCNG2/CITED2/DDIT3/FOXO1/FOXO4/GCK/NPY/PLXNA4/POMC/PPARGC1A/RBL2/SMAD3/SREBF1/TRIM63/AKT3/YWHAZ/YWHAG/BCL2L11	30
R-HSA-449147	Signaling by Interleukins	132/2120	473/11091	1.32232e-06	0.000526943	0.000450283	FSCN1/IRS1/MUC1/MYC/VEGFA/BRWD1/CNN2/CXCL8/FOXO3/IL6R/LMNB1/MEF2C/PIK3R1/PTPN11/CAPZA1/HGF/HSPA8/IRF4/LIF/MCL1/PIM1/PTGS2/PTPN13/BCL6/CASP3/JAK1/LCP1/LIFR/MAPK8/PPP2R1B/SOCS1/SOCS3/CDKN1A/IRS2/MAP2K6/MMP1/NANOG/SOX2/STAT1/YES1/CCND1/PELI1/RAP1B/RORA/STXBP2/FOS/HIF1A/MMP2/MSN/ANXA1/ATF2/BIRC5/CCL19/CCL20/CCR2/CD36/CSF1/CXCL2/DUSP6/FOXO1/FPR1/GAB2/HMOX1/HSP90B1/ICAM1/IKBKB/IL17A/IL18BP/IL1A/IL21R/I…	132
R-HSA-1655829	Regulation of cholesterol biosynthesis by SREBP (SREBF)	26/2120	55/11091	1.94819e-06	0.000621082	0.000530727	HMGCS1/ELOVL6/NCOA6/SEC24A/SP1/CYP51A1/DHCR7/FDFT1/HMGCR/INSIG1/INSIG2/LSS/PPARA/SC5D/SCD/SEC24C/SEC24D/SQLE/SREBF1/SREBF2/TBL1X/TM7SF2/CHD9/MTF1/RAN/TBL1XR1	26
R-HSA-400253	Circadian Clock	30/2120	70/11091	4.15157e-06	0.00109169	0.000932872	MEF2C/EP300/PPP1CC/NCOA6/PER2/SERPINE1/BHLHE40/NR3C1/RORA/HIF1A/BMAL1/ATF2/AVP/BHLHE41/NFIL3/NPAS2/NR1D1/PER1/PPARA/PPARGC1A/SREBF1/TBL1X/CHD9/CRY2/RPS27A/SIK1/TBL1XR1/BMAL2/MEF2D/CLOCK	30
R-HSA-8934593	Regulation of RUNX1 Expression and Activity	12/2120	17/11091	5.479e-06	0.00109169	0.000932872	CBFB/PTPN11/TNRC6A/CCND2/CDK6/TNRC6B/TNRC6C/CCND1/AGO4/PML/AGO3/AGO1	12
R-HSA-9617828	FOXO-mediated transcription of cell cycle genes	12/2120	17/11091	5.479e-06	0.00109169	0.000932872	FOXO3/SMAD4/FOXG1/KLF4/CDKN1A/SMAD2/GADD45A/CCNG2/FOXO1/FOXO4/RBL2/SMAD3	12
R-HSA-3772470	Negative regulation of TCF-dependent signaling by WNT ligand antagonists	11/2120	15/11091	7.73945e-06	0.00124304	0.00106221	WNT5A/KREMEN1/DKK1/DKK2/DKK4/LRP5/LRP6/SFRP1/SOST/WIF1/WNT9A	11
R-HSA-2219528	PI3K/AKT Signaling in Cancer	39/2120	104/11091	8.50928e-06	0.00124304	0.00106221	IRS1/FOXO3/PIK3R1/PTEN/PTPN11/ESR1/FGF9/GSK3B/HGF/MDM2/GAB1/PDGFRB/CDKN1A/EGFR/ERBB4/IRS2/RAC1/AREG/EREG/ESR2/FGF10/FGF16/FGF17/FGF23/FGF4/FGF8/FLT3/FOXO1/FOXO4/GAB2/KIT/KL/LCK/NR4A1/PIK3CA/RICTOR/AKT3/FRS2/FGF2	39
R-HSA-1500931	Cell-Cell communication	52/2120	153/11091	8.5781e-06	0.00124304	0.00106221	CDH1/PIK3R1/PTPN11/TNRC6A/DST/SPTBN1/TNRC6B/CD2AP/FERMT2/SNAI1/TNRC6C/ACTB/CDH2/CTNND1/F11R/ILK/SP1/ACTN4/PALS1/PARD6B/AFDN/AGO4/ANG/BHLHE22/CDH11/CDH19/CDH3/CDH5/CLDN1/CLDN14/CLDN4/CLDN7/CRB3/FBLIM1/ITGB4/JUP/KIRREL1/KRT5/NECTIN2/NPHS2/PIK3CA/PTK2B/PXN/SFTPD/SKAP2/ZC3H12A/ZEB2/AGO3/CADM2/HOXC8/ITGA6/AGO1	52
R-HSA-1059683	Interleukin-6 signaling	9/2120	11/11091	1.26912e-05	0.00154484	0.00132009	IL6R/PTPN11/JAK1/SOCS3/STAT1/IL6/IL6ST/JAK2/STAT3	9
R-HSA-8957322	Metabolism of steroids	52/2120	155/11091	1.30114e-05	0.00154484	0.00132009	HMGCS1/STS/AMACR/ELOVL6/NCOA6/SEC24A/SP1/ABCC3/ACOT8/BAAT/CGA/CYP19A1/CYP21A2/CYP39A1/CYP51A1/CYP7A1/CYP7B1/DHCR24/DHCR7/FABP6/FDFT1/GC/HMGCR/HSD11B1/HSD17B3/HSD17B7/HSD3B2/HSD3B7/INSIG1/INSIG2/LSS/MSMO1/OSBP/POMC/PPARA/SC5D/SCD/SEC24C/SEC24D/SLCO1B1/SQLE/SREBF1/SREBF2/STARD5/STARD6/TBL1X/TM7SF2/TSPOAP1/CHD9/MTF1/RAN/TBL1XR1	52
R-HSA-5654710	PI-3K cascade:FGFR3	12/2120	18/11091	1.35682e-05	0.00154484	0.00132009	PIK3R1/PTPN11/FGF9/GAB1/FGF16/FGF17/FGF23/FGF4/FGF8/PIK3CA/FRS2/FGF2	12
R-HSA-418990	Adherens junctions interactions	25/2120	57/11091	1.59647e-05	0.00169652	0.00144971	CDH1/TNRC6A/TNRC6B/SNAI1/TNRC6C/ACTB/CDH2/CTNND1/SP1/AFDN/AGO4/ANG/BHLHE22/CDH11/CDH19/CDH3/CDH5/JUP/NECTIN2/ZC3H12A/ZEB2/AGO3/CADM2/HOXC8/AGO1	25
R-HSA-5654689	PI-3K cascade:FGFR1	13/2120	21/11091	1.90974e-05	0.00190258	0.00162579	PIK3R1/PTPN11/FGF9/GAB1/FGF10/FGF17/FGF23/FGF4/FGF8/KL/PIK3CA/FRS2/FGF2	13
R-HSA-446728	Cell junction organization	41/2120	115/11091	2.09527e-05	0.00196462	0.00167881	CDH1/TNRC6A/DST/TNRC6B/FERMT2/SNAI1/TNRC6C/ACTB/CDH2/CTNND1/F11R/ILK/SP1/PALS1/PARD6B/AFDN/AGO4/ANG/BHLHE22/CDH11/CDH19/CDH3/CDH5/CLDN1/CLDN14/CLDN4/CLDN7/CRB3/FBLIM1/ITGB4/JUP/KRT5/NECTIN2/PXN/ZC3H12A/ZEB2/AGO3/CADM2/HOXC8/ITGA6/AGO1	41
R-HSA-2426168	Activation of gene expression by SREBF (SREBP)	20/2120	42/11091	2.59136e-05	0.0022948	0.00196095	HMGCS1/ELOVL6/NCOA6/SP1/CYP51A1/DHCR7/FDFT1/HMGCR/LSS/PPARA/SC5D/SCD/SQLE/SREBF1/SREBF2/TBL1X/TM7SF2/CHD9/MTF1/TBL1XR1	20
R-HSA-199418	Negative regulation of the PI3K/AKT network	40/2120	113/11091	3.17877e-05	0.00261735	0.00223658	IRS1/PIK3R1/PTEN/PTPN11/ESR1/FGF9/HGF/GAB1/PDGFRB/PIP4K2A/PPP2R1B/EGFR/ERBB4/IRS2/RAC1/AREG/EREG/ESR2/FGF10/FGF16/FGF17/FGF23/FGF4/FGF8/FLT3/GAB2/IL33/KIT/KL/LCK/PIK3CA/PPP2R5A/TRIB3/AKT3/FRS2/IER3/MAPK1/PIP4K2C/FGF2/PIP5K1C	40
R-HSA-9700206	Signaling by ALK in cancer	34/2120	91/11091	3.4482e-05	0.00261735	0.00223658	IRS1/PIK3R1/IRF4/MCL1/MDM2/RB1/EML4/MAPK8/PRKAR1A/TNRC6C/CDKN1A/STAT1/TPM3/MSN/MYH9/AGO4/BCL2A1/EIF2AK3/IL22/PIK3CA/PPFIBP1/RNF213/RRBP1/SQSTM1/AGO3/FRS2/MAPK1/MAPK9/RPS27A/STAT3/KIF5B/NPM1/AGO1/RPS6	34
R-HSA-9725370	Signaling by ALK fusions and activated point mutants	34/2120	91/11091	3.4482e-05	0.00261735	0.00223658	IRS1/PIK3R1/IRF4/MCL1/MDM2/RB1/EML4/MAPK8/PRKAR1A/TNRC6C/CDKN1A/STAT1/TPM3/MSN/MYH9/AGO4/BCL2A1/EIF2AK3/IL22/PIK3CA/PPFIBP1/RNF213/RRBP1/SQSTM1/AGO3/FRS2/MAPK1/MAPK9/RPS27A/STAT3/KIF5B/NPM1/AGO1/RPS6	34
R-HSA-421270	Cell-cell junction organization	33/2120	88/11091	4.10474e-05	0.0029612	0.0025304	CDH1/TNRC6A/TNRC6B/SNAI1/TNRC6C/ACTB/CDH2/CTNND1/F11R/SP1/PALS1/PARD6B/AFDN/AGO4/ANG/BHLHE22/CDH11/CDH19/CDH3/CDH5/CLDN1/CLDN14/CLDN4/CLDN7/CRB3/JUP/NECTIN2/ZC3H12A/ZEB2/AGO3/CADM2/HOXC8/AGO1	33
R-HSA-9659787	Aberrant regulation of mitotic G1/S transition in cancer due to RB1 defects	11/2120	17/11091	4.79541e-05	0.0029612	0.0025304	CCND2/CCNE1/CCNE2/CDK6/RB1/CDK4/CDKN1A/CCND1/TFDP1/CDKN1C/E2F1	11
R-HSA-9661069	Defective binding of RB1 mutants to E2F1,(E2F2, E2F3)	11/2120	17/11091	4.79541e-05	0.0029612	0.0025304	CCND2/CCNE1/CCNE2/CDK6/RB1/CDK4/CDKN1A/CCND1/TFDP1/CDKN1C/E2F1	11
R-HSA-9759476	Regulation of Homotypic Cell-Cell Adhesion	16/2120	31/11091	4.83006e-05	0.0029612	0.0025304	TNRC6A/TNRC6B/SNAI1/TNRC6C/CTNND1/SP1/AGO4/BHLHE22/CDH11/CDH19/JUP/ZC3H12A/ZEB2/AGO3/HOXC8/AGO1	16
R-HSA-9764260	Regulation of Expression and Function of Type II Classical Cadherins	16/2120	31/11091	4.83006e-05	0.0029612	0.0025304	TNRC6A/TNRC6B/SNAI1/TNRC6C/CTNND1/SP1/AGO4/BHLHE22/CDH11/CDH19/JUP/ZC3H12A/ZEB2/AGO3/HOXC8/AGO1	16
R-HSA-109704	PI3K Cascade	20/2120	44/11091	5.99444e-05	0.00345135	0.00294925	IRS1/PIK3R1/PTPN11/FGF9/PIK3R4/GAB1/IRS2/FGF10/FGF16/FGF17/FGF23/FGF4/FGF8/FLT3/GAB2/KL/PIK3CA/TRIB3/FRS2/FGF2	20
R-HSA-74751	Insulin receptor signalling cascade	23/2120	54/11091	6.08459e-05	0.00345135	0.00294925	IRS1/PIK3R1/PTPN11/FGF9/NRAS/PIK3R4/GAB1/IRS2/FGF10/FGF16/FGF17/FGF23/FGF4/FGF8/FLT3/GAB2/GRB10/KL/PIK3CA/TRIB3/FRS2/MAPK1/FGF2	23
R-HSA-5654720	PI-3K cascade:FGFR4	12/2120	20/11091	6.27912e-05	0.00345135	0.00294925	PIK3R1/PTPN11/FGF9/GAB1/FGF16/FGF17/FGF23/FGF4/FGF8/PIK3CA/FRS2/FGF2	12
R-HSA-9006925	Intracellular signaling by second messengers	87/2120	310/11091	6.74717e-05	0.003585	0.00306345	EZH2/IRS1/FOXO3/GRK2/PIK3R1/PTEN/PTPN11/TNRC6A/XIAP/ESR1/FGF9/GSK3B/HGF/KPNA2/MDM2/PRKCD/RCOR1/TNRC6B/CBX2/EED/GAB1/PDGFRB/PIP4K2A/PPP2R1B/PRKAR1A/RRAGD/SNAI1/TNRC6C/CDKN1A/EGFR/ERBB4/IRS2/CBX4/RAC1/ADCY6/ADCY7/AGO4/AREG/ATF2/EREG/ESR2/FGF10/FGF16/FGF17/FGF23/FGF4/FGF8/FLT3/FOXO1/FOXO4/FRK/GAB2/IL33/ITPR1/ITPR2/KIT/KL/LCK/MTA2/NBEA/NR4A1/PIK3CA/PML/PPP2R5A/PREX2/PRKCG/REST/RICTOR/SALL4/TNKS2/TRIB…	87
R-HSA-5654695	PI-3K cascade:FGFR2	13/2120	23/11091	7.30927e-05	0.00375838	0.00321161	PIK3R1/PTPN11/FGF9/GAB1/FGF10/FGF16/FGF17/FGF23/FGF4/FGF8/PIK3CA/FRS2/FGF2	13
R-HSA-112399	IRS-mediated signalling	21/2120	48/11091	7.87539e-05	0.00389801	0.00333092	IRS1/PIK3R1/PTPN11/FGF9/NRAS/PIK3R4/GAB1/IRS2/FGF10/FGF16/FGF17/FGF23/FGF4/FGF8/FLT3/GAB2/KL/PIK3CA/TRIB3/FRS2/FGF2	21
R-HSA-9615017	FOXO-mediated transcription of oxidative stress, metabolic and neuronal genes	15/2120	29/11091	8.0699e-05	0.00389801	0.00333092	FOXO3/SMAD4/SMAD2/NR3C1/AGRP/FOXO1/FOXO4/GCK/NPY/PLXNA4/POMC/PPARGC1A/SMAD3/SREBF1/TRIM63	15
R-HSA-6811558	PI5P, PP2A and IER3 Regulate PI3K/AKT Signaling	37/2120	106/11091	8.71194e-05	0.00408436	0.00349017	IRS1/PIK3R1/PTPN11/ESR1/FGF9/HGF/GAB1/PDGFRB/PIP4K2A/PPP2R1B/EGFR/ERBB4/IRS2/RAC1/AREG/EREG/ESR2/FGF10/FGF16/FGF17/FGF23/FGF4/FGF8/FLT3/GAB2/IL33/KIT/KL/LCK/PIK3CA/PPP2R5A/FRS2/IER3/MAPK1/PIP4K2C/FGF2/PIP5K1C	37
R-HSA-2428928	IRS-related events triggered by IGF1R	22/2120	52/11091	9.88285e-05	0.00450093	0.00384614	IRS1/PIK3R1/PTPN11/FGF9/NRAS/PIK3R4/GAB1/IGF1R/IRS2/FGF10/FGF16/FGF17/FGF23/FGF4/FGF8/FLT3/GAB2/KL/PIK3CA/TRIB3/FRS2/FGF2	22
R-HSA-166520	Signaling by NTRKs	44/2120	134/11091	0.000103741	0.00459341	0.00392517	IRS1/NTRK3/MEF2C/PIK3R1/PTPN11/EP300/NRAS/SHC2/AP2A1/GAB1/PPP2R1B/IRS2/RAC1/FOS/ATF2/DNAL4/DUSP6/EGR3/ID4/JUND/LYL1/MAP2K5/MEF2A/NAB1/NAB2/NTF3/NTRK2/PIK3CA/RALGDS/REST/RPS6KA2/RRAD/SHC3/TIAM1/TRIB1/CRK/F3/FRS2/MAPK1/RPS6KA5/STAT3/CDK5R1/CLTA/MEF2D	44
R-HSA-452723	Transcriptional regulation of pluripotent stem cells	13/2120	24/11091	0.000131634	0.0053327	0.0045569	SMAD4/KLF4/NANOG/POU5F1/SMAD2/SOX2/EPHA1/FOXD3/FOXP1/LIN28A/SALL4/STAT3/FGF2	13
R-HSA-6783589	Interleukin-6 family signaling	13/2120	24/11091	0.000131634	0.0053327	0.0045569	IL6R/PTPN11/LIF/JAK1/LIFR/SOCS3/STAT1/IL31RA/IL6/IL6ST/JAK2/OSMR/STAT3	13
R-HSA-1257604	PIP3 activates AKT signaling	76/2120	268/11091	0.000132744	0.0053327	0.0045569	EZH2/IRS1/FOXO3/PIK3R1/PTEN/PTPN11/TNRC6A/XIAP/ESR1/FGF9/GSK3B/HGF/MDM2/RCOR1/TNRC6B/CBX2/EED/GAB1/PDGFRB/PIP4K2A/PPP2R1B/RRAGD/SNAI1/TNRC6C/CDKN1A/EGFR/ERBB4/IRS2/CBX4/RAC1/AGO4/AREG/ATF2/EREG/ESR2/FGF10/FGF16/FGF17/FGF23/FGF4/FGF8/FLT3/FOXO1/FOXO4/FRK/GAB2/IL33/KIT/KL/LCK/MTA2/NR4A1/PIK3CA/PML/PPP2R5A/PREX2/REST/RICTOR/SALL4/TNKS2/TRIB3/AGO3/AKT3/FRS2/IER3/LAMTOR1/MAPK1/MKRN1/PIP4K2C/RBBP7/RPS2…	76
R-HSA-191273	Cholesterol biosynthesis	14/2120	27/11091	0.000135048	0.0053327	0.0045569	HMGCS1/CYP51A1/DHCR24/DHCR7/FDFT1/HMGCR/HSD17B7/LSS/MSMO1/SC5D/SQLE/SREBF1/SREBF2/TM7SF2	14
R-HSA-2428924	IGF1R signaling cascade	22/2120	53/11091	0.00013876	0.0053327	0.0045569	IRS1/PIK3R1/PTPN11/FGF9/NRAS/PIK3R4/GAB1/IGF1R/IRS2/FGF10/FGF16/FGF17/FGF23/FGF4/FGF8/FLT3/GAB2/KL/PIK3CA/TRIB3/FRS2/FGF2	22
R-HSA-2219530	Constitutive Signaling by Aberrant PI3K in Cancer	29/2120	78/11091	0.00014051	0.0053327	0.0045569	IRS1/PIK3R1/PTPN11/ESR1/FGF9/HGF/GAB1/PDGFRB/EGFR/ERBB4/IRS2/RAC1/AREG/EREG/ESR2/FGF10/FGF16/FGF17/FGF23/FGF4/FGF8/FLT3/GAB2/KIT/KL/LCK/PIK3CA/FRS2/FGF2	29
R-HSA-1433557	Signaling by SCF-KIT	19/2120	43/11091	0.000145739	0.00537547	0.00459344	PIK3R1/PTPN11/CHEK1/FER/NRAS/SH2B3/SOCS1/STAT1/YES1/RAC1/GAB2/GRB10/GRB7/JAK2/KIT/LCK/PIK3CA/PTPRU/STAT3	19
R-HSA-9006936	Signaling by TGFB family members	41/2120	124/11091	0.000148382	0.00537547	0.00459344	SMAD1/MYC/SMAD5/CDK8/EP300/PPP1CC/SMAD4/TGFBR2/PARP1/SERPINE1/SKIL/UBE2D3/XPO1/F11R/SMAD2/SP1/STAT1/TGFB2/ACVR2B/SKI/TFDP1/WWTR1/AMHR2/BMP2/E2F5/INHBB/ITGB5/ITGB6/ITGB8/LTBP1/LTBP2/LTBP4/SMAD3/ACVR1B/BAMBI/MAPK1/RPS27A/SMAD6/ZFYVE9/FBN1/BMPR1A	41
R-HSA-1474244	Extracellular matrix organization	83/2120	300/11091	0.000166077	0.00588282	0.00502699	CDH1/ADAM17/DST/ADAM9/CASP3/SERPINE1/CD44/COL5A1/F11R/MMP1/MMP14/TGFB2/MMP2/ADAM8/ADAMTS16/ASPN/BMP1/BMP2/CAPN11/CAPN13/CEACAM8/COL10A1/COL11A1/COL15A1/COL21A1/COL3A1/COL4A5/COL6A1/COL6A5/COL6A6/COL8A2/COL9A2/COL9A3/COLGALT2/CTRB1/CTRB2/CTSD/DDR1/EMILIN3/FBLN2/FBLN5/FBN2/GDF5/HAPLN1/HSPG2/ICAM1/ITGA1/ITGA10/ITGA2/ITGB2/ITGB4/ITGB5/ITGB6/ITGB8/KDR/KLK7/LAMA5/LAMB1/LOX/LOXL1/LOXL4/LTBP1/LTBP2/LTBP4…	83
R-HSA-9024446	NR1H2 and NR1H3-mediated signaling	20/2120	47/11091	0.00018446	0.00639194	0.00546204	TNRC6A/ABCA1/ARL4C/EP300/TNRC6B/KDM3A/MYLIP/TNRC6C/ABCG8/AGO4/APOC1/FABP6/PLTP/RXRB/SCD/SREBF1/TBL1X/AGO3/TBL1XR1/AGO1	20
R-HSA-2404192	Signaling by Type 1 Insulin-like Growth Factor 1 Receptor (IGF1R)	22/2120	54/11091	0.000192326	0.00652272	0.00557379	IRS1/PIK3R1/PTPN11/FGF9/NRAS/PIK3R4/GAB1/IGF1R/IRS2/FGF10/FGF16/FGF17/FGF23/FGF4/FGF8/FLT3/GAB2/KL/PIK3CA/TRIB3/FRS2/FGF2	22
R-HSA-4791275	Signaling by WNT in cancer	16/2120	34/11091	0.000197825	0.00656944	0.00561372	CSNK1A1/CTBP1/GSK3B/PPP2R1B/KREMEN1/FZD6/AXIN1/DKK1/DKK2/DKK4/FZD8/LRP5/LRP6/PPP2R5A/RNF43/TNKS2	16
R-HSA-373755	Semaphorin interactions	25/2120	65/11091	0.000214778	0.00694081	0.00593106	SEMA6D/GSK3B/MYH10/NRP1/PLXNA1/RAC1/MYH9/DPYSL5/ITGA1/PAK3/PLXNA3/PLXNA4/PLXNC1/PLXND1/RHOB/ROCK1/SEMA4D/ARHGAP35/DPYSL2/LIMK1/RHOC/SEMA7A/CDK5R1/PIP5K1C/HSP90AA1	25
R-HSA-5655332	Signaling by FGFR3 in disease	12/2120	22/11091	0.000220095	0.00694081	0.00593106	PIK3R1/FGF9/NRAS/GAB1/FGF16/FGF17/FGF23/FGF4/FGF8/PIK3CA/FRS2/FGF2	12
R-HSA-9759475	Regulation of CDH11 Expression and Function	14/2120	28/11091	0.000222812	0.00694081	0.00593106	TNRC6A/TNRC6B/SNAI1/TNRC6C/CTNND1/SP1/AGO4/BHLHE22/CDH11/JUP/ZEB2/AGO3/HOXC8/AGO1	14
R-HSA-5654708	Downstream signaling of activated FGFR3	13/2120	25/11091	0.000226425	0.00694081	0.00593106	PIK3R1/PTPN11/FGF9/NRAS/GAB1/FGF16/FGF17/FGF23/FGF4/FGF8/PIK3CA/FRS2/FGF2	13
R-HSA-5683057	MAPK family signaling cascades	88/2120	325/11091	0.000239506	0.00720326	0.00615533	IRS1/MYC/FOXO3/IL6R/PIK3R1/PTPN11/TNRC6A/DUSP5/FGF9/HGF/MAPK6/NRAS/PPP1CC/SHC2/SPTBN1/TNRC6B/JAK1/PDGFRB/PPP2R1B/RASGRP3/TNRC6C/XPO1/ABHD17C/ACTB/EGFR/ERBB4/IRS2/RASA1/RAC1/RAP1B/AGO4/AREG/ARRB1/DLG2/DLG3/DUSP16/DUSP6/EREG/FGF10/FGF16/FGF17/FGF23/FGF4/FGF8/FLT3/FOXO1/GRIN2D/IL17RD/IL5/IL6/IL6ST/JAK2/JAK3/KALRN/KIT/KL/MAPK4/NCOA3/PAK3/PIK3CA/PPP2R5A/PRKG2/PSPN/PTPN7/PTPRA/RALGDS/RAPGEF2/RASA2/RASA…	88
R-HSA-187037	Signaling by NTRK1 (TRKA)	38/2120	115/11091	0.000258797	0.00763929	0.00652793	IRS1/MEF2C/PIK3R1/EP300/NRAS/SHC2/AP2A1/PPP2R1B/IRS2/FOS/ATF2/DNAL4/DUSP6/EGR3/ID4/JUND/LYL1/MAP2K5/MEF2A/NAB1/NAB2/NTRK2/PIK3CA/RALGDS/REST/RPS6KA2/RRAD/SHC3/TRIB1/CRK/F3/FRS2/MAPK1/RPS6KA5/STAT3/CDK5R1/CLTA/MEF2D	38
R-HSA-8864260	Transcriptional regulation by the AP-2 (TFAP2) family of transcription factors	17/2120	38/11091	0.000269641	0.00781469	0.00667781	MYC/VEGFA/EP300/ESR1/HSPD1/MYBL2/CDKN1A/EGFR/PITX2/YEATS4/CGA/CITED2/KDM5B/KIT/TFAP2B/ATAD2/NPM1	17
R-HSA-1980143	Signaling by NOTCH1	27/2120	74/11091	0.000336112	0.00956719	0.00817536	MYC/HES1/ADAM17/CDK8/EP300/DLL4/MIB1/NOTCH1/APH1A/JAG1/HIF1A/ARRB1/DLL1/DTX1/HDAC6/HEY1/JAG2/MAML2/MAMLD1/MIB2/NBEA/NUMB/TBL1X/TLE4/RPS27A/TBL1XR1/RBPJ	27
R-HSA-170834	Signaling by TGF-beta Receptor Complex	32/2120	94/11091	0.000425815	0.0119079	0.0101755	MYC/CDK8/EP300/PPP1CC/SMAD4/TGFBR2/PARP1/SERPINE1/SKIL/UBE2D3/XPO1/F11R/SMAD2/SP1/STAT1/TGFB2/SKI/TFDP1/WWTR1/E2F5/ITGB5/ITGB6/ITGB8/LTBP1/LTBP2/LTBP4/SMAD3/BAMBI/MAPK1/RPS27A/ZFYVE9/FBN1	32
R-HSA-2559585	Oncogene Induced Senescence	15/2120	33/11091	0.000498434	0.0136983	0.0117055	TNRC6A/CDK6/MDM2/RB1/TNRC6B/TNRC6C/CDK4/SP1/TFDP1/AGO4/AGO3/E2F1/MAPK1/RPS27A/AGO1	15
R-HSA-2691230	Signaling by NOTCH1 HD Domain Mutants in Cancer	9/2120	15/11091	0.000547624	0.0140873	0.0120379	ADAM17/DLL4/MIB1/NOTCH1/JAG1/DLL1/JAG2/MIB2/RPS27A	9
R-HSA-2691232	Constitutive Signaling by NOTCH1 HD Domain Mutants	9/2120	15/11091	0.000547624	0.0140873	0.0120379	ADAM17/DLL4/MIB1/NOTCH1/JAG1/DLL1/JAG2/MIB2/RPS27A	9
R-HSA-5654696	Downstream signaling of activated FGFR2	14/2120	30/11091	0.000550088	0.0140873	0.0120379	PIK3R1/PTPN11/FGF9/NRAS/GAB1/FGF10/FGF16/FGF17/FGF23/FGF4/FGF8/PIK3CA/FRS2/FGF2	14
R-HSA-5654741	Signaling by FGFR3	17/2120	40/11091	0.000563885	0.0140873	0.0120379	PIK3R1/PTPN11/SPRY2/FGF9/GALNT3/NRAS/GAB1/FGF16/FGF17/FGF23/FGF4/FGF8/PIK3CA/FRS2/MAPK1/RPS27A/FGF2	17
R-HSA-8848021	Signaling by PTK6	21/2120	54/11091	0.000565615	0.0140873	0.0120379	CCNE1/NRAS/SFPQ/SOCS3/CDK4/EGFR/ERBB4/RASA1/CCND1/NR3C1/RAC1/HIF1A/EREG/KHDRBS2/LRRK2/PELP1/PXN/ARHGAP35/CRK/RPS27A/STAT3	21
R-HSA-9006927	Signaling by Non-Receptor Tyrosine Kinases	21/2120	54/11091	0.000565615	0.0140873	0.0120379	CCNE1/NRAS/SFPQ/SOCS3/CDK4/EGFR/ERBB4/RASA1/CCND1/NR3C1/RAC1/HIF1A/EREG/KHDRBS2/LRRK2/PELP1/PXN/ARHGAP35/CRK/RPS27A/STAT3	21
R-HSA-1368108	BMAL1:CLOCK,NPAS2 activates circadian gene expression	13/2120	27/11091	0.000595899	0.0143919	0.0122981	NCOA6/SERPINE1/BHLHE40/BMAL1/AVP/BHLHE41/NPAS2/PPARA/TBL1X/CHD9/TBL1XR1/BMAL2/CLOCK	13
R-HSA-5654716	Downstream signaling of activated FGFR4	13/2120	27/11091	0.000595899	0.0143919	0.0122981	PIK3R1/PTPN11/FGF9/NRAS/GAB1/FGF16/FGF17/FGF23/FGF4/FGF8/PIK3CA/FRS2/FGF2	13
R-HSA-186797	Signaling by PDGF	22/2120	58/11091	0.000631385	0.0149412	0.0127676	PIK3R1/PTPN11/NRAS/PDGFRB/COL5A1/RASA1/STAT1/COL3A1/COL4A5/COL6A1/COL6A5/COL6A6/COL9A2/COL9A3/GRB7/PIK3CA/PLAT/SPP1/STAT6/THBS3/CRK/STAT3	22
R-HSA-4641263	Regulation of FZD by ubiquitination	11/2120	21/11091	0.000640934	0.0149412	0.0127676	FZD6/FZD8/LGR6/LRP5/LRP6/RNF43/RSPO1/RSPO2/RSPO3/RSPO4/RPS27A	11
R-HSA-9029569	NR1H3 & NR1H2 regulate gene expression linked to cholesterol transport and efflux	16/2120	37/11091	0.000646764	0.0149412	0.0127676	TNRC6A/ABCA1/ARL4C/EP300/TNRC6B/KDM3A/TNRC6C/ABCG8/AGO4/APOC1/PLTP/RXRB/TBL1X/AGO3/TBL1XR1/AGO1	16
R-HSA-1566948	Elastic fibre formation	18/2120	44/11091	0.000680566	0.0154975	0.0132429	TGFB2/BMP2/EMILIN3/FBLN2/FBLN5/FBN2/GDF5/ITGB5/ITGB6/ITGB8/LOX/LOXL1/LOXL4/LTBP1/LTBP2/LTBP4/VTN/FBN1	18
R-HSA-9634815	Transcriptional Regulation by NPAS4	15/2120	34/11091	0.000735757	0.0165063	0.014105	TNRC6A/MDM2/TNRC6B/TNRC6C/XPO1/NR3C1/FOS/AGO4/BMAL1/GEM/REST/AGO3/MAPK1/CDK5R1/AGO1	15
R-HSA-216083	Integrin cell surface interactions	29/2120	85/11091	0.000745581	0.0165063	0.014105	CDH1/CD44/COL5A1/F11R/COL10A1/COL3A1/COL4A5/COL6A1/COL6A5/COL6A6/COL8A2/COL9A2/COL9A3/HSPG2/ICAM1/ITGA1/ITGA10/ITGA2/ITGB2/ITGB5/ITGB6/ITGB8/KDR/SPP1/TNC/VTN/FBN1/ITGA6/BSG	29
R-HSA-9707616	Heme signaling	19/2120	48/11091	0.000791916	0.017292	0.0147763	MEF2C/EP300/NCOA6/XPO1/NFE2L2/RORA/BMAL1/ATF2/HMOX1/NPAS2/NR1D1/PPARA/PPARGC1A/TBL1X/TLR4/CHD9/TBL1XR1/MEF2D/CLOCK	19
R-HSA-5654687	Downstream signaling of activated FGFR1	14/2120	31/11091	0.000828169	0.0178392	0.015244	PIK3R1/PTPN11/FGF9/NRAS/GAB1/FGF10/FGF17/FGF23/FGF4/FGF8/KL/PIK3CA/FRS2/FGF2	14
R-HSA-74752	Signaling by Insulin receptor	28/2120	82/11091	0.000899188	0.017968	0.0153541	IRS1/PIK3R1/PTPN11/FGF9/NRAS/PIK3R4/GAB1/IRS2/ATP6V1G1/ATP6V0A1/ATP6V0D2/CTSD/FGF10/FGF16/FGF17/FGF23/FGF4/FGF8/FLT3/GAB2/GRB10/KL/PIK3CA/TRIB3/ATP6V0E1/FRS2/MAPK1/FGF2	28
R-HSA-190239	FGFR3 ligand binding and activation	8/2120	13/11091	0.000901783	0.017968	0.0153541	FGF9/GALNT3/FGF16/FGF17/FGF23/FGF4/FGF8/FGF2	8
R-HSA-190372	FGFR3c ligand binding and activation	8/2120	13/11091	0.000901783	0.017968	0.0153541	FGF9/GALNT3/FGF16/FGF17/FGF23/FGF4/FGF8/FGF2	8
R-HSA-2892247	POU5F1 (OCT4), SOX2, NANOG activate genes related to proliferation	8/2120	13/11091	0.000901783	0.017968	0.0153541	NANOG/POU5F1/SOX2/EPHA1/FOXD3/SALL4/STAT3/FGF2	8
R-HSA-5658623	FGFRL1 modulation of FGFR1 signaling	8/2120	13/11091	0.000901783	0.017968	0.0153541	FGF10/FGF17/FGF23/FGF4/FGF8/FGFRL1/SPRED1/FGF2	8
R-HSA-9768759	Regulation of NPAS4 gene expression	8/2120	13/11091	0.000901783	0.017968	0.0153541	TNRC6A/TNRC6B/TNRC6C/NR3C1/AGO4/REST/AGO3/AGO1	8
R-HSA-9012852	Signaling by NOTCH3	19/2120	49/11091	0.00106472	0.0209526	0.0179045	HES1/EP300/DLL4/MIB1/NOTCH1/APH1A/EGFR/JAG1/STAT1/DLL1/HEY1/JAG2/MAML2/MAMLD1/MIB2/NOTCH3/PLXND1/RPS27A/RBPJ	19
R-HSA-400206	Regulation of lipid metabolism by PPARalpha	37/2120	119/11091	0.00113561	0.0220751	0.0188636	HMGCS1/ABCA1/CDK8/EP300/NCOA6/PPARGC1B/SP1/RORA/ACSL1/BMAL1/CD36/CDK19/CYP7A1/FABP1/FADS1/FAM120B/FDFT1/HMGCR/MED24/NCOA3/NPAS2/NR1D1/PPARA/PPARGC1A/RXRB/SIN3B/SLC27A1/SREBF1/SREBF2/SULT2A1/TBL1X/TRIB3/CHD9/MTF1/TBL1XR1/MED19/CLOCK	37
R-HSA-1660499	Synthesis of PIPs at the plasma membrane	20/2120	53/11091	0.00118348	0.0227285	0.0194219	PIK3R1/PTEN/PIK3C2A/PTPN13/PIP4K2A/MTMR14/OCRL/PLEKHA2/PLEKHA1/INPPL1/PIK3C2B/PIK3CA/PLEKHA4/SBF2/MTMR3/MTMR9/PIP4K2C/ARF1/MTMR1/PIP5K1C	20
R-HSA-198725	Nuclear Events (kinase and transcription factor activation)	22/2120	61/11091	0.00138157	0.026217	0.0224029	MEF2C/EP300/PPP2R1B/FOS/ATF2/DUSP6/EGR3/ID4/JUND/LYL1/MEF2A/NAB1/NAB2/REST/RPS6KA2/RRAD/TRIB1/F3/MAPK1/RPS6KA5/CDK5R1/MEF2D	22
R-HSA-2586552	Signaling by Leptin	7/2120	11/11091	0.00147647	0.0276881	0.0236601	IRS1/PTPN11/SOCS3/IRS2/JAK2/LEPR/STAT3	7
R-HSA-1989781	PPARA activates gene expression	36/2120	117/11091	0.00161546	0.0289029	0.0246981	HMGCS1/ABCA1/CDK8/EP300/NCOA6/PPARGC1B/SP1/RORA/ACSL1/BMAL1/CD36/CDK19/CYP7A1/FABP1/FADS1/FAM120B/FDFT1/HMGCR/MED24/NCOA3/NPAS2/NR1D1/PPARA/PPARGC1A/RXRB/SLC27A1/SREBF1/SREBF2/SULT2A1/TBL1X/TRIB3/CHD9/MTF1/TBL1XR1/MED19/CLOCK	36
R-HSA-2644602	Signaling by NOTCH1 PEST Domain Mutants in Cancer	21/2120	58/11091	0.0016626	0.0289029	0.0246981	MYC/HES1/ADAM17/CDK8/EP300/DLL4/MIB1/NOTCH1/APH1A/JAG1/DLL1/HDAC6/HEY1/JAG2/MAML2/MAMLD1/MIB2/TBL1X/RPS27A/TBL1XR1/RBPJ	21
R-HSA-2644603	Signaling by NOTCH1 in Cancer	21/2120	58/11091	0.0016626	0.0289029	0.0246981	MYC/HES1/ADAM17/CDK8/EP300/DLL4/MIB1/NOTCH1/APH1A/JAG1/DLL1/HDAC6/HEY1/JAG2/MAML2/MAMLD1/MIB2/TBL1X/RPS27A/TBL1XR1/RBPJ	21
R-HSA-2644606	Constitutive Signaling by NOTCH1 PEST Domain Mutants	21/2120	58/11091	0.0016626	0.0289029	0.0246981	MYC/HES1/ADAM17/CDK8/EP300/DLL4/MIB1/NOTCH1/APH1A/JAG1/DLL1/HDAC6/HEY1/JAG2/MAML2/MAMLD1/MIB2/TBL1X/RPS27A/TBL1XR1/RBPJ	21
R-HSA-2894858	Signaling by NOTCH1 HD+PEST Domain Mutants in Cancer	21/2120	58/11091	0.0016626	0.0289029	0.0246981	MYC/HES1/ADAM17/CDK8/EP300/DLL4/MIB1/NOTCH1/APH1A/JAG1/DLL1/HDAC6/HEY1/JAG2/MAML2/MAMLD1/MIB2/TBL1X/RPS27A/TBL1XR1/RBPJ	21
R-HSA-2894862	Constitutive Signaling by NOTCH1 HD+PEST Domain Mutants	21/2120	58/11091	0.0016626	0.0289029	0.0246981	MYC/HES1/ADAM17/CDK8/EP300/DLL4/MIB1/NOTCH1/APH1A/JAG1/DLL1/HDAC6/HEY1/JAG2/MAML2/MAMLD1/MIB2/TBL1X/RPS27A/TBL1XR1/RBPJ	21
R-HSA-112409	RAF-independent MAPK1/3 activation	11/2120	23/11091	0.00168631	0.0289029	0.0246981	IL6R/PTPN11/DUSP5/JAK1/DUSP16/DUSP6/IL6/IL6ST/JAK2/DUSP2/MAPK1	11
R-HSA-5654693	FRS-mediated FGFR1 signaling	11/2120	23/11091	0.00168631	0.0289029	0.0246981	PTPN11/FGF9/NRAS/FGF10/FGF17/FGF23/FGF4/FGF8/KL/FRS2/FGF2	11
R-HSA-8941856	RUNX3 regulates NOTCH signaling	8/2120	14/11091	0.00175244	0.0297169	0.0253937	HES1/EP300/NOTCH1/JAG1/MAML2/MAMLD1/RUNX3/RBPJ	8
R-HSA-948021	Transport to the Golgi and subsequent modification	52/2120	185/11091	0.0017712	0.0297189	0.0253954	MCFD2/TMED7/ARCN1/CAPZA1/COPB1/DCTN4/FUT8/KDELR1/SPTBN1/B4GALT5/FUCA1/NAPG/SEC24A/TMED2/ANK2/AREG/B4GALT6/CGA/CHST8/CNIH2/CNIH3/COG3/COPA/COPG1/DYNC1I1/GOLGB1/GRIA1/MAN1A1/MGAT3/MGAT4A/SEC24C/SEC24D/SERPINA1/SPTB/SPTBN2/SPTBN5/ST6GAL1/TUBA8/USO1/DYNC1LI2/GBF1/PPP6C/PPP6R3/TRAPPC10/TRAPPC2/TMED10/ARF1/CNIH1/MAN2A1/MIA3/NSF/CAPZB	52
R-HSA-5654706	FRS-mediated FGFR3 signaling	10/2120	20/11091	0.00179746	0.0298453	0.0255034	PTPN11/FGF9/NRAS/FGF16/FGF17/FGF23/FGF4/FGF8/FRS2/FGF2	10
R-HSA-112310	Neurotransmitter release cycle	19/2120	51/11091	0.00185563	0.0304935	0.0260573	GLS/HSPA8/SLC38A2/LIN7C/ARL6IP5/ABAT/CHAT/GLS2/LIN7A/PPFIA2/PPFIA4/SLC17A7/SLC1A1/SLC22A2/SLC6A12/STX1A/SYN1/SYT1/TSPOAP1	19
R-HSA-2129379	Molecules associated with elastic fibres	15/2120	37/11091	0.00208705	0.0339465	0.0290079	TGFB2/BMP2/EMILIN3/FBLN2/FBLN5/FBN2/GDF5/ITGB5/ITGB6/ITGB8/LTBP1/LTBP2/LTBP4/VTN/FBN1	15
R-HSA-6791312	TP53 Regulates Transcription of Cell Cycle Genes	18/2120	48/11091	0.00222511	0.0356931	0.0305005	CNOT1/CCNE1/CCNE2/E2F7/EP300/CDKN1A/GADD45A/TFDP1/CCNA1/PLK3/RBL2/RGCC/CNOT4/E2F1/ZNF385A/AURKA/BTG2/NPM1	18
R-HSA-373760	L1CAM interactions	36/2120	119/11091	0.00223921	0.0356931	0.0305005	HSPA8/NRP1/SDCBP/SPTBN1/AP2A1/ACTB/EGFR/LYPLA2/RAC1/MSN/ANK2/CHL1/DLG3/ITGA1/ITGA10/ITGA2/L1CAM/LAMB1/NRP2/NUMB/RPS6KA2/RPS6KA6/SCN1B/SCN3A/SCN3B/SCN4A/SCN9A/SPTB/SPTBN2/SPTBN5/TUBA8/DPYSL2/LAMC1/MAPK1/RPS6KA5/CLTA	36
R-HSA-9006931	Signaling by Nuclear Receptors	77/2120	298/11091	0.00236797	0.0372718	0.0318495	CXCL12/CBFB/MYC/FOXO3/GNAI3/PIK3R1/TNRC6A/ABCA1/ARL4C/CHD1/EP300/ESR1/GTF2A1/H4C16/KPNA2/NRAS/TNRC6B/FOXA1/GNAI2/KDM3A/MYLIP/TNRC6C/XPO1/EGFR/ERBB4/IGF1R/SP1/CCND1/ZNF217/FOS/MMP2/ABCG8/AGO4/ALDH8A1/APOC1/AREG/ATF2/AXIN1/CPT1B/CRABP1/CTSD/CYP26A1/DHRS3/EREG/ESR2/FABP6/GNG8/GNGT1/GNGT2/GREB1/JUND/KANK1/KDM4B/NCOA3/NOS3/PDK4/PIK3CA/PLTP/RARG/RDH5/RXRB/SCD/SDR16C5/SREBF1/TBL1X/UHMK1/USF2/AGO3/AKT3/D…	77
R-HSA-5654743	Signaling by FGFR4	16/2120	41/11091	0.00239588	0.0372718	0.0318495	PIK3R1/PTPN11/SPRY2/FGF9/NRAS/GAB1/FGF16/FGF17/FGF23/FGF4/FGF8/PIK3CA/FRS2/MAPK1/RPS27A/FGF2	16
R-HSA-5654736	Signaling by FGFR1	19/2120	52/11091	0.0024084	0.0372718	0.0318495	PIK3R1/PTPN11/SPRY2/FGF9/NRAS/GAB1/FGF10/FGF17/FGF23/FGF4/FGF8/FGFRL1/KL/PIK3CA/SPRED1/FRS2/MAPK1/RPS27A/FGF2	19
R-HSA-381119	Unfolded Protein Response (UPR)	30/2120	95/11091	0.00245499	0.0376274	0.0321534	ASNS/CXCL8/DCP2/PDIA6/CREBRF/SERP1/SSR1/SRPRA/CREB3L2/EIF2S3/ATF6/CTDSP2/CUL7/DCSTAMP/DDIT3/DNAJB9/DNAJC3/EDEM1/EIF2AK3/EXTL3/FKBP14/GFPT1/HERPUD1/HSP90B1/HSPA5/HYOU1/SYVN1/TSPYL2/EIF2S1/XBP1	30
R-HSA-210500	Glutamate Neurotransmitter Release Cycle	11/2120	24/11091	0.00258071	0.0391776	0.033478	GLS/SLC38A2/ARL6IP5/GLS2/PPFIA2/PPFIA4/SLC17A7/SLC1A1/STX1A/SYT1/TSPOAP1	11
R-HSA-913709	O-linked glycosylation of mucins	22/2120	64/11091	0.00279033	0.0414932	0.0354568	MUC1/GALNT3/B4GALT5/GALNT1/GALNT7/B3GNT3/B3GNT4/B3GNT5/B3GNT8/B4GALT6/GALNT12/GALNT16/GALNT5/GALNTL5/GCNT3/MUC15/MUC3A/MUC4/MUC5AC/MUC5B/MUC6/ST6GAL1	22
R-HSA-5655302	Signaling by FGFR1 in disease	15/2120	38/11091	0.00284749	0.0414932	0.0354568	PIK3R1/BAG4/FGF9/NRAS/GAB1/STAT1/FGF17/FGF23/FGF4/FGF8/GAB2/PIK3CA/FRS2/STAT3/FGF2	15
R-HSA-9607240	FLT3 Signaling	15/2120	38/11091	0.00284749	0.0414932	0.0354568	FOXO3/PIK3R1/PTPN11/NRAS/SH2B3/FLT3/GAB2/GRB10/LCK/PIK3CA/PTPRJ/SLA2/AKT3/RPS27A/BCL2L11	15
R-HSA-9008059	Interleukin-37 signaling	10/2120	21/11091	0.00284884	0.0414932	0.0354568	PTPN11/PTPN13/IL18BP/IL37/PTPN14/PTPN7/SIGIRR/SMAD3/PTPN4/STAT3	10
R-HSA-2122948	Activated NOTCH1 Transmits Signal to the Nucleus	13/2120	31/11091	0.0028634	0.0414932	0.0354568	ADAM17/DLL4/MIB1/NOTCH1/APH1A/JAG1/ARRB1/DLL1/DTX1/JAG2/MIB2/NUMB/RPS27A	13
R-HSA-1839130	Signaling by activated point mutants of FGFR3	7/2120	12/11091	0.00296016	0.0421288	0.0359999	FGF9/FGF16/FGF17/FGF23/FGF4/FGF8/FGF2	7
R-HSA-2033514	FGFR3 mutant receptor activation	7/2120	12/11091	0.00296016	0.0421288	0.0359999	FGF9/FGF16/FGF17/FGF23/FGF4/FGF8/FGF2	7
R-HSA-1483255	PI Metabolism	27/2120	84/11091	0.00298655	0.0421288	0.0359999	PIK3R1/PTEN/MTMR12/PIK3C2A/PIK3R4/PIKFYVE/PTPN13/PIP4K2A/MTMR14/OCRL/PLEKHA2/PLEKHA1/FIG4/GDPD1/INPP5F/INPPL1/PIK3C2B/PIK3CA/PLEKHA4/PNPLA6/SBF2/MTMR3/MTMR9/PIP4K2C/ARF1/MTMR1/PIP5K1C	27
R-HSA-2022090	Assembly of collagen fibrils and other multimeric structures	21/2120	61/11091	0.00337593	0.0472038	0.0403366	DST/COL5A1/BMP1/COL10A1/COL11A1/COL15A1/COL3A1/COL4A5/COL6A1/COL6A5/COL6A6/COL8A2/COL9A2/COL9A3/ITGB4/LOX/LOXL1/LOXL4/MMP20/TLL1/ITGA6	21
