# Supplementary material for: Circulating Serum Micro-RNA as Non-Invasive Diagnostic Biomarkers of Endometriosis
Source: Biomedicines. 2024 Oct 19;12(10):2393. doi: 10.3390/biomedicines12102393 (PMC11505445; doi:10.3390/biomedicines12102393)
Supplement: Supplementary file 1 [file biomedicines-12-02393-s001.zip › Table_S5.xlsx]

## Sheet: wikipath
Table S5: Target genes of differentially expressed miRNAs between END and controls and their associated pathways identified through WikiPathways enrichment analysis
ID	Description	GeneRatio	BgRatio	p-value	p-adjust	q-value	geneID	Count
WP5087	Pleural mesothelioma	136/1711	439/8498	2.13969e-08	8.04067e-06	5.72697e-06	CXCL12/EZH2/MYC/VEGFA/CDH1/PTEN/TSC1/BRCA1/CCND2/CCNE1/CSNK1A1/CTBP1/FGF9/FRAT2/GSK3B/HGF/LIN28B/MAD2L1/MAP3K2/MCL1/ADAMTSL4-AS1/MDM2/OGT/PRKAA1/WNT5A/ATM/BECN1/CTHRC1/EED/JAK1/MAPK8/PDGFRB/SETD5/ACTB/ANGPT2/CCN2/CD44/CDH2/CDK4/CDKN1A/EGFR/FZD7/IGF1R/KREMEN1/MAP2K6/MMP14/PIGF/PODXL/SP1/STAT1/VGLL4/CCND1/FZD6/WWTR1/HIF1A/MMP2/ANGPT4/AREG/ATF2/AXIN1/CDH11/CDH19/CDH20/CDH3/CDH5/COL4A5/CSF1/DDIT3/DKK…	136
WP236	Adipogenesis	54/1711	131/8498	2.29079e-08	8.04067e-06	5.72697e-06	IRS1/CELF1/MEF2C/HMGA1/LIF/RB1/FRZB/LIFR/MBNL1/SERPINE1/SOCS1/SOCS3/CDKN1A/IRS2/KLF5/MIXL1/SP1/STAT1/GADD45A/NR3C1/RORA/WWTR1/HIF1A/ASIP/BMP1/BMP2/CYP26A1/DDIT3/EBF1/FOXO1/FZD1/IL6/IL6ST/KLF7/LPIN1/LPIN2/LPIN3/MEF2A/PNPLA3/PPARA/PPARGC1A/RBL2/SCD/SLC2A4/SMAD3/SREBF1/STAT2/STAT6/TRIB3/WNT10B/BSCL2/E2F1/STAT3/MEF2D	54
WP4659	Gastrin signaling	48/1711	115/8498	8.67884e-08	2.03085e-05	1.44647e-05	IRS1/MYC/VEGFA/CDH1/CXCL8/FOXO3/MEF2C/PIK3R1/PTPN11/GSK3B/PRKCD/PTGS2/CASP3/KLF4/MAPK8/SERPINE1/CD44/CDKN1A/EGFR/JAG1/SP1/YES1/CCND1/RAC1/FOS/ARHGEF28/ARRB1/ATF2/BIRC5/BMP2/CLDN1/FOXO1/IKBKB/JAK2/KIT/NFKBIA/PIK3CA/PXN/RHOB/ROCK1/TFF2/CRK/MAPK1/MAPK9/STAT3/TCF4/MEF2D/RPS6	48
WP4262	Breast cancer pathway	59/1711	155/8498	1.56787e-07	2.75162e-05	1.95984e-05	MYC/HES1/PIK3R1/PTEN/BRCA1/CDK6/CSNK1A1/ESR1/FGF9/FRAT2/GSK3B/NRAS/RB1/SHC2/WNT5A/ATM/DLL4/NOTCH1/PARP1/CDK4/CDKN1A/EGFR/FZD7/IGF1R/SP1/CCND1/FZD6/GADD45A/FOS/AXIN1/DLL1/ESR2/FGF10/FGF16/FGF17/FGF23/FGF4/FGF8/FZD1/FZD10/FZD8/HEY1/JAG2/KIT/LRP5/LRP6/NCOA3/NOTCH3/PIK3CA/POLK/SHC3/SHC4/SOS2/WNT10B/WNT7B/AKT3/E2F1/MAPK1/FGF2	59
WP2261	Glioblastoma signaling	37/1711	82/8498	2.49233e-07	3.49924e-05	2.49233e-05	IRS1/FOXO3/PIK3R1/PTEN/SPRY2/TSC1/BRCA1/CCND2/CCNE1/CDK6/EP300/MDM2/MSH6/NRAS/PIK3C2A/PRKCD/RB1/ATM/GAB1/PDGFRB/CDK4/CDKN1A/EGFR/IGF1R/MAP2K6/CCND1/FOXO1/FOXO4/MAP2K5/PIK3C2B/PIK3CA/PLCG2/PRKCG/AKT3/E2F1/MAPK1/MAP2K4	37
WP5130	Th17 cell differentiation pathway	32/1711	70/8498	1.12275e-06	0.000129383	9.21531e-05	PPP3CA/IL6R/IRF4/JAK1/MAPK8/SOCS3/SMAD2/STAT1/RORA/FOS/HIF1A/BMAL1/HLA-DMA/IKBKB/IL17A/IL21R/IL22/IL27/IL4/IL6/JAK2/LCK/NFIL3/NFKBIA/NR1D1/PER1/RORC/STAT6/MAPK1/STAT3/CLOCK/HSP90AA1	32
WP5205	Clock controlled autophagy in bone metabolism	35/1711	80/8498	1.29014e-06	0.000129383	9.21531e-05	SMAD1/SMAD5/SMAD4/TRAP1/WNT5A/ATG12/BECN1/CTHRC1/FYCO1/NOTCH1/MAP1LC3B/NR1D2/BHLHE40/BMAL1/BHLHE41/BMP2/CSF1/DKK1/IL6/JAK2/LRP5/MAP1LC3A/MEPE/NPAS2/PER1/PTH/RORB/SEMA4D/SERPINF1/SOST/SQSTM1/ULK1/WNT10B/ATG16L1/CLOCK	35
WP4718	Cholesterol metabolism with Bloch and Kandutsch Russell pathways	24/1711	47/8498	2.16389e-06	0.000159445	0.000113565	HMGCS1/ABCA1/ACSL3/ELOVL5/MYLIP/ACSL4/ACSL1/CYP51A1/DHCR24/DHCR7/FADS1/FADS2/FDFT1/HMGCR/HSD17B7/LSS/MSMO1/SC5D/SCD/SOAT2/SQLE/SREBF1/SREBF2/TM7SF2	24
WP4787	Osteoblast differentiation and related diseases	46/1711	119/8498	2.19304e-06	0.000159445	0.000113565	SMAD1/PIK3R1/SMAD5/FGF9/MAPK6/PIK3C2A/PIK3R4/PRKCD/SMAD4/WNT5A/DLL4/MAPK8/NOTCH1/FZD7/JAG1/STAT1/FZD6/SMO/BMP2/DLL1/FGF10/FGF4/FGF8/FZD1/FZD10/FZD8/HES2/HEY1/JAG2/LRP5/LRP6/MAPK4/MYOD1/NOTCH3/PIK3C2B/PIK3CA/PRKCG/SOX9/WNT10B/WNT7B/WNT9A/MAPK1/MAPK9/BMPR1A/FGF2/RBPJ	46
WP4172	PI3K Akt signaling	104/1711	341/8498	2.33491e-06	0.000159445	0.000113565	IRS1/MYC/VEGFA/FOXO3/IL6R/LPAR1/PIK3R1/PTEN/TSC1/BRCA1/CCND2/CCNE1/CCNE2/CDK6/DDIT4/FGF9/GSK3B/HGF/MCL1/ADAMTSL4-AS1/MDM2/NRAS/PRKAA1/IFNAR2/JAK1/PDGFRB/PPP2R1B/ANGPT2/CDK4/CDKN1A/EGFR/EIF4E/IGF1R/CCND1/CREB3L2/RAC1/ANGPT4/ATF2/CHRM2/COL4A5/COL6A1/COL6A5/COL6A6/COL9A2/COL9A3/CSF1/EFNA1/EFNA2/EFNA5/EPOR/FGF10/FGF11/FGF17/FGF23/FGF4/FGF8/FLT3/GNG8/GNGT1/GNGT2/HSP90B1/IFNA21/IKBKB/IL4/IL6/IL7/ITGA1/…	104
WP2263	Androgen receptor network in prostate cancer	43/1711	109/8498	2.49842e-06	0.000159445	0.000113565	MYC/PTEN/PTPN11/SPRY2/TSC1/BRCA1/CHEK1/HGF/MDM2/MSH6/RB1/ATM/CASP3/FOXA1/GAB1/JAK1/MAPK8/CDK4/MMP1/RASA1/SMAD2/SP1/STAT1/CCND1/RAP1B/FOS/F13B/HSD17B3/HSD17B7/HSD3B2/KLK3/NDRG1/PIK3CA/PTK2B/PXN/RICTOR/SMAD3/CRK/E2F1/MAPK1/STAT3/ARID1A/ARID1B	43
WP5347	IL26 signaling	24/1711	48/8498	3.50736e-06	0.00020518	0.00014614	CXCL8/CASP3/JAK1/MAPK8/SOCS3/MMP1/SMAD2/STAT1/ATP6V0D2/CCL20/DCSTAMP/DDIT3/ICAM1/IL17A/IL33/IL6/JAK2/NFKBIA/PIK3CA/RORC/MAPK1/MAPK9/STAT3/COX2	24
WP3931	Embryonic stem cell pluripotency pathways	45/1711	118/8498	4.32015e-06	0.000233288	0.00016616	SMAD1/PTEN/PTPN11/SMAD5/ACVR1/FGF9/GSK3B/LIF/MAPK6/MDM2/SMAD4/WNT5A/GAB1/JAK1/LIFR/PDGFRB/EGFR/FZD7/MAP2K6/ACVR2B/FZD6/FOS/AXIN1/FGF10/FGF11/FGF16/FGF17/FGF23/FGF4/FGF8/FZD1/FZD8/IL6ST/LRP5/LRP6/MAP2K5/MAPK4/WNT10B/WNT7B/AKT3/MAPK1/SMAD6/STAT3/BMPR1A/FGF2	45
WP4239	Epithelial to mesenchymal transition in colorectal cancer	57/1711	162/8498	4.79944e-06	0.000240658	0.000171409	EZH2/CDH1/PIK3R1/GSK3B/SMAD4/TGFBR2/WNT5A/DLL4/EED/MAPK8/NOTCH1/SNAI1/CDH2/FZD7/JAG1/MAP2K6/SMAD2/TGFB2/FZD6/PALS1/HIF1A/MMP2/CLDN1/CLDN14/CLDN4/CLDN7/COL4A5/CRB3/DLL1/FOXQ1/FZD1/FZD10/FZD8/GDF15/JAG2/JUP/LRP5/LRP6/NOTCH3/NRP2/OCLN/PIK3CA/PROX1/SMAD3/SOS2/VTN/WNT10B/WNT7B/WNT9A/ZEB1/ZEB2/AKT3/MAPK1/NR2C2/MAP2K4/MEF2D/RBPJ	57
WP2374	Oncostatin M signaling	26/1711	56/8498	7.95566e-06	0.000372325	0.000265189	IRS1/VEGFA/PIK3R1/PTPN11/PRKCD/CASP3/JAK1/LIFR/MAPK8/SOCS3/STAT1/FOS/HIF1A/IL6ST/JAK2/JAK3/JUND/NFKBIA/OSMR/PTK2B/PXN/RICTOR/MAPK1/MAPK9/STAT3/RPS6	26
WP3888	VEGFA VEGFR2 signaling	124/1711	433/8498	8.75245e-06	0.000384014	0.000273514	FSCN1/PPP3CA/VEGFA/CXCL8/FOXO3/GJA1/MEF2C/PDIA6/PIK3R1/PTPN11/SEMA6D/TMEM170A/TXNIP/CHAC1/DUSP5/EIF4G2/GSK3B/MDM2/PDE4DIP/PRKAA1/PRKCD/PTGS2/SDCBP/SHC2/SLC7A1/TFAM/YWHAE/ADAM9/AP2A1/DLL4/GAB1/MAPK8/NAP1L1/ARF6/CCN2/CTNND1/EIF4E/JAG1/MAP2K6/MMP14/MYO6/STAT1/TPM3/CCND1/EPS15/OCRL/RAC1/RAP1B/MMP2/MYH9/ACKR3/AFDN/ALDOA/ANXA1/ARPC5L/ATF2/ATF6/BIN1/BIRC5/BMP2/CDH5/CGNL1/COPG1/CRIP2/DKK1/DNAJB9/EEA1/EGR…	124
WP3932	Focal adhesion PI3K Akt mTOR signaling	92/1711	302/8498	9.44489e-06	0.000390018	0.000277791	IRS1/VEGFA/FOXO3/IL6R/LPAR1/PIK3R1/PTEN/TSC1/DDIT4/FGF9/GSK3B/HGF/MDM2/NRAS/PIK3C2A/PIK3R4/PRKAA1/FOXA1/IFNAR2/JAK1/PDGFRB/PPP2R1B/RAB10/ANGPT2/CDKN1A/COL5A1/EGFR/EIF4E/IGF1R/IRS2/CREB3L2/HIF1A/ANGPT4/ATF2/CHRM2/COL11A1/COL3A1/CSF1/EFNA1/EFNA2/EFNA5/EPOR/FGF10/FGF11/FGF16/FGF17/FGF4/FGF8/FOXO1/GNG8/GNGT1/GNGT2/HSP90B1/IKBKB/ITGA10/ITGA2/ITGB2/ITGB4/ITGB5/ITGB6/ITGB8/JAK2/JAK3/KDR/KIT/LAMA5/LAMB1/…	92
WP3927	BMP signaling in eyelid development	13/1711	20/8498	1.59235e-05	0.000607936	0.000433003	SMAD1/SMAD5/SMAD4/NOTCH1/EGFR/FOXC1/PITX2/DKK2/FGF10/INHBB/SFRP1/SHH/MAPK9	13
WP5115	Network map of SARS CoV 2 signaling	70/1711	218/8498	1.64541e-05	0.000607936	0.000433003	CXCL12/SMAD1/CXCL8/SMAD5/BID/DDIT4/HSPA8/LARP1/PTGS2/RRM2/TGFBR2/TNFSF10/CASP3/JAK1/MAPK8/SERPINE1/VPS33A/VPS41/ACTB/EIF4E/MAP1LC3B/STAT1/GABARAPL2/RAC1/FOS/HIF1A/APOC1/APOH/BIRC5/BTN3A1/C1S/C8A/CCL20/CCL26/CD14/CD226/CD8A/CFB/CFI/CFP/CTSD/CXCL16/CXCL2/CXCL3/CXCL9/CXCR1/CXCR2/GSN/HLA-DRB5/IFITM1/IL17A/IL1A/IL22/IL33/IL4/IL5/IL6/IL7/JAK2/LBP/LCK/NLRP1/OAS2/PRG3/TF/TPO/ULK1/VPS16/FGF2/RPS6	70
WP560	TGF beta receptor signaling	25/1711	55/8498	1.87566e-05	0.000658358	0.000468916	SMAD1/SMAD5/EP300/LIF/SMAD4/TGFBR2/JAK1/SERPINE1/SKIL/SMAD2/STAT1/SKI/FOS/ITGB6/LTBP1/SMAD3/SPP1/TFE3/ZEB2/BAMBI/MAPK9/RUNX3/SMAD6/STAT3/ZFYVE9	25
WP4816	TGF beta receptor signaling in skeletal dysplasias	26/1711	59/8498	2.52227e-05	0.000843159	0.000600541	SMAD1/SMAD5/EP300/LIF/SMAD4/TGFBR2/JAK1/SERPINE1/SKIL/SMAD2/STAT1/SKI/FOS/ITGB6/LTBP1/SMAD3/SPP1/TFE3/ZEB2/BAMBI/MAPK9/RUNX3/SMAD6/STAT3/ZFYVE9/FBN1	26
WP3646	Hepatitis C and hepatocellular carcinoma	25/1711	56/8498	2.74671e-05	0.00087645	0.000624252	MYC/VEGFA/CXCL8/IL6R/PTPN11/BRCA1/PTGS2/RRM2/SMAD4/CASP3/FRZB/JAK1/MAPK8/CD44/CDKN1A/MMP1/PODXL/CCND1/RAC1/HIF1A/BIRC5/CXCR1/IL6/SMAD3/STAT3	25
WP2877	Vitamin D receptor pathway	61/1711	187/8498	3.35603e-05	0.00102432	0.000729573	MYC/STS/TNFAIP3/ZNF257/CCNE1/IRF4/BCL6/KLF4/PRDM1/ALPG/CDKN1A/TGFB2/CCND1/GADD45A/HIF1A/BTLA/CASP14/CD14/CD9/CDX2/CLMN/CST1/CST6/CYP3A5/CYP7A1/DEFB132/EFNA5/EPHB4/FGF23/FOXO1/G6PD/ID4/IL25/KL/KRT38/KRT71/KRTAP10-2/KRTAP10-4/LGALS9/LRP5/LRRC8A/MXD1/MYO9B/PTH/RASGRP1/SALL4/SATB1/SEMA3B/SERPINB1/SFRP1/SLC2A4/SLC34A2/SLC37A2/SOSTDC1/SPP1/SULT1C2/SULT2A1/THBD/TIMP3/ATP2B1/PTGER4	61
WP3969	H19 Rb E2F1 and CDK beta catenin in colorectal cancer	10/1711	14/8498	4.81159e-05	0.00140365	0.000999751	SOX4/CDH1/CDK8/PMAIP1/RB1/CDK4/JAG1/CCND1/TULP3/E2F1	10
WP3594	Circadian rhythm genes	64/1711	201/8498	4.99875e-05	0.00140365	0.000999751	EZH2/NTRK3/KLF10/PTEN/DYRK1A/EP300/GSK3B/HNRNPU/OGT/PPP1CC/PRKAA1/SFPQ/MAPK8/PER2/SERPINE1/CDK4/NR1D2/BHLHE40/RORA/TOP1/UBE3A/AGRP/BMAL1/AVP/BHLHE41/BTBD9/CLDN4/CST3/EGR3/GFPT1/HCRTR1/HTR7/ID4/IL6/JUND/KDM5A/KLF9/KMT2A/NFIL3/NGFR/NPAS2/NR1D1/NR2F6/PER1/PML/PPARA/PPARGC1A/PRKCG/PRKG2/PROX1/PTGDS/RORB/RORC/SETX/SLC6A4/SREBF1/UTS2/CRY2/DDX5/MAPK9/RPS27A/SIK1/BMAL2/CLOCK	64
WP5353	Macrophage stimulating protein MSP signaling	39/1711	108/8498	7.70897e-05	0.00194034	0.00138201	SMAD1/VEGFA/CDH1/CXCL8/PIK3R1/PTEN/SMAD5/GSK3B/GAB1/MAPK8/PARP1/PDGFRB/SOCS1/SOCS3/CDH2/IGF1R/SMAD2/FOS/CLDN1/CXCL2/DUSP6/FZD1/IL6/KDR/NDRG1/NR4A1/OCLN/PDCD4/PPARGC1A/SLPI/SMAD3/WNT10B/ZEB1/ZEB2/MAPK1/MAPK9/RPS6KA5/SMAD6/RPS6	39
WP3413	NOTCH1 regulation of endothelial cell calcification	11/1711	17/8498	7.9119e-05	0.00194034	0.00138201	VEGFA/LPAR1/DLL4/NOTCH1/JAG1/DLL1/ITGA1/JAG2/MGP/PLAT/SAT1	11
WP3874	Canonical and non canonical TGF B signaling	11/1711	17/8498	7.9119e-05	0.00194034	0.00138201	SMAD4/TGFBR2/MAPK8/SMAD2/BMP1/LOX/LOXL1/LOXL4/SMAD3/MAPK9/BMPR1A	11
WP3668	Hypothesized pathways in pathogenesis of cardiovascular disease	14/1711	25/8498	8.01565e-05	0.00194034	0.00138201	SMAD4/TGFBR2/MAPK8/SERPINE1/ANGPT2/CCN2/SMAD2/FBN2/LTBP1/LTBP2/SMAD3/MAPK1/NR2C2/FBN1	14
WP364	IL6 signaling	20/1711	43/8498	8.53476e-05	0.00199713	0.00142246	IL6R/PIK3R1/PTPN11/GSK3B/PRKCD/GAB1/JAK1/PRDM1/SOCS3/STAT1/RAC1/IL6/IL6ST/JAK2/NR2F6/VIP/MAPK1/STAT3/MAP2K4/NLK	20
WP4806	EGFR tyrosine kinase inhibitor resistance	32/1711	84/8498	0.000104243	0.00236061	0.00168135	MYC/VEGFA/FOXO3/IL6R/PIK3R1/PTEN/GSK3B/HGF/NRAS/SHC2/GAB1/JAK1/PDGFRB/EGFR/EIF4E/IGF1R/CCND1/IL6/JAK2/KDR/PIK3CA/PLCG2/PRKCG/SHC3/SHC4/SOS2/AKT3/MAPK1/STAT3/BCL2L11/FGF2/RPS6	32
WP395	IL4 signaling	22/1711	50/8498	0.000107716	0.00236303	0.00168307	IRS1/PIK3R1/PTPN11/EP300/JAK1/SOCS1/SOCS3/IRS2/STAT1/FOS/ATF2/GAB2/IKBKB/IL4/JAK2/JAK3/NFKBIA/PIK3CA/STAT6/MAPK1/SOCS5/STAT3	22
WP437	EGF EGFR signaling	52/1711	159/8498	0.000115789	0.00239888	0.00170861	GJA1/MEF2C/PIK3R1/PTEN/PTPN11/SPRY2/MAP3K2/PRKCD/AP2A1/GAB1/JAK1/MAPK8/ARF6/EGFR/RASA1/SP1/STAT1/EPS15/RAC1/FOS/ARHGEF1/FOXO1/FOXO4/GAB2/GRB10/INPPL1/JAK2/JUND/MAP2K5/MAPK4/MEF2A/NCOA3/NOS3/PIK3C2B/PLCE1/PTK2B/RALGDS/REPS2/RICTOR/ROCK1/RPS6KA2/SOS2/CRK/E2F1/ELK4/IQSEC1/MAPK1/MAPK9/RPS6KA5/STAT3/MEF2D/COX2	52
WP4674	Head and neck squamous cell carcinoma	29/1711	74/8498	0.00012104	0.00239888	0.00170861	VEGFA/PIK3R1/PTEN/SESN2/TSC1/CDK6/DDIT4/NRAS/PRKAA1/RB1/SMAD4/TGFBR2/GAB1/NOTCH1/CDK4/CDKN1A/EGFR/EIF4E/IGF1R/CCND1/NFE2L2/IRF6/NUMB/PIK3CA/RICTOR/TERT/AKT3/E2F1/RPS6	29
WP4879	Overlap between signal transduction pathways contributing to LMNA laminopathies	24/1711	57/8498	0.000124037	0.00239888	0.00170861	HES1/CSNK1A1/GSK3B/HMGA2/RB1/NAP1L1/NOTCH1/ACTB/CDK4/CDKN1A/SMAD2/TGFB2/DICER1/AXIN1/BMP2/LEMD3/MYOD1/SMAD3/SPP1/SREBF1/WNT10B/WNT7B/E2F1/ICMT	24
WP382	MAPK signaling	74/1711	247/8498	0.000125895	0.00239888	0.00170861	MYC/PPP3CA/MEF2C/FGF9/HSPA8/MAP3K2/NRAS/PRKCD/TGFBR2/CASP3/MAPK8/PDGFRB/PPP3CB/RASGRP3/TAOK1/EGFR/MAP2K6/RASA1/TGFB2/GADD45A/RAC1/RAP1B/FOS/ARRB1/ATF2/CACNA1B/CACNA2D4/CACNB3/CACNG1/CACNG4/CACNG8/CD14/DDIT3/DUSP16/DUSP6/FGF10/FGF11/FGF16/FGF17/FGF23/FGF4/FGF8/HSPA1A/HSPA1B/HSPA1L/IKBKB/IL1A/JUND/LRRK2/MAP2K5/MAP3K8/MKNK2/NR4A1/NTF3/NTRK2/PPP3R2/PRKCG/PTPN7/RAPGEF2/RASA2/RASGRP1/SOS2/AKT3/CRK/DUSP…	74
WP2355	Corticotropin releasing hormone signaling	34/1711	92/8498	0.000129476	0.00239888	0.00170861	CXCL8/GJA1/GSK3B/PRKCD/CASP3/GNAI2/MAPK8/PARP1/SP1/RAP1B/FOS/ARRB1/CRHR2/CYP21A2/ECE1/HSD3B2/IVL/JUND/JUP/NFKBIA/NOS3/NR4A1/NR4A2/PLCG2/POMC/RAPGEF3/SULT2A1/TBX19/TLR4/GRK3/MAPK1/MAPK9/TCF4/HSP90AA1	34
WP428	Wnt signaling	40/1711	114/8498	0.000129854	0.00239888	0.00170861	MYC/PPP3CA/CCND2/CSNK1A1/CTBP1/FRAT2/GSK3B/WNT5A/MAPK8/PPP3CB/FZD7/KREMEN1/CCND1/FZD6/RAC1/AXIN1/CTNNBIP1/DAAM1/DKK1/DKK2/DKK4/FZD1/FZD10/FZD8/LRP5/LRP6/PPP3R2/PRICKLE2/PRKCG/ROR2/SERPINF1/SFRP1/SOST/VANGL2/WIF1/WNT10B/WNT7B/MAPK9/PPP3R1/NLK	40
WP481	Insulin signaling	52/1711	160/8498	0.000138623	0.00248556	0.00177034	IRS1/FOXO3/PIK3R1/PTEN/PTPN11/TSC1/GSK3B/MAP3K2/MAPK6/PIK3C2A/PIK3R4/PRKAA1/PRKCD/RHOQ/SHC2/GAB1/MAPK8/SOCS1/SOCS3/ARF6/EIF4E/IGF1R/IRS2/MAP2K6/RAC1/STXBP2/FOS/CYTH3/FOXO1/GRB10/IKBKB/INPPL1/MAP2K5/MAP3K8/MAPK4/PIK3CA/RPS6KA2/RPS6KA6/RRAD/SHC3/SLC2A4/SOS2/TRIB3/CRK/MAPK1/MAPK9/MINK1/RPS6KA5/ARF1/KIF5B/MAP2K4/XBP1	52
WP3658	Wnt beta catenin signaling in leukemia	14/1711	26/8498	0.000141627	0.00248556	0.00177034	MYC/CSNK1A1/GSK3B/BCL9/CCND1/FZD6/DKK1/FLT3/JUP/LRP5/LRP6/PML/SALL4/WIF1	14
WP4685	Melanoma	27/1711	68/8498	0.000158769	0.00271844	0.00193621	CDH1/PIK3R1/PTEN/CDK6/MDM2/NRAS/RB1/SHC2/CDK4/CDKN1A/ERBB4/CCND1/GADD45A/RAC1/FOS/CALML5/CALML6/GRM3/KDR/KIT/PIK3CA/POLK/PREX2/SOS2/AKT3/E2F1/MAPK1	27
WP5193	Cholesterol synthesis disorders	11/1711	18/8498	0.000166448	0.00278207	0.00198153	HMGCS1/CYP51A1/DHCR24/DHCR7/FDFT1/HMGCR/HSD3B2/LSS/MSMO1/SC5D/SQLE	11
WP5304	Cholesterol metabolism	28/1711	72/8498	0.000184032	0.00300443	0.00213991	HMGCS1/ABCA1/LDLR/MYLIP/ABCG8/APOC1/APOH/CD36/CYP51A1/CYP7A1/DHCR24/DHCR7/FDFT1/HMGCR/HSD17B7/LIPA/LIPG/LRP1/LSS/MSMO1/NPC1/PCSK9/PLTP/SC5D/SQLE/TM7SF2/LRPAP1/VDAC1	28
WP3613	Photodynamic therapy induced unfolded protein response	14/1711	27/8498	0.000239943	0.00378565	0.00269633	ASNS/PDIA6/NFE2L2/ATF6/DDIT3/DNAJB9/DNAJC3/EDEM1/EIF2AK3/HSP90B1/HSPA5/TRIB3/BCL2L11/XBP1	14
WP2324	AGE RAGE pathway	26/1711	66/8498	0.00024267	0.00378565	0.00269633	IRS1/PRKCD/CASP3/MAPK8/EGFR/MMP14/SMAD2/SP1/STAT1/RAC1/HIF1A/MMP2/MSN/ATF2/FOXO1/FOXO4/IKBKB/INHBB/JAK2/NFKBIA/NOS3/ROCK1/SMAD3/MAPK1/MAPK9/STAT3	26
WP2011	SREBF and miR33 in cholesterol and lipid homeostasis	10/1711	16/8498	0.000258407	0.00394352	0.00280878	HMGCS1/ABCA1/PRKAA1/LDLR/HMGCR/PPARA/PPARGC1A/SCD/SREBF1/SREBF2	10
WP706	Sudden infant death syndrome SIDS susceptibility pathways	51/1711	160/8498	0.000273486	0.00408483	0.00290942	VEGFA/CXCL8/GJA1/HES1/IL6R/MEF2C/EP300/HSPD1/SPTBN1/YWHAE/CASP3/PPARGC1B/PRKAR1A/NANOG/POU5F1/SOX2/SP1/BHLHE40/NR3C1/RORA/HIF1A/ALDOA/AVP/CHAT/CHRM2/CHRNA7/CHRNB4/ECE1/ESR2/GABRA1/GCK/HSP90B1/HTR1A/IL1A/IL6/KCNH2/MAP2/NTRK2/PAH/PPARGC1A/REST/RYR2/SCN3B/SLC6A4/TF/TLX3/PRKACB/RUNX3/YWHAZ/YWHAG/TSPYL1	51
WP5329	Cholesterol biosynthesis pathway in hepatocytes	19/1711	43/8498	0.000294147	0.00430189	0.00306403	HMGCS1/ABCA1/ACSL3/ELOVL5/MYLIP/ACSL1/CYP51A1/CYP7A1/DHCR24/FADS2/FDFT1/HMGCR/HSD17B7/LSS/MSMO1/SC5D/SCD/SREBF1/TM7SF2	19
WP5144	NRP1 triggered signaling in pancreatic cancer	22/1711	53/8498	0.000300608	0.00430667	0.00306743	VEGFA/CCNE1/CCNE2/CHD1/HGF/NRP1/SMAD4/TGFBR2/PLXNA1/SNAI1/CCN2/EGFR/SMAD2/TGFB2/RAC1/MMP2/CDH5/KDR/PLXNA4/SMAD3/AKT3/MAPK1	22
WP2828	Bladder cancer	18/1711	40/8498	0.000320667	0.00450217	0.00320667	MYC/VEGFA/CDH1/CXCL8/PIK3R1/MDM2/NRAS/RB1/CDK4/CDKN1A/EGFR/MMP1/CCND1/MMP2/DAPK2/E2F1/MAPK1/RPS6KA5	18
WP4331	Neovascularization processes	17/1711	37/8498	0.000345727	0.00475883	0.00338948	CXCL12/SMAD1/SMAD5/DLL4/MAPK8/NOTCH1/JAG1/SMAD2/TGFB2/HIF1A/EPHB4/KDR/KIT/NOTCH3/SMAD3/MAPK1/MAPK9	17
WP4336	ncRNAs involved in Wnt signaling in hepatocellular carcinoma	32/1711	89/8498	0.00036028	0.00486378	0.00346423	EZH2/MYC/CCND2/CSNK1A1/CTBP1/FRAT2/GSK3B/MTDH/WNT5A/KLF4/FZD7/KREMEN1/CCND1/FZD6/AXIN1/CTNNBIP1/DKK1/DKK2/DKK4/FZD1/FZD10/FZD8/LRP5/LRP6/ROR2/SERPINF1/SFRP1/SOST/WIF1/WNT10B/WNT7B/NLK	32
WP363	Wnt signaling	20/1711	47/8498	0.000378424	0.00501233	0.00357004	TSC1/CDK6/CSNK1A1/CTBP1/GSK3B/BCL9/CSNK1G1/MAPK8/CCND1/RAC1/AXIN1/LRP5/LRP6/PRKCG/ROR2/SOX1/MAPK1/MAPK9/TCF4/NLK	20
WP2857	Mesodermal commitment pathway	47/1711	148/8498	0.000512621	0.00666407	0.00474649	SMAD1/ZNF281/ACVR1/DNMT3B/HMGA2/SMAD4/DDAH1/FOXA1/KLF4/PRKAR1A/SNAI1/WDFY2/KLF5/MIXL1/NANOG/PARP8/POU5F1/SMAD2/SOX2/ACVR2B/BHLHE40/CCND1/FOXC1/MTF2/NFE2L2/PITX2/RPL38/ATP8B2/AXIN1/DIP2A/DKK1/DLL1/FGF8/FOXA2/FZD8/JAK2/LATS1/RARG/SLC2A12/SMAD3/TEAD2/TRERF1/ELK4/SMAD6/TCF4/BMPR1A/NLK	47
WP2840	Hair follicle development cytodifferentiation part 3 of 3	31/1711	87/8498	0.000529502	0.00675837	0.00481366	SMAD1/ADAM17/PHLDA1/SMAD4/WNT5A/NOTCH1/CCN2/EGFR/SOX2/NR3C1/FOS/CASP14/DKK1/DKK4/DSC2/FOXQ1/FZD1/GJB6/KLK7/KRT19/KRTAP3-3/SFRP1/SOSTDC1/SOX9/SPINK5/WIF1/RUNX3/TCF4/BMPR1A/DKK3/RBPJ	31
WP366	TGF beta signaling pathway	43/1711	133/8498	0.000574396	0.00719634	0.0051256	MYC/KLF10/MEF2C/PIK3R1/EP300/SMAD4/SPTBN1/TGFBR2/TRAP1/MAPK8/SKIL/CDKN1A/MAP2K6/MMP1/NEDD9/SMAD2/SP1/CCND1/RAC1/SKI/TFDP1/FOS/ATF2/AXIN1/E2F5/ITGA2/ITGB4/JUND/MAPK4/MEF2A/PML/RBL2/ROCK1/SMAD3/TERT/TNC/ZEB1/ZEB2/MAPK1/MAPK9/SIK1/ZFYVE9/MAP2K4	43
WP2380	Brain derived neurotrophic factor BDNF signaling	44/1711	137/8498	0.000584319	0.00719634	0.0051256	IRS1/NTRK3/FOXO3/MEF2C/PIK3R1/PTPN11/ADAM17/GSK3B/MAP3K2/PRKAA1/PRKCD/SHC2/CASP3/MAPK8/CDH2/EIF4E/IRS2/STAT1/RAC1/GRIA1/IKBKB/JAK2/MAP2K5/MEF2A/NFKBIA/NGFR/NTF3/NTRK2/PTK2B/SHC3/SHC4/SQSTM1/SYN1/TIAM1/DPYSL2/EIF2S1/FRS2/MAPK1/MAPK9/RPS6KA5/STAT3/CDK5R1/NSF/RPS6	44
WP5382	TGFB Smad signaling	8/1711	12/8498	0.000603594	0.00721487	0.0051388	SMAD4/TGFBR2/SERPINE1/CCN2/SMAD2/WWTR1/SMAD3/YWHAG	8
WP4216	Chromosomal and microsatellite instability in colorectal cancer	27/1711	73/8498	0.000610428	0.00721487	0.0051388	MYC/CSNK1A1/GSK3B/MSH6/PMAIP1/PTGS2/SMAD4/TGFBR2/CASP3/MAPK8/CDKN1A/SMAD2/TGFB2/CCND1/GADD45A/RAC1/FOS/AXIN1/BIRC5/POLK/RALGDS/SMAD3/AKT3/MAPK1/MAPK9/APPL1/BCL2L11	27
WP3929	Chemokine signaling	51/1711	165/8498	0.000616656	0.00721487	0.0051388	CXCL12/FOXO3/GNAI3/GRK2/PIK3R1/GSK3B/NRAS/PRKCD/SHC2/GNAI2/STAT1/RAC1/RAP1B/ADCY6/ADCY7/ARRB1/CCL19/CCL20/CCL24/CCL25/CCL26/CCR2/CCR4/CCR7/CCR9/CXCL16/CXCL3/CXCL9/CXCR2/GNG8/GNGT1/GNGT2/IKBKB/JAK2/JAK3/NFKBIA/PIK3CA/PPBP/PTK2B/PXN/ROCK1/SHC3/SHC4/SOS2/STAT2/TIAM1/AKT3/CRK/MAPK1/PRKACB/STAT3	51
WP51	Regulation of actin cytoskeleton	47/1711	150/8498	0.000713327	0.00820911	0.00584694	PIK3R1/FGF9/MAPK6/MYH10/NRAS/PIK3C2A/PIK3R4/SSH2/GNA13/PDGFRB/PIP4K2A/ACTB/EGFR/RAC1/MSN/ARHGEF1/ARHGEF4/CD14/CHRM2/CHRM3/FGF10/FGF11/FGF16/FGF17/FGF23/FGF4/FGF8/GSN/ITGA1/MAPK4/PAK3/PIK3C2B/PIK3CA/PIP5KL1/PXN/ROCK1/SOS2/ARHGAP35/CFL2/CRK/F2R/LIMK1/MAPK1/PIP4K2C/FGF2/PIP5K1C/ABI2	47
WP2037	Prolactin signaling	27/1711	74/8498	0.000779765	0.0086351	0.00615036	IRS1/MYC/PIK3R1/PTPN11/GSK3B/CASP3/JAK1/MAPK8/SOCS1/SOCS3/IRS2/STAT1/RAC1/FOS/CTSD/GAB2/JAK2/NFKBIA/PIK3CA/PXN/RPS6KA2/MAPK1/MAPK9/STAT3/YWHAZ/YWHAG/RPS6	27
WP399	Wnt signaling and pluripotency	35/1711	104/8498	0.00080826	0.0086351	0.00615036	MYC/CCND2/CTBP1/EP300/GSK3B/PRKCD/WNT5A/LDLR/PPP2R1B/CD44/CTNND1/FZD7/NANOG/POU5F1/SOX2/CCND1/FZD6/AXIN1/ESRRB/FOXD3/FZD1/FZD10/FZD8/LRP5/LRP6/LRRK2/PRKCG/WNT10B/WNT7B/MAPK9/PAFAH1B1/ZBTB33/FBXW2/MAP2K4/NLK	35
WP5333	Enterocyte cholesterol metabolism	16/1711	36/8498	0.00080959	0.0086351	0.00615036	HMGCS1/ABCA1/LDLR/ABCG8/CD36/CYP51A1/DHCR24/DHCR7/FDFT1/HMGCR/HSD17B7/LSS/MSMO1/SC5D/SQLE/TM7SF2	16
WP197	Cholesterol biosynthesis pathway	9/1711	15/8498	0.00081684	0.0086351	0.00615036	HMGCS1/CYP51A1/DHCR7/FDFT1/HMGCR/LSS/MSMO1/SC5D/SQLE	9
WP4861	Endoplasmic reticulum stress response in coronavirus infection	19/1711	46/8498	0.000821931	0.0086351	0.00615036	PPP1CC/PPP1R15B/MAPK8/PPP1R2/ATF6/DDIT3/EIF2AK3/HSPA5/MAP1LC3A/PPP1R10/PPP1R1A/PPP1R3B/PPP1R3C/PPP1R3D/PPP1R9A/EIF2S1/PPP1R12B/PPP1R12C/XBP1	19
WP4263	Pancreatic adenocarcinoma pathway	31/1711	89/8498	0.000824148	0.0086351	0.00615036	VEGFA/PIK3R1/CDK6/PRKCD/RB1/SMAD4/TGFBR2/JAK1/MAPK8/CDK4/CDKN1A/EGFR/SMAD2/STAT1/TGFB2/CCND1/GADD45A/RAC1/DUSP6/IKBKB/PAK3/PIK3CA/POLK/RALGDS/SMAD3/TIAM1/AKT3/E2F1/MAPK1/MAPK9/STAT3	31
WP5426	HDAC6 interactions in the central nervous system	37/1711	112/8498	0.000863174	0.008911	0.00634687	GRK2/MAP1B/EP300/EP400/GSK3B/HSPA8/G3BP1/MAPK8/RAD23B/CFTR/EGFR/NEDD9/POU5F1/SMAD2/SP1/NR3C1/RAC1/HIF1A/MYH9/BIRC5/CCDC141/DLG2/GRIA1/HDAC6/KALRN/MAP1LC3A/OPTN/PRKN/PTK2B/PXN/RHOT1/SHH/SQSTM1/UBD/MAPK1/AURKA/HSP90AA1	37
WP4925	Unfolded protein response	12/1711	24/8498	0.00102294	0.0104073	0.00741261	TXNIP/BID/PMAIP1/TNFRSF10B/NFE2L2/ATF6/DDIT3/EIF2AK3/HSPA5/EIF2S1/BCL2L11/XBP1	12
WP4541	Hippo Merlin signaling dysregulation	39/1711	121/8498	0.00108302	0.0108611	0.00773583	MYC/CDH1/DDB1/LIN28B/NRAS/PPP1CC/PDGFRB/PRKAR1A/CCN2/CD44/CDH2/EGFR/IGF1R/VGLL4/CCND1/WWTR1/CDH11/CDH19/CDH20/CDH3/CDH5/FLT3/ITGA1/ITGA10/ITGA2/ITGB2/ITGB4/ITGB5/ITGB6/ITGB8/KDR/KIT/LATS1/NGFR/NTRK2/PAK3/TEAD2/PRKACB/ITGA6	39
WP4258	lncRNA in canonical Wnt signaling and colorectal cancer	33/1711	98/8498	0.0011125	0.0109481	0.00779779	EZH2/MYC/CCND2/CDK6/CDK8/CSNK1A1/CTBP1/FRAT2/GSK3B/HNRNPU/WNT5A/FZD7/KREMEN1/CCND1/FZD6/AXIN1/CTNNBIP1/DKK1/DKK2/DKK4/FZD1/FZD10/FZD8/LRP5/LRP6/ROR2/SERPINF1/SFRP1/SOST/WIF1/WNT10B/WNT7B/NLK	33
WP1591	Heart development	19/1711	47/8498	0.00112288	0.0109481	0.00779779	SMAD1/VEGFA/MEF2C/PTPN11/SMAD4/NOTCH1/BHLHE40/FOXC1/PITX2/BMP2/FGF10/FGF8/FOXA2/HEY1/SHH/SMYD1/TBX5/MAPK1/BMPR1A	19
WP313	Hepatocyte growth factor receptor signaling	15/1711	34/8498	0.00128689	0.0122801	0.00874654	PTEN/PTPN11/HGF/GAB1/MAPK8/RASA1/RAP1B/FOS/ITGA1/PIK3CA/PTK2B/PXN/CRK/MAPK1/STAT3	15
WP2032	Thyroid stimulating hormone TSH signaling	22/1711	58/8498	0.00129449	0.0122801	0.00874654	GNAI3/PIK3R1/CCNE1/RB1/GNA13/GNAI2/JAK1/CDK4/IGF1R/MAP2K6/STAT1/RAP1B/CGA/JAK2/PDE4D/PIK3CA/RALGDS/RBL2/TSHR/MAPK1/STAT3/RPS6	22
WP3286	Copper homeostasis	20/1711	51/8498	0.00131519	0.0123102	0.00876795	FOXO3/MT2A/PTEN/XIAP/ADAM17/GSK3B/MDM2/SLC31A1/ADAM9/CASP3/SP1/CCND1/MTF2/ATP7A/FOXO1/PIK3CA/XAF1/MTF1/PRNP/ATOX1	20
WP5158	Urotensin II mediated signaling	25/1711	69/8498	0.00135056	0.0124749	0.00888528	FSCN1/PTEN/PTPN11/ABCA1/CCNE1/EP300/GSK3B/CASP3/MAPK8/EGFR/SMAD2/MMP2/COL3A1/DDIT3/HMOX1/ICAM1/IKBKB/IL6/JAK2/NCF4/SMAD3/UTS2/MAPK1/MAPK9/STAT3	25
WP5180	DYRK1A involvement regarding cell proliferation in brain development	23/1711	62/8498	0.00144074	0.0131351	0.00935547	HES1/SPRY2/TSC1/CDK6/CSNK1A1/DCAF7/DYRK1A/GSK3B/CASP3/NOTCH1/APH1A/CDK4/CCND1/TFDP1/DLL1/E2F5/FOXO1/GLI1/RBL2/REST/TFAP4/CRY2/FGF2	23
WP2848	Pluripotent stem cell differentiation pathway	19/1711	48/8498	0.00151298	0.0136168	0.00969857	VEGFA/IL6R/HGF/WNT5A/NOTCH1/CSF1/CXCR1/DKK1/FGF10/FGF4/FGF8/GDF5/IL6/KIT/SHH/TF/TPO/WNT7B/FGF2	19
WP2882	Nuclear receptors meta pathway	85/1711	314/8498	0.00155111	0.0137833	0.00981715	MYC/HES1/TNFAIP3/ABHD2/CPEB4/EP300/ESR1/HGF/PTGS2/SLC5A3/TGFBR2/NCOA6/ALDH3A1/CDK4/EGFR/IRS2/POU5F1/SP1/TGFB2/BHLHE40/CCND1/NFE2L2/NR3C1/ABCC3/ABCG8/ACKR3/ADH7/AKAP13/ARL5B/B3GNT5/BAAT/CCL20/CDKN1C/CYP3A5/CYP7A1/FABP1/FOXO1/G6PD/GPR153/GPX2/HMOX1/HSPA1A/JUND/LRRC8A/MAFF/MFGE8/NCOA3/PDK4/PLTP/POLK/PPARA/PPARGC1A/SCD/SERPINA1/SERPINB9/SLC27A1/SLC2A10/SLC2A11/SLC2A12/SLC2A13/SLC2A14/SLC2A3/SLC2A4/SL…	85
WP5300	TROP2 regulatory signaling	18/1711	45/8498	0.00173646	0.0152375	0.0108529	CDH1/PIK3R1/PTEN/CCNE1/CHEK1/PRKCD/RB1/NOTCH1/CDK4/EGFR/IGF1R/STAT1/CCND1/RAC1/CLDN1/CLDN7/JAK2/TACSTD2	18
WP5323	Fatty acids and lipoproteins transport in hepatocytes	15/1711	35/8498	0.00183821	0.0155991	0.0111104	ABCA1/ACSL3/LDLR/MYLIP/ACSL1/ACSL5/APOC1/FABP1/FABP4/LIPA/LRP1/PCSK9/SLC27A1/SOAT2/VDAC1	15
WP474	Endochondral ossification	23/1711	63/8498	0.00184433	0.0155991	0.0111104	VEGFA/HMGCS1/MEF2C/SLC38A2/FRZB/IGF1R/STAT1/TGFB2/CDKN1C/COL10A1/MGP/NKX3-2/PLAT/PTH/SCIN/SOX5/SOX9/SPP1/TIMP3/RUNX3/BMPR1A/FGF2/DDR2	23
WP4808	Endochondral ossification with skeletal dysplasias	23/1711	63/8498	0.00184433	0.0155991	0.0111104	VEGFA/HMGCS1/MEF2C/SLC38A2/FRZB/IGF1R/STAT1/TGFB2/CDKN1C/COL10A1/MGP/NKX3-2/PLAT/PTH/SCIN/SOX5/SOX9/SPP1/TIMP3/RUNX3/BMPR1A/FGF2/DDR2	23
WP4963	p53 transcriptional gene network	32/1711	97/8498	0.00192123	0.016056	0.0114359	APAF1/PTEN/SESN2/CCNE1/DDIT4/E2F7/LIF/PMAIP1/PRKAA1/TP53INP1/FUCA1/NOTCH1/SERPINE1/TNFRSF10B/CDKN1A/NANOG/GADD45A/GLS2/ICAM1/MIR34C/PML/POLK/SAT1/SERPINB5/TNFRSF10D/TP53AIP1/ULK1/ULK2/AURKA/BTG2/SLC7A11/ZMAT3	32
WP4971	Phosphoinositides metabolism	19/1711	49/8498	0.00201215	0.0165975	0.0118216	PTEN/MTMR12/PIK3C2A/PIK3R4/PIKFYVE/PIP4K2A/OCRL/PIK3C2B/PIK3CA/PLCD1/PLCD3/PLCE1/PLCG2/SBF2/MTMR3/MTMR9/PIP4K2C/MTMR1/PIP5K1C	19
WP2854	Gene regulatory network modeling somitogenesis	7/1711	11/8498	0.00203331	0.0165975	0.0118216	HES1/NOTCH1/DLL1/EPHA4/FGF8/LFNG/RIPPLY2	7
WP2034	Leptin signaling	25/1711	71/8498	0.00213934	0.0172623	0.0122951	IRS1/PIK3R1/PTEN/PTPN11/ESR1/GSK3B/PRKAA1/JAK1/MAPK8/SOCS3/EIF4E/SP1/STAT1/RAC1/FOXO1/IKBKB/JAK2/LEPR/NOS3/PLCG2/ROCK1/CFL2/MAPK1/STAT3/RPS6	25
WP4724	Omega 9 fatty acid synthesis	8/1711	14/8498	0.00248584	0.0198302	0.0141241	ACSL3/ELOVL6/ELOVL5/ACSL4/ACSL1/FADS1/FADS2/SCD	8
WP5373	Osteoarthritic chondrocyte hypertrophy	19/1711	50/8498	0.00264316	0.0204698	0.0145796	VEGFA/CCN2/FOS/HIF1A/CNMD/COL10A1/COL3A1/FGF23/JAK2/JUND/KDR/PIK3CA/SOX9/SPP1/AKT3/LAMTOR1/MAPK1/STAT3/DDR2	19
WP4255	Non small cell lung cancer	25/1711	72/8498	0.00266264	0.0204698	0.0145796	FOXO3/PIK3R1/BID/CDK6/NRAS/RB1/CASP3/EML4/CDK4/CDKN1A/EGFR/CCND1/GADD45A/CRABP1/JAK3/PIK3CA/PLCG2/POLK/PRKCG/RXRB/SOS2/AKT3/E2F1/MAPK1/STAT3	25
WP3664	Regulation of Wnt B catenin signaling by small molecule compounds	9/1711	17/8498	0.00268265	0.0204698	0.0145796	CSNK1A1/GSK3B/FZD7/AXIN1/FZD1/FZD8/LRP1/TCF4/DKK3	9
WP4337	ncRNAs involved in STAT3 signaling in hepatocellular carcinoma	9/1711	17/8498	0.00268265	0.0204698	0.0145796	SOX4/IL6R/JAK1/IL6/IL6ST/JAK2/JAK3/ZEB1/STAT3	9
WP4666	Hepatitis B infection	45/1711	151/8498	0.00280542	0.0210956	0.0150254	MYC/APAF1/CXCL8/PIK3R1/BID/DDB1/DDX3X/EP300/NRAS/SMAD4/TGFBR2/CASP3/JAK1/MAPK8/CDKN1A/MAP2K6/SMAD2/STAT1/TGFB2/CREB3L2/FOS/ATF2/BIRC5/EGR3/HSPG2/IFNA21/IKBKB/IL6/JAK2/JAK3/PIK3CA/PRKCG/PTK2B/SMAD3/SOS2/STAT2/STAT6/TLR2/TLR4/AKT3/MAPK1/MAPK9/STAT3/YWHAZ/MAP2K4	45
WP710	DNA damage response only ATM dependent	35/1711	111/8498	0.00288067	0.0210956	0.0150254	IRS1/MYC/FOXO3/PIK3R1/PTEN/CCND2/GSK3B/MDM2/NRAS/PIK3C2A/PIK3R4/PMAIP1/SMAD4/WNT5A/ATM/BCL6/LDLR/MAPK8/CDKN1A/CCND1/RAC1/AXIN1/BIK/CCNG2/PIK3C2B/PIK3CA/RBL2/SMAD3/SOS2/WNT10B/WNT7B/AKT3/MAPK1/MAPK9/BCL2L11	35
WP2817	Mammary gland development pathway Pregnancy and lactation Stage 3 of 4	14/1711	33/8498	0.00290441	0.0210956	0.0150254	MYC/ESR1/EGFR/EIF4E/ERBB4/TPM3/CCND1/NR3C1/ESR2/GJB2/JAK2/USF2/ORAI1/TTC9	14
WP585	Interferon type I signaling	20/1711	54/8498	0.00293949	0.0210956	0.0150254	IRS1/PIK3R1/PTPN11/IFNAR2/JAK1/SOCS1/SOCS3/EIF4E/IRS2/MAP2K6/STAT1/RAC1/GAB2/LCK/PDCD4/STAT2/CRK/RPS6KA5/STAT3/RPS6	20
WP61	Notch signaling	20/1711	54/8498	0.00293949	0.0210956	0.0150254	HES1/PIK3R1/ADAM17/EP300/GSK3B/DLL4/NOTCH1/APH1A/JAG1/DLL1/DTX1/FHL1/JAG2/JAK2/LCK/MAML2/NOTCH3/NUMB/STAT3/RBPJ	20
WP3651	Pathways affected in adenoid cystic carcinoma	23/1711	65/8498	0.00294498	0.0210956	0.0150254	MYC/ERBIN/FOXO3/JMJD1C/PTEN/BRCA1/CHEK1/CTBP1/EP300/ATM/NOTCH1/FGF16/IL17RD/KDM6B/KMT2C/MAGI1/MGA/PIK3CA/ARID4B/MORF4L1/NFIB/ARID1A/H1-4	23
WP2203	Thymic stromal lymphopoietin TSLP signaling	16/1711	40/8498	0.00308225	0.0218559	0.0155669	PTPN11/JAK1/MAPK8/STAT1/YES1/GAB2/JAK2/LCK/NFKBIA/PIK3CA/STAT6/TSLP/MAPK1/MAPK9/STAT3/RPS6	16
WP5094	Orexin receptor pathway	29/1711	88/8498	0.00311524	0.021869	0.0155762	SMAD1/CXCL8/PIK3R1/PTPN11/SMAD5/PRKAA1/PRKCD/CASP3/MAPK8/NFE2L2/HIF1A/ARRB1/CGA/CXCL2/DAGLA/FOXO1/GRIA1/HCRTR1/IL4/IL6/NPY/PLCD1/POMC/SLC2A4/MAPK1/MAPK9/STAT3/BMPR1A/RPS6	29
WP3915	Angiopoietin like protein 8 regulatory pathway	40/1711	132/8498	0.00338006	0.0231635	0.0164983	IRS1/FOXO3/PIK3R1/TSC1/GSK3B/MAP3K2/MAPK6/PIK3C2A/PIK3R4/PRKAA1/RHOQ/SHC2/MAPK8/EIF4E/IRS2/MAP2K6/ABCG8/CYP7A1/FOXO1/MAP2K5/MAP3K8/MAPK4/PIK3CA/RICTOR/RPS6KA2/RPS6KA6/SCD/SESN3/SHC3/SLC2A4/SOS2/SREBF1/SREBF2/CRK/MAPK1/MAPK9/MINK1/RPS6KA5/TRIP10/MAP2K4	40
WP5417	Cell lineage map for neuronal differentiation	40/1711	132/8498	0.00338006	0.0231635	0.0164983	CDH1/FUT4/GLS/HES1/AP2A1/KLF4/NOTCH1/SNAI1/CDH2/MIXL1/NANOG/POU5F1/SOX2/BSN/CHAT/DLG2/DLG3/DLL1/ERC1/ESRRB/FGF4/FOXA2/FOXD3/GABBR1/GFAP/GLRA2/HTR1A/LIN7A/MAP2/NEFM/NGFR/NR4A2/SHANK1/SLC17A7/SLC6A4/SLC6A9/SOX9/SYP/TNC/ITGA6	40
WP3611	Photodynamic therapy induced AP 1 survival signaling	19/1711	51/8498	0.00343164	0.0231635	0.0164983	BID/CCNE1/MCL1/ADAMTSL4-AS1/RB1/TNFSF10/MAPK8/CDKN1A/EGFR/MAP2K6/CCND1/NFE2L2/FOS/MMP2/ATF2/IL6/BCL2L11/MAP2K4/HSP90AA1	19
WP4545	Oxysterols derived from cholesterol	19/1711	51/8498	0.00343164	0.0231635	0.0164983	AMACR/ESR1/ACOT4/ACOT6/ACOT8/BAAT/CYP39A1/CYP7A1/CYP7B1/DHCR7/ESR2/HSD11B1/HSD3B7/IL17A/IL25/INSIG1/LBP/RORC/SULT2A1	19
WP4936	Perturbations to host cell autophagy induced by SARS CoV 2 proteins	17/1711	44/8498	0.00356185	0.0238135	0.0169612	LARP1/ATG12/VPS33A/VPS41/MAP1LC3B/GABARAPL2/OPTN/PPP1R9A/SQSTM1/ULK1/VPS16/VPS39/ATG16L1/ATG2B/LAMTOR1/TAX1BP1/RPS6	17
WP2853	Endoderm differentiation	43/1711	145/8498	0.00379855	0.0251565	0.0179177	EZH2/ZNF281/CTR9/DNMT3B/DUSP5/SFMBT1/SMAD4/CAND1/DDAH1/FOXA1/HOXA1/NOTCH1/RFX7/SP4/TNRC6C/WDFY2/MIXL1/NANOG/PARP8/POU5F1/SMAD2/SOX2/STAT1/MTF2/NR3C1/ATP8B2/BPTF/DIP2A/DKK1/FOXA2/FOXO1/RARG/SFRP1/SLC2A12/SMAD3/TRERF1/DUSP2/ELK4/LAMC1/TCF4/BMPR1A/FOXN3/NLK	43
WP4217	Ebola virus infection in host	39/1711	129/8498	0.00394468	0.0257744	0.0183578	MERTK/PIK3R1/ADAM17/EP300/SOCS3/VPS33A/VPS41/ACTB/EGFR/IGF1R/STAT1/ACTN4/EPS15/RAC1/TOP1/ASGR1/GSN/HAVCR1/HLA-DMA/HLA-DRB5/IL4/ITGA1/ITGA2/MFGE8/NPC1/PIK3CA/RASA2/RHOB/SCIN/TIAM1/TLR4/VPS16/VPS39/EIF2S1/MAPK1/RHOC/TSG101/CLTA/ITGA6	39
WP410	Exercise induced circadian regulation	18/1711	48/8498	0.00400442	0.0257744	0.0183578	EIF4G2/HSPA8/TOB1/AZIN1/CBX3/PER2/NR1D2/PIGF/BMAL1/HERPUD1/HLA-DMA/KLF9/PER1/PPP1R3C/CRY2/QKI/GSTM3/CLOCK	18
WP4495	IL10 anti inflammatory signaling	7/1711	12/8498	0.00403491	0.0257744	0.0183578	JAK1/STAT1/HMOX1/IL1A/IL6/STAT2/STAT3	7
WP5356	Affected pathways in Duchenne muscular dystrophy	25/1711	74/8498	0.00403873	0.0257744	0.0183578	PRKAA1/SMAD4/TGFBR2/SERPINE1/CCN2/SMAD2/MMP2/CACNG1/CASQ1/GLI1/IL1A/IL6/ITPR1/ITPR2/NFKBIA/PRG3/SMAD3/SNTB1/SPP1/SSPN/TNNI1/TRDN/TRPC1/ORAI1/VDAC1	25
WP3657	Hematopoietic stem cell gene regulation by GABP alpha beta complex	10/1711	21/8498	0.00423752	0.0267994	0.0190879	FOXO3/PTEN/TERF2/DNMT3B/EP300/MCL1/ADAMTSL4-AS1/SMAD4/ATM/FLT3	10
WP2813	Mammary gland development pathway Embryonic development Stage 1 of 4	9/1711	18/8498	0.00441567	0.0276768	0.0197128	MYC/CDH1/ERBB4/CCND1/CLDN4/SFRP1/TERT/ZEB2/ITGA6	9
WP1971	Integrated cancer pathway	17/1711	45/8498	0.00467013	0.0290126	0.0206643	MYC/PTEN/BRCA1/CHEK1/MDM2/MSH6/RB1/ATM/CASP3/JAK1/CDK4/CDKN1A/MMP1/SMAD2/STAT1/SMAD3/E2F1	17
WP4223	Ras signaling	52/1711	184/8498	0.00473691	0.0291221	0.0207423	PIK3R1/PTPN11/NRAS/SHC2/GAB1/MAPK8/PDGFRB/RASGRP3/ARF6/EGFR/IGF1R/RASA1/RAB5B/RAC1/RAP1B/AFDN/CALML5/CALML6/FLT3/FOXO4/GAB2/GNG8/GNGT1/GNGT2/HTR7/IKBKB/KDR/KIT/NGFR/NTRK2/PAK3/PIK3CA/PLA2G10/PLA2G2E/PLCE1/PLCG2/PRKCG/RALGDS/RASA2/RASA3/RASA4B/RASGRP1/RGL2/SHC3/SHC4/SHOC2/SOS2/TIAM1/AKT3/MAPK1/MAPK9/PRKACB	52
WP3614	Photodynamic therapy induced HIF 1 survival signaling	15/1711	38/8498	0.00477072	0.0291221	0.0207423	VEGFA/BID/MCL1/ADAMTSL4-AS1/PMAIP1/PTGS2/SERPINE1/ANGPT2/SLC16A1/HIF1A/BCL2A1/BIRC5/EGLN1/IGFBP2/SLC2A3	15
WP5422	IL19 signaling	12/1711	28/8498	0.00517669	0.0313279	0.0223133	JAK1/MAPK8/SOCS1/MMP1/STAT1/RAC1/IL4/MUC5AC/STAT6/MAPK1/SOCS5/STAT3	12
WP5470	Effect of omega 3 PUFA on Huntington 39 s disease pathways	36/1711	119/8498	0.00541173	0.0324704	0.0231271	HMGCS1/PIK3R1/PTEN/TSC1/ABCA1/BID/PIK3C2A/PIK3R4/PRKAA1/CASP3/MAPK8/EGFR/EIF4E/SP1/C1QA/CYP51A1/DHCR7/GABRA1/GABRP/HMGCR/IKBKB/IL6/ITPR1/NTRK2/PIK3C2B/PIK3CA/PPARGC1A/REST/RICTOR/SREBF2/AKT3/MAPK1/MAPK9/RPS6KA5/BCL2L11/MAP2K4	36
WP3617	Photodynamic therapy induced NF kB survival signaling	14/1711	35/8498	0.00550232	0.0327341	0.0233149	VEGFA/CXCL8/PTGS2/MMP1/CCND1/MMP2/BCL2A1/BCL2L2/BIRC5/CXCL2/ICAM1/IKBKB/IL1A/IL6	14
WP2406	Cardiac progenitor differentiation	19/1711	53/8498	0.00559791	0.033023	0.0235206	MEF2C/GSK3B/LIN28B/NOTCH1/MIXL1/NANOG/POU5F1/SOX2/BMP1/DKK1/FOXA2/KDR/KIT/LIN28A/ROR2/SOX1/TBX5/TNNT2/FGF2	19
WP4483	Relationship between inflammation COX 2 and EGFR	11/1711	25/8498	0.00578773	0.0338582	0.0241155	ESR1/NRAS/PTGS2/EGFR/MMP1/CYP19A1/PIK3CA/AKT3/MAPK1/PTGER4/PTGES2	11
WP5083	Neuroinflammation and glutamatergic signaling	41/1711	140/8498	0.00588949	0.0341688	0.0243367	IRS1/GLS/IL6R/LIF/PPP1CC/PSAT1/SLC38A2/SMAD4/TGFBR2/JAK1/LRRC8B/LRRC8D/SOCS3/SMAD2/STAT1/TGFB2/SLC38A1/FOS/GFAP/GLS2/GRIA1/GRIK4/GRIN2D/GRM5/IL1A/IL4/IL6/IL6ST/LRRC8A/PRKCG/SLC17A7/SLC1A1/SLC1A4/SLC2A3/SLC6A9/SMAD3/STAT6/TRPM4/MAPK1/STAT3/FGF2	41
WP2839	Hair follicle development organogenesis part 2 of 3	13/1711	32/8498	0.00632541	0.0363971	0.0259238	MYC/CDH1/CCND2/WNT5A/SNAI1/CCND1/SMO/FZD1/GJB6/GLI1/LAMA5/LRP5/SHH	13
WP4658	Small cell lung cancer	30/1711	96/8498	0.00638745	0.0364552	0.0259652	MYC/APAF1/PIK3R1/PTEN/BID/CCNE1/CCNE2/CDK6/CKS2/PTGS2/RB1/CASP3/CDK4/CDKN1A/CCND1/GADD45A/CDKN1C/COL4A5/IKBKB/ITGA2/LAMA5/LAMB1/NFKBIA/PIK3CA/POLK/RXRB/AKT3/E2F1/LAMC1/ITGA6	30
WP2815	Mammary gland development pathway Involution Stage 4 of 4	6/1711	10/8498	0.00656213	0.0371501	0.0264602	MYC/CDH1/SOCS3/IL6ST/E2F1/STAT3	6
WP1982	Sterol regulatory element binding proteins SREBP signaling	23/1711	69/8498	0.00683187	0.0380633	0.0271106	HMGCS1/CDK8/PRKAA1/LDLR/PPARGC1B/SEC24A/SP1/SEC23B/ATF6/CYP51A1/FDFT1/HMGCR/INSIG1/INSIG2/LPIN1/LSS/PIK3CA/SCD/SEC24C/SEC24D/SQLE/SREBF1/SREBF2	23
WP707	DNA damage response	23/1711	69/8498	0.00683187	0.0380633	0.0271106	MYC/APAF1/BID/BRCA1/CCND2/CCNE1/CCNE2/CDK6/CHEK1/MDM2/PMAIP1/RB1/ATM/CASP3/RPA2/TNFRSF10B/CDK4/CDKN1A/CCND1/GADD45A/PML/TP53AIP1/E2F1	23
WP4863	Host pathogen interaction of human coronaviruses autophagy	9/1711	19/8498	0.006909	0.0381899	0.0272008	PIK3R4/ATG12/BECN1/ATG16L2/MAP1LC3A/ULK1/ULK2/ZFYVE1/ATG16L1	9
WP3876	BMP2 WNT4 FOXO1 pathway in primary endometrial stromal cell differentiation	7/1711	13/8498	0.00723427	0.038566	0.0274686	SMAD1/SMAD5/BMP2/DKK1/FOXO1/SFRP1/BCL2L11	7
WP2870	Extracellular vesicle mediated signaling in recipient cells	12/1711	29/8498	0.00723983	0.038566	0.0274686	HGF/NRAS/SMAD4/TGFBR2/WNT5A/EGFR/SMAD2/TGFB2/AXIN1/DKK4/MFGE8/SMAD3	12
WP3972	PDGFR beta pathway	12/1711	29/8498	0.00723983	0.038566	0.0274686	PIK3R1/JAK1/MAPK8/PDGFRB/RASA1/STAT1/FOS/JAK2/PIK3CA/STAT6/STAT3/MAP2K4	12
WP2435	Quercetin and Nf kB AP 1 induced apoptosis	8/1711	16/8498	0.00725172	0.038566	0.0274686	VEGFA/COX1/PTGS2/MMP1/NFE2L2/FOS/IKBKB/NFKBIA	8
WP4970	Galanin receptor pathway	8/1711	16/8498	0.00725172	0.038566	0.0274686	VEGFA/CDKN1A/FOS/CDKN1C/IL6/POMC/SLC2A4/BCL2L11	8
WP3850	Factors and pathways affecting insulin like growth factor IGF1 Akt signaling	14/1711	36/8498	0.00736647	0.0388817	0.0276935	IRS1/PTEN/GSK3B/EIF4E/IGF1R/ILK/SMAD2/ACVR2B/MAP1LC3A/PPARGC1A/RICTOR/SMAD3/TNFSF9/TRIM63	14
WP558	Complement and coagulation cascades	20/1711	58/8498	0.0074387	0.0389699	0.0277563	SERPINE1/C1QA/C1S/C2/C5AR1/C8G/CD46/CFB/CFI/F10/F13B/PLAT/PROS1/SERPINA1/SERPIND1/SERPING1/TFPI/THBD/F2R/F3	20
WP2064	Neural crest differentiation	31/1711	101/8498	0.00750272	0.0390142	0.0277879	SMAD1/MYC/CDH1/HES1/GSK3B/DLL4/HOXA1/NOTCH1/SNAI1/CDH2/AXIN1/DLL1/DLX5/DMBX1/FGF8/FOXD3/GBX2/GFAP/GJB1/HDAC6/HOXB1/NEUROG1/NOTCH3/OLIG3/RHOB/SOX5/SOX9/TFAP2B/TCF4/FGF2/RBPJ	31
WP5216	Warburg effect modulated by deubiquitinating enzymes and their substrates	11/1711	26/8498	0.00823667	0.0421619	0.0300299	MYC/VEGFA/USP37/HIF1A/FOXO1/KDR/OTUB2/PIK3CA/SIRT7/USP44/USP28	11
WP2526	PDGF pathway	15/1711	40/8498	0.00828825	0.0421619	0.0300299	PIK3R1/PTPN11/JAK1/MAPK8/PDGFRB/RASA1/STAT1/RAC1/FOS/NFKBIA/TIAM1/MAPK1/STAT3/MAP2K4/COX2	15
WP5474	Catabolism of skeletal muscle in cachexia	15/1711	40/8498	0.00828825	0.0421619	0.0300299	FOXO3/IL6R/EP300/SMAD4/JAK1/IGF1R/SMAD2/IKBKB/IL1A/IL6/MAP1LC3A/NFKBIA/SMAD3/TRIM63/STAT3	15
WP244	Alpha 6 beta 4 signaling	13/1711	33/8498	0.00854907	0.0431759	0.030752	IRS1/PIK3R1/PTPN11/PRKCD/GAB1/IRS2/RAC1/ITGB4/LAMA5/LAMB1/LAMC1/MAPK1/ITGA6	13
WP673	ErbB signaling	28/1711	90/8498	0.00879827	0.044117	0.0314224	MYC/PIK3R1/GSK3B/MDM2/NRAS/SHC2/GAB1/MAPK8/CDKN1A/EGFR/ERBB4/CCND1/AREG/EREG/FOXO1/PAK3/PIK3CA/PLCG2/PRKCG/SHC3/SHC4/SOS2/AKT3/CRK/MAPK1/MAPK9/BCL2L11/MAP2K4	28
WP3896	Dengue 2 interactions with complement and coagulation cascades	20/1711	59/8498	0.00917237	0.0456667	0.0325261	SERPINE1/C1QA/C1S/C2/C5AR1/C8G/CD46/CFB/CFI/F10/F13B/PLAT/PROS1/SERPINA1/SERPIND1/SERPING1/TFPI/THBD/F2R/F3	20
WP5294	Sildenafil treatment	10/1711	23/8498	0.00929135	0.0459333	0.032716	GSK3B/TFAM/GUCY1A2/NOS3/PDE4A/PDE4D/PDE5A/PPARGC1A/PRKN/AKT3	10
WP4844	Influence of laminopathies on Wnt signaling	14/1711	37/8498	0.00969913	0.0469572	0.0334453	HES1/TOR1AIP1/CDK6/CSNK1A1/GSK3B/HMGA2/CCND1/DICER1/AXIN1/SLC2A4/SPP1/SREBF1/WNT10B/ICMT	14
WP619	Type II interferon signaling	14/1711	37/8498	0.00969913	0.0469572	0.0334453	PTPN11/IRF4/PRKCD/JAK1/SOCS1/SOCS3/STAT1/CIITA/CXCL9/ICAM1/IRF2/JAK2/OAS1/STAT2	14
WP722	Serotonin HTR1 group and FOS pathway	14/1711	37/8498	0.00969913	0.0469572	0.0334453	GNAI3/GNAI2/MAP2K6/FOS/HTR1A/HTR1D/ITPR1/JAK2/PIK3CA/RASGRP1/ELK4/MAPK1/RPS6KA5/STAT3	14
WP1541	Energy metabolism	17/1711	48/8498	0.00977477	0.0469993	0.0334753	PPP3CA/FOXO3/MEF2C/EP300/GSK3B/PRKAA1/TFAM/PPARGC1B/PPP3CB/ATF2/FOXO1/MEF2A/PPARA/PPARGC1A/PPP3R2/PPP3R1/MEF2D	17
WP205	IL7 signaling	9/1711	20/8498	0.0103512	0.0484461	0.0345058	PIK3R1/GSK3B/JAK1/STAT1/IL7/JAK3/PTK2B/MAPK1/STAT3	9
WP3640	Imatinib and chronic myeloid leukemia	9/1711	20/8498	0.0103512	0.0484461	0.0345058	MYC/FOXO3/PIM1/PDGFRB/ABCG2/GADD45A/GAB2/KIT/LYL1	9
WP5331	Autophagy in pancreatic ductal adenocarcinoma	9/1711	20/8498	0.0103512	0.0484461	0.0345058	MDM2/BECN1/MAP1LC3B/NFE2L2/PRKN/SHOC2/SQSTM1/TFE3/STAT3	9
WP4747	Netrin UNC5B signaling	18/1711	52/8498	0.0103517	0.0484461	0.0345058	PTPN11/RLF/CASP3/PPP2R1B/CCN2/RAC1/CDH5/DCSTAMP/ICAM1/IL1A/ITGB4/KDR/NTN3/NTN4/PIK3CA/PTK2B/ROBO4/MAPK1	18
