# Supplementary material for: Circulating Serum Micro-RNA as Non-Invasive Diagnostic Biomarkers of Endometriosis
Source: Biomedicines. 2024 Oct 19;12(10):2393. doi: 10.3390/biomedicines12102393 (PMC11505445; doi:10.3390/biomedicines12102393)
Supplement: Supplementary file 1 [file biomedicines-12-02393-s001.zip › Table_S6.xlsx]

## Sheet: Summary
Table S6: significantly enriched pathways in END patients grouped according to their function
	PATHWAY DATABASES
FUNCTION	GO-BP (3185 target genes)		GO-MF (3253 target genes)		KEGG-PATH (1624 target genes)		REACTOME (2120 target genes)		WIKIPATH (1711 target genes)
Inflammation	T cell differentiation involved in immune response		Beta-catenin binding		TNF signaling pathway		Interleukin-4 and Interleukin-13 signaling		IL4 signaling
	Inflammatory response to wounding		Growth factor binding		IL-17 signaling pathway		Interleukin-6 signaling		IL6 signaling
	CD4-positive, alpha-beta T cell differentiation involved in immune response		Wnt-protein binding		JAK-STAT signaling pathway		Interleukin-37 signaling		IL10 anti-inflammatory signaling
	Alpha-beta T cell activation involved in immune response		Frizzled binding:		Chemokine signaling pathway		Signaling by Interleukins		Interferon type I signaling
	Regulation of innate immune response		Nuclear receptor activity				PI3K/AKT Signaling in Cancer		Macrophage stimulating protein MSP signaling
	Positive regulation of innate immune response		Fibroblast growth factor receptor binding				Signaling by TGF-beta Receptor Complex
	Lymphocyte activation involved in immune response
	Cell activation involved in immune response
	Activation of innate immune response
	Lymphocyte differentiation
Angiogenesis	regulation of vasculature development		Growth factor binding		PI3K-Akt Signaling Pathway		Signaling by FGFR (Fibroblast Growth Factor Receptor): FGFR1, FGFR3, FGFR4		VEGFA VEGFR2 signaling
	regulation of vascular permeability		Fibroblast growth factor receptor binding		MAPK Signaling Pathway		PI3K/AKT Signaling in Cancer		Angiopoietin like protein 8 regulatory pathway
	Response to Oxygen Levels		Integrin binding		HIF-1 Signaling Pathway		Signaling by ALK in Cancer
	Artery morphogenesis				Notch Signaling Pathway		Signaling by PDGF (Platelet-Derived Growth Factor)
	aortic valve development				TGF-beta Signaling Pathway
	Regulation of Angiogenesis				FoxO Signaling Pathway
Cellular invasion / Metastatisation	Cell-cell adhesion mediated by cadherin		Beta-catenin binding		PI3K-Akt signaling pathway		Signaling by FGFR (Fibroblast Growth Factor Receptor): FGFR1, FGFR3, FGFR4		Epithelial to mesenchymal transition in colorectal cancer
	Cell-cell junction assembly		Growth factor binding		MAPK signaling pathway		Signaling by ALK in Cancer		Focal adhesion PI3K Akt mTOR signaling
	Cell-cell junction organization		Integrin binding		Wnt signaling pathway		Signaling by WNT in Cancer		TGF beta receptor signaling
	Cell-cell recognition		Cadherin binding		Notch signaling pathway		PI3K/AKT Signaling in Cancer
	Cell-cell signaling by wnt		Transmembrane receptor protein kinase activity		TGF-beta signaling pathway		Signaling by TGF-beta Receptor Complex
	Cell-substrate junction organization		Frizzled binding		Wnt signaling pathway		Signaling by NTRKs
	Positive Regulation of Epithelial to Mesenchymal Transition (EMT)		Nuclear receptor activity		Hedgehog signaling pathway		Signaling by ALK fusions and activated point mutants
	Epithelial to Mesenchymal Transition (EMT)						Signaling by NOTCH1
	Regulation of Epithelial to Mesenchymal Transition						Cell-Cell communication
	Cell Fate Specification						Adherens junctions interactions
	Regulation of Actin Cytoskeleton Organization						Cell junction organization
	Cellular Response to External Stimulus						Regulation of Homotypic Cell-Cell Adhesion
	Morphogenesis of a branching structure						Regulation of Expression and Function of Type II Classical Cadherins
	Epithelial cell migration						Integrin cell surface interactions
	Negative regulation of cell-cell adhesion						Elastic fibre formation
							L1CAM interactions
Cell cycle and cell proliferation	Canonical Wnt signaling pathway		DNA-binding transcription repressor activity, RNA polymerase II-specific		PI3K-Akt signaling pathway		FOXO-mediated transcription of cell cycle genes		PI3K Akt signaling
	Regulation of Wnt signaling pathway		transmembrane receptor protein kinase activity		MAPK signaling pathway		Aberrant regulation of mitotic G1/S transition in cancer due to RB1 defects		Androgen receptor network in prostate cancer
	Positive regulation of Wnt signaling pathway		transmembrane receptor protein tyrosine kinase activity		Ras signaling pathway		Defective binding of RB1 mutants to E2F1, (E2F2, E2F3)		Embryonic stem cell pluripotency pathways
	Negative regulation of Wnt signaling pathway		protein tyrosine kinase activity		EGFR tyrosine kinase inhibitor resistance		Transcriptional regulation of pluripotent stem cells		NOTCH1 regulation of endothelial cell calcification
	Regulation of canonical Wnt signaling pathway		protein serine/threonine kinase activity		Estrogen signaling pathway		TP53 Regulates Transcription of Cell Cycle Genes		Canonical and non-canonical TGF-B signaling
	Transforming growth factor beta receptor signaling pathway		RNA polymerase II-specific DNA-binding transcription factor binding		TGF-beta signaling pathway		Signaling by NOTCH1		Wnt signaling
	Positive regulation of cell development		transcription corepressor binding		mTOR signaling pathway		Signaling by NOTCH1 HD Domain Mutants in Cancer		TGF beta signaling pathway
	Regulation of cell growth		transcription coactivator binding		Hedgehog signaling pathway		Constitutive Signaling by NOTCH1 HD Domain Mutants		TGFB Smad signaling
	Maintenance of cell number		Wnt-protein binding		Notch signaling pathway		Signaling by NOTCH1 PEST Domain Mutants in Cancer		p53 transcriptional gene network
	Stem cell population maintenance		frizzled binding		JAK-STAT signaling pathway		Signaling by NOTCH1 in Cancer		DNA damage response
	Cell fate commitment		SMAD binding		TNF signaling pathway		Constitutive Signaling by NOTCH1 PEST Domain Mutants		Hematopoietic stem cell gene regulation by GABP alpha beta complex
	Cell fate specification		E-box binding		p53 signaling pathway		Signaling by NOTCH1 HD+PEST Domain Mutants in Cancer		Ras signaling
	Positive regulation of osteoblast differentiation		nuclear receptor activity		Cellular senescence		Constitutive Signaling by NOTCH1 HD+PEST Domain Mutants		Extracellular vesicle-mediated signaling in recipient cells
	Regulation of osteoblast differentiation		ligand-activated transcription factor activity		FoxO signaling pathway		POU5F1 (OCT4), SOX2, NANOG activate genes related to proliferation		PDGF pathway
	Cellular response to insulin stimulus		growth factor receptor binding		Hippo signaling pathway		Oncogene Induced Senescence		Factors and pathways affecting insulin-like growth factor (IGF1) Akt signaling
	Regulation of epithelial cell proliferation		fibroblast growth factor receptor binding						Alpha 6 beta 4 signaling
	Mesenchymal cell proliferation								ErbB signaling
	Glial cell proliferation								Nuclear receptors meta pathway -
	Muscle cell proliferation								PDGFR beta pathway
	Positive regulation of mesenchymal cell proliferation								BMP2 WNT4 FOXO1 pathway in primary endometrial stromal cell differentiation
	Regulation of cell cycle G1/S phase transition
	G1/S Transition of Mitotic Cell Cycle
	Positive Regulation of Cell Cycle G1/S Phase Transition
	Negative Regulation of Cell Growth
	Regulation of Protein Kinase Activity
	Positive Regulation of Smooth Muscle Cell Proliferation
	Positive Regulation of Epithelial Cell Proliferation
	Regulation of Smooth Muscle Cell Proliferation
	Regulation of Stem Cell Differentiation
	Positive Regulation of Protein Transport.
	Regulation of G1/S Transition of Mitotic Cell Cycle
	Positive Regulation of G1/S Transition of Mitotic Cell Cycle
	Mitotic G1 DNA Damage Checkpoint Signaling
	Mitotic G1/S Transition Checkpoint Signaling
	Cell Proliferation in Hindbrain
	Cell Proliferation in External Granule Layer
	Cerebellar Granule Cell Precursor Proliferation
	Positive Regulation of Myeloid Leukocyte Differentiation
	Positive Regulation of Fibroblast Proliferation
Hormonal signalling (estrogen and progesteron receptors)	Hormone metabolic process		Nuclear receptor activity		Estrogen signaling pathway		Signaling by FGFR (Fibroblast Growth Factor Receptor): FGFR1, FGFR3, FGFR4		Androgen receptor network in prostate cancer
	Regulation of hormone secretion		Nuclear receptor binding		Steroid biosynthesis		PI3K/AKT Signaling in Cancer		PI3K Akt signaling
	Response to steroid hormone		Ligand-activated transcription factor activity		cAMP signaling pathway		Signaling by ALK in Cancer		Wnt signaling
	Steroid hormone mediated signaling pathway		Growth factor binding		Relaxin signaling pathway		Signaling by TGF-beta Receptor Complex
	Regulation of peptide hormone secretion		Transcription coactivator binding				Signaling by NTRKs
	Cellular response to peptide hormone stimulus		Transcription corepressor binding				Signaling by NOTCH1
	Intracellular steroid hormone receptor signaling pathway		RNA polymerase II-specific DNA-binding transcription factor binding				Signaling by Nuclear Receptors
	Hormone-mediated signaling pathway
	Response to estradiol
	Response to progesterone
	Regulation of steroid biosynthetic process
	Regulation of steroid hormone secretion
	Response to estrogen
